# Supplementary material for: Transcriptomic and metabolomic data of Populus deltoides ‘Shalinyang’ response to feeding of Anoplophora glabripennis adults
Source: Front Plant Sci. 2026 Mar 13;17:1782656. doi: 10.3389/fpls.2026.1782656 (PMC13023405; doi:10.3389/fpls.2026.1782656)
Supplement: Supplementary Table 1 — The primer sequence information for qRT-PCR. [file Table1.xlsx]

## Sheet: Table S1
Sample	Raw reads	Raw bases	Clean reads	Clean bases	Supplemental Table 1. The primer sequence information for qRT-PCR
PDMG1	44683084	6747145684	44383020	6579098821	Gene ID	Gnene Name	Forward primer sequence (F)	Reverse primer sequence (R)
PDMG2	49289958	7442783658	48956764	7245210801	Potri.002G168200.v4.1	JAR1	GGTGGATTGCAGCGAATGTC	TCCTCAGCTAACAGCTTGCC
PDMG3	40644308	6137290508	40351662	5991477735	Potri.018G047100.v4.1	JAZ-1	CAGTTACTGGCCCATGACAA	ATATGTTTGGCCCTGGGGTG
EAMG1	50824802	7674545102	50515214	7494481944	Potri.003G165000.v4.1	JAZ-2	CGTCGCTGTTTTCGATGTCC	CATACGGGGTAGCCGAAGTC
EAMG2	46919610	7084861110	46608834	6938322305	Potri.001G142200.v4.1	MYC2-1	CCTTGGAATCTGAACGGGAGT	CCTGTACCGCCACTGGATTT
EAMG3	47155346	7120457246	46853374	6962616318	Potri.002G176900.v4.1	MYC2-2	AGCAATAGCCGCATGACGAT	CTGGGTCGGTTCTTCACTGG
SMMG1	42843542	6469374842	42535010	6314134100	Potri.001G271700.v4.1	MPK3-1	TGTGGTCTGTAGGTTGCGTC	TTCAGCTAACGACCGATGAGG
SMMG3	46181186	6973359086	45836158	6796587572	Potri.009G066100.v4.1	MPK3-2	CGATTGGTCGTGGTGCCTAC	TCTGCGTAGAGGTGGAGGAA
	368541836		366040036		Potri.014G155800.v4.1	HPL1	TACGGCTGGCCTTTGTTAGG	ATGGTGTCCCACATCGTGTC
					Potri.005G060000.v4.1	ADH1	CAAGAAGTTTGGCGTGACCG	AGCGTCATCTTTGTTCGGCA
					Potri.019G010400.v4.1	Actin	AAACTGTAATGGTCCTCCCTCCG	GCATCATCACAATCACTCTCCGA

## Sheet: Table S2
Supplemental Table 2. Coefficients of variation for internal standards in quality control (QC) samples.
Metabolite Library ID	Compound	Formula	Mode	M/Z	RSD	Coefficients of variation (%)
Mjdbissp00000002		C23H42D3NO4	pos	403.36	0.00371038	5.37
Mjdbissp00000001	2-Chloro-L-phenylalanine	C9H10ClNO2	pos	200.047	0.00732541	11.96
Mjdbissp00000009		C9H6D5NO2	pos	171.117	0.00167788	2.52
Mjdbissn00000009		C9H6D5NO2	neg	169.102	0.00428043	4.81
Mjdbissn00000003		C24H36D4O5	neg	411.305	0.00644535	8.01
Mjdbissn00000001	2-Chloro-L-phenylalanine	C9H10ClNO2	neg	198.032	0.00472333	6.06

## Sheet: Table S3
Supplemental Table 3. Transcriptomics data and mapping statistics of Populus deltoides ‘Shalinyang’
Samples	Raw reads	Raw bases	Clean reads	Clean bases	Q20 (%)	Q30 (%)	GC content (%)	Mapped reads	Mapping rate (%)
TL1	46963132	7091432932	46613194	6895242318	98.95	96.5	43.66	39478510	84.69
TL2	45989898	6944474598	45652406	6764674270	98.95	96.51	43.79	36816271	80.64
TL3	50005734	7550865834	49636510	7374106666	98.97	96.55	43.88	41064696	82.73
CKL1	45419872	6858400672	45025566	6669812733	98.33	94.4	44.62	38887184	86.37
CKL2	48281446	7290498346	47954450	7100765034	98.97	96.58	44.61	41585317	86.72
CKL3	45685902	6898571202	45366922	6731581485	98.94	96.45	44.58	39467257	87
TP1	49390432	7457955232	49055736	7255542071	98.94	96.47	43.76	40723221	83.01
TP2	41077248	6202664448	40430040	5931211310	98.89	96.38	43	31798430	78.65
TP3	53679926	8105668826	53256856	7879164671	98.99	96.62	43.77	44377377	83.33
CKP1	42313368	6389318568	42029386	6247201094	98.9	96.31	43.65	35860246	85.32
CKP2	44358684	6698161284	44047368	6540939541	98.91	96.37	43.69	37686373	85.56
CKP3	48326306	7297272206	47998418	7127544345	98.91	96.35	43.67	40932251	85.28

## Sheet: Table S4
Supplemental Table 4. TPM values of all differentially expressed genes
Gene ID	TL1	TL2	TL3	CKL1	CKL2	CKL3	TP1	TP2	TP3	CKP1	CKP2	CKP3
Potri.001G000400.v4.1	42.28	32.8	30.43	24.84	32.29	31.84	34.08	55.09	39.93	48.83	63	57.49
Potri.001G000450.v4.1	0	1.58	0	1.33	1.15	0.73	0.98	0.29	2.58	0	0	2.01
Potri.001G000500.v4.1	0	0	0	0	0	0	0	0	0	0	0	0
Potri.001G000600.v4.1	0	0	0	0	0	0	0	0	0	0	0	0
Potri.001G000700.v4.1	36.38	25.53	27.62	31.28	31.98	32.04	33.29	38.71	40.17	35.59	47.39	43.55
Potri.001G000800.v4.1	2.37	0.04	1.34	9.66	4.6	4.34	0.09	0.23	0.2	1.26	1.31	2.16
Potri.001G000900.v4.1	112.52	87.67	80.16	95.21	123.04	103.4	96.65	78.26	115.13	141.15	175.84	159.38
Potri.001G001000.v4.1	1.93	0.12	1.51	3.96	3.86	3.4	0	0	0	0	0.13	0
Potri.001G001100.v4.1	0.03	0.06	0.15	1.08	1.06	2.18	0.36	0.28	0.21	0.11	0.4	0.16
Potri.001G001201.v4.1	0	0	0.07	0.08	0	0	0	0	0	0	0	0.08
Potri.001G001250.v4.1	0.11	0	0	0.3	0.09	0.2	0.27	0.22	0.17	0	0.35	0.1
Potri.001G001300.v4.1	53.43	33.99	33.31	55.09	41.47	38.06	47.83	42.08	39.85	56.06	52.64	57.77
Potri.001G001400.v4.1	3.22	2.33	1.72	3.18	2.12	2.74	3.29	5.26	3.52	5.46	4.48	5.17
Potri.001G001500.v4.1	23.39	12.78	24.45	15.87	24.25	21.22	17.04	30.67	22.27	20.05	27.82	27.09
Potri.001G001600.v4.1	39.84	29.58	32.96	36.45	35.01	37.58	49.37	24.99	63.46	44.79	55.52	47.25
Potri.001G001700.v4.1	11.77	7.69	7.5	11.8	7.05	11.05	12.12	8.08	8.74	11.97	10.22	12.23
Potri.001G002000.v4.1	157.55	107.49	105.03	68.56	61.13	61.95	245.15	246.66	209.71	248.24	175.22	274.43
Potri.001G002200.v4.1	0.73	0.22	1.19	2.49	3.02	1.39	0.34	0.44	0.76	1.82	1.75	3.42
Potri.001G002300.v4.1	9.28	2.82	2.62	25.84	23.37	17.09	2.83	1.93	3.61	1.72	5.85	2.11
Potri.001G002350.v4.1	0	0	0	0	0	0	0	0	0	0	0	0
Potri.001G002400.v4.1	2.57	2.49	3.98	0.8	7.63	5.28	3.11	0.39	1.61	0.5	0	1.28
Potri.001G002500.v4.1	87.98	63.95	59.21	141	48.24	60.66	88.45	51.38	85.84	129.61	124.13	126.55
Potri.001G002600.v4.1	1.15	0.3	0.21	0.78	0.95	0.78	4.63	1.96	4.47	4.86	5.66	5.19
Potri.001G002700.v4.1	5.01	1.04	2.89	1.74	3.54	3.25	2.51	1.71	1.84	4.74	2.1	2.15
Potri.001G002800.v4.1	0.57	0.13	0.52	0.33	0.47	0.73	0.45	0.3	0.52	0.49	0.32	0.15
Potri.001G003000.v4.1	0.04	0.04	0	0.08	0.15	0	0.07	0	0.24	0.38	0.65	0.37
Potri.001G003100.v4.1	5.63	2.58	3.99	5.72	6.89	6.7	6.35	2.91	5.34	11.94	13.8	15.31
Potri.001G003200.v4.1	0.39	0.67	0.25	0	0.07	0.21	1.82	0.77	1.57	0.55	0.57	0.51
Potri.001G003300.v4.1	0.29	0.55	0	1.07	0.73	1.62	1.4	2.2	1.76	4.24	7.73	5.63
Potri.001G003400.v4.1	55.47	22.95	32.32	41.94	50.08	52.18	14.95	17.37	16.11	23.34	24.54	26.65
Potri.001G003500.v4.1	1.07	0.8	0.76	0.37	0.19	0.24	2.19	3.76	2.62	3.06	2.88	3.25
Potri.001G003632.v4.1	2.58	0.51	0.44	0.86	0.07	0.28	0.96	8.11	0.76	3.06	2.41	3.89
Potri.001G003700.v4.1	3.91	3.21	3.91	5.05	3.17	4.03	7.06	2.51	11.08	6.39	7.92	6.63
Potri.001G003800.v4.1	31.01	6.93	13.16	40.29	31.91	28.29	51.36	39.58	53.63	142.43	145.59	135.09
Potri.001G003900.v4.1	14.92	8.84	8.42	14.63	10.77	11.6	15.95	6.67	13.11	24.39	21.7	24.35
Potri.001G004000.v4.1	3.19	1.49	2.64	7.94	7.87	5.93	2.83	3.2	3.61	5.22	9.08	7.13
Potri.001G004100.v4.1	20.92	3.52	4.53	132.42	197.17	120.96	55.37	108.09	72.12	176.35	282.02	187.26
Potri.001G004200.v4.1	15.44	11.08	9.5	9.27	7.79	7.89	9.74	10.58	8.42	12.36	12.09	13.45
Potri.001G004300.v4.1	4.78	4.5	2.08	4.11	2.65	2.71	6.78	13.47	5.45	13.36	11.59	14.61
Potri.001G004366.v4.1	0.14	0	0	0.05	0.6	0.42	0	0	0	0	0.03	0.78
Potri.001G004432.v4.1	0.43	0	0.04	1.05	0.42	0.35	0.64	0	0.28	1.68	1.04	2.34
Potri.001G004500.v4.1	51.94	52.67	52.3	102.32	70.68	70.41	72.52	116.96	66.47	56.58	59.78	61.36
Potri.001G004600.v4.1	15.95	9.96	9.51	110.33	85.89	94.09	24.44	15.11	25.55	44.53	85.33	69.58
Potri.001G004700.v4.1	0.06	0	0.05	1.66	0.97	1.22	0.15	0.06	0.23	0.32	1.26	0.06
Potri.001G004800.v4.1	16.32	15.29	13.7	15.85	12.16	11.68	16.64	15.53	20	19.47	28.73	23.69
Potri.001G004900.v4.1	0	0	0	0	0	0	0	0	0	0	0	0
Potri.001G005000.v4.1	4.32	2.23	2.23	4.23	2.8	2.53	4.31	4.22	3.26	4.67	5.59	6.54
Potri.001G005100.v4.1	18.32	16.43	16.3	21.31	18.97	26.4	6.96	10.19	4.39	8.6	6.49	6.98
Potri.001G005400.v4.1	0.44	0.71	0.2	0	0	0	0.67	1.3	4.14	0	0.24	0
Potri.001G005500.v4.1	22.16	9.67	13.97	29.38	29.07	28.08	26.32	21.02	28.96	36.13	65.88	49.77
Potri.001G005600.v4.1	0	0	0	0	0	0	0	0	0	0	0	0
Potri.001G005700.v4.1	0.34	0.07	0.3	0.04	0	0.11	2.07	0.56	1.78	0.58	0.32	0.54
Potri.001G005900.v4.1	86.42	54.46	75.3	75.81	73.09	85.87	26.57	11.88	17.73	47.36	28.74	38.31
Potri.001G006000.v4.1	2.6	2.86	1.86	4.22	26.05	8.97	9.35	13.19	11.87	23.97	18.38	11.88
Potri.001G006100.v4.1	0.69	0.29	0.37	1.36	2.68	1.19	0.98	2.09	0.46	1.59	1.71	2.05
Potri.001G006200.v4.1	0.67	0.13	0.41	1.87	1.01	1.46	0.63	2.24	1.35	1.02	1.78	1.75
Potri.001G006250.v4.1	0	0	0	0	0	0	0	0	0	0	0.5	0
Potri.001G006300.v4.1	16.65	10.3	12.93	6.37	10.69	8.53	10.94	19.48	17.81	10.25	12.96	11.6
Potri.001G006400.v4.1	47.69	39.25	32.85	31.19	28.94	26.88	55.59	50.21	51.17	66.64	61.71	63.91
Potri.001G006500.v4.1	0.78	0.56	0.35	1.35	0.76	0.56	5.06	3.16	2.5	7.04	8.31	6.1
Potri.001G006600.v4.1	0	0.15	0.03	0.46	0.03	0	0.15	0.06	0.88	0.57	2.62	0.7
Potri.001G006700.v4.1	5.69	3.47	2.55	3.66	3.31	3.56	27.79	16.87	38.94	13.43	26.14	15.46
Potri.001G006750.v4.1	0	0	0	0	0	0	0	0	0	0	0	0
Potri.001G006800.v4.1	0	0	0	0	0	0	0	0	0	0	0	0
Potri.001G006850.v4.1	0	0	0	0.07	0	0	0	0	0	0	0	0
Potri.001G006901.v4.1	0.41	0.29	0.32	0.5	0.21	0.04	1.89	7.46	3.64	1.13	2.12	1.54
Potri.001G006951.v4.1	0	0	0	0	0.07	0.07	0	0	0	0.17	0.08	0
Potri.001G007000.v4.1	17.98	67.25	4.96	1.31	0.91	1.06	53.06	59.94	60.78	33.93	24.84	24.79
Potri.001G007100.v4.1	0	0.61	0	0	0	0	0	0	0	0	0	0
Potri.001G007200.v4.1	1.63	1	0.45	1.46	1.5	1.13	0.82	2.56	1.52	2.78	3.16	2.64
Potri.001G007232.v4.1	0	0	0	0	0	0	0	0.44	0	0	0	0.22
Potri.001G007300.v4.1	2.83	4.49	3.32	1.11	2.09	0.79	6.11	23.64	14.67	8.08	13.04	6.65
Potri.001G007400.v4.1	0	0	0	0	0.14	0	0	0	0	0	0	0
Potri.001G007501.v4.1	0.7	11.27	3.49	2	2.31	0.42	9.85	16.9	20.99	9.34	9.3	11.21
Potri.001G007700.v4.1	0	0.56	0	0	0	0	0	0.08	0	0.05	0	0
Potri.001G007800.v4.1	47.54	40.97	47.26	61.74	59.71	52.75	43.44	65.11	52.45	76.62	87.3	81.27
Potri.001G007900.v4.1	18.05	13.74	16.19	11.38	13.3	14.04	17.19	16.78	18.71	21.93	26.78	24.11
Potri.001G008000.v4.1	6.18	2.36	3.78	5.26	6.61	7.31	4.33	3.27	4.95	6.07	9.22	8.07
Potri.001G008080.v4.1	0	0	0	0	0	0	0	2.97	0	0	0	0
Potri.001G008160.v4.1	0.9	0	0.13	0.42	0.39	0.56	0.25	0	0	0	0.32	0
Potri.001G008240.v4.1	37.03	42.32	31.11	7.67	11.38	9.63	37.13	85.93	43.77	37.27	40.06	37.32
Potri.001G008320.v4.1	100.96	53.76	47.55	25.12	39.47	48.12	88.03	48.75	53.66	72.09	74.18	81.62
Potri.001G008400.v4.1	117.01	62.81	71.51	12.88	53.02	36.55	73.36	114.15	72.28	97.19	112.14	76.39
Potri.001G008500.v4.1	5.26	2.73	2.22	6.62	5.44	3.79	97.34	48.2	134.19	116.54	113.86	113.18
Potri.001G008600.v4.1	0	0	0	0	0	0	0.31	0	0.07	0	0	0.18
Potri.001G008700.v4.1	23.32	16.62	19.03	7.58	5.35	6.03	12.35	7.81	9.31	11.9	7.98	9.53
Potri.001G008800.v4.1	37.46	24.16	23.84	21.88	19.49	22.88	25.68	31.91	27.57	28.1	31.04	29.58
Potri.001G008900.v4.1	1.31	0.2	0.05	0	0	0	0.52	29.81	2.23	0	0	0
Potri.001G009000.v4.1	0.14	0	0.12	13.43	6.79	2.81	2.19	0.51	5.69	5.38	0.3	1.34
Potri.001G009100.v4.1	3.83	3.87	3.96	3.97	4.02	3.58	14.64	28.04	20.57	6.4	19.82	11.03
Potri.001G009200.v4.1	0	0	0	0	0	0	0	0	0	0	0	0
Potri.001G009300.v4.1	0	0	0	0.57	0	0.14	0	0	0	0	0	0
Potri.001G009501.v4.1	13.31	9.08	19.06	96.3	72.34	50.7	10.34	38.69	19.12	28.82	36.49	44.37
Potri.001G009600.v4.1	3.95	2.75	2.51	4.52	2.29	2.56	13.16	8.08	11.35	13.52	20.92	18.32
Potri.001G009700.v4.1	79.79	62.61	65.72	37.36	41.18	40.04	63.37	55.6	82.34	63.99	77.23	71.51
Potri.001G009800.v4.1	102.57	48.22	89	169.41	123.08	144.1	22.46	12.35	14.59	47.3	29.89	37.91
Potri.001G010000.v4.1	0.89	0.34	0.34	0	0.12	0.19	0.69	2.28	0.59	0.44	0.46	0.68
Potri.001G010200.v4.1	0.65	1.44	0.65	0.1	0.14	0.09	0.81	2.25	0.56	0.33	0.4	1.06
Potri.001G010300.v4.1	0.05	0.09	0.13	0.09	0.08	0	1.89	1.05	0.94	1.56	0.41	0.45
Potri.001G010400.v4.1	2.66	2.82	2.9	5.55	3.55	3.93	4.23	2.89	5.02	6.36	9.06	6.02
Potri.001G010500.v4.1	15.41	14.55	8.91	4.91	5.28	4.71	15.01	22.48	15.06	12.95	14.7	15.69
Potri.001G010600.v4.1	0.92	4.2	0.5	2.65	0.86	1.01	4.73	10.97	12.02	6.15	2.61	3.28
Potri.001G010700.v4.1	0.09	0.37	0.18	0	0	0.08	0.51	0.89	0.51	0	0.15	0
Potri.001G010800.v4.1	7.49	8.11	8.51	2.7	3.18	2.81	3.82	3.97	4.26	3.77	4.17	2.77
Potri.001G010900.v4.1	0.87	0.95	0.87	0.26	0.21	0.15	0.23	0.37	0.41	0	0.04	0.11
Potri.001G011000.v4.1	1.68	0.7	0.24	1.06	1.38	1.39	7.52	3.3	21.4	1.31	0.53	0.12
Potri.001G011200.v4.1	4.23	3.93	2.86	5.13	8.53	5.57	15.34	11.75	22.93	5.01	3.41	5.72
Potri.001G011300.v4.1	6.28	2.52	1.32	3.57	7.82	4.49	34.96	10.97	73.01	5.77	3.52	3.12
Potri.001G011401.v4.1	0.19	0	0	0.09	0	0.05	0.04	0	0	0.05	0	0
Potri.001G011500.v4.1	0.06	0.16	0	0	0	0	1.94	1.31	7.76	0	0.06	0
Potri.001G011700.v4.1	51.94	22.46	35.06	76.52	48.94	64.52	6.33	1.91	4.11	29.31	12.13	15.42
Potri.001G011800.v4.1	14.8	15.82	10.37	5.98	7.19	6.38	12.61	13.73	14.51	20.39	19.54	21.54
Potri.001G011900.v4.1	42.01	33.95	32.91	26.58	25.51	24.74	36.4	26.39	36.96	50	59.75	53.08
Potri.001G012200.v4.1	8.2	5.14	3.85	26.51	12.46	14.08	42.57	14.91	36.64	99.77	125.42	125.16
Potri.001G012300.v4.1	1.3	1.08	0.66	0.69	0.98	0.81	4.03	3.43	6.19	40.66	27.86	33.26
Potri.001G012401.v4.1	0.06	0	0.33	0.39	0.54	0.36	0.41	0.26	1.63	2.89	1.61	3.75
Potri.001G012500.v4.1	0	0	0	0	0	0	0	0	0	0	0	0
Potri.001G012601.v4.1	0	0.16	0	0	0	0.63	0	0	0	0	0	0
Potri.001G012700.v4.1	0.26	0.12	0.17	0.06	0.61	0.6	0.21	0.34	1.27	0.71	11.1	4.45
Potri.001G012800.v4.1	4.89	4.07	4.16	3.89	2.71	2.71	7.51	5.82	10.83	9.92	11.32	11.52
Potri.001G012901.v4.1	0.33	0.82	0.65	0.77	2.25	1.1	2.38	2.4	3.35	2.15	1.93	1.65
Potri.001G013000.v4.1	4.1	1.46	3.79	4.58	0.89	0.4	17.4	6.83	34.84	1.19	2.1	0.27
Potri.001G013101.v4.1	0	0	0	0	0.08	0	0	0	0	0	0	0
Potri.001G013200.v4.1	13.42	11.86	7.58	14.7	9.64	11.89	13.07	15.49	13.63	14.74	13.6	14.25
Potri.001G013300.v4.1	8.32	4.9	6.83	5.29	4.98	5.95	9.78	8.32	8.84	16.06	17.63	14.99
Potri.001G013400.v4.1	25.77	14.17	15.38	4.33	17.95	16.79	6.12	1	8.03	0	28.99	1.31
Potri.001G013500.v4.1	10.62	12.5	4.46	41.41	11.47	13.71	21.49	9.66	19.51	27.82	32.56	31.75
Potri.001G013600.v4.1	5.6	5.27	4.16	1.46	2.54	2.18	3.56	5.64	4	3.64	4.66	4.9
Potri.001G013700.v4.1	12.44	6.87	7.61	8.31	14.25	12.88	8.95	12.57	13.23	16.03	21.18	23.12
Potri.001G013800.v4.1	38.14	24.2	26.23	21.18	21.11	21.31	20.06	32.22	20.06	28.66	24.1	26.75
Potri.001G013900.v4.1	57.78	76.41	58.81	38.79	33.97	43.5	33.81	23.05	34.19	42.74	40.62	43.89
Potri.001G014000.v4.1	8.81	5.72	5.33	23.89	22.47	24.49	7.44	4.05	7.65	18.55	15.84	16.3
Potri.001G014025.v4.1	0	0	0	0	0	0	0	0	0	0	0	0
Potri.001G014050.v4.1	5.48	1.49	2.36	5.57	4.63	4.79	0.86	2.5	0.94	4.36	2.62	3.7
Potri.001G014100.v4.1	0.03	0.14	0	0	0.03	0	0.09	0.13	0.26	0	0	0
Potri.001G014200.v4.1	0	0	0	0	0	0	0	0	0	0	0	0
Potri.001G014301.v4.1	0	0.27	1.17	0	1.18	1.45	0	2.41	0.05	0.65	2.95	1.19
Potri.001G014401.v4.1	4.79	4.52	2.61	1.33	3.12	2.38	0.99	2.96	1.85	5.23	7.46	5.15
Potri.001G014501.v4.1	1.81	2.03	1.09	0.74	1.66	0.99	0.69	3.37	1.38	2.66	2.78	2.63
Potri.001G014600.v4.1	0	0.1	0.06	0	0	0	0.03	0	0.1	0.03	0	0
Potri.001G014700.v4.1	0.13	0.06	0.06	0	0	0	0.29	0	0.2	0	0.03	0
Potri.001G014900.v4.1	1.22	1.47	0.8	1.26	0.45	0.55	0.93	0.45	0.9	1.46	2.27	0.94
Potri.001G015000.v4.1	36.99	28.94	34.71	27.77	32.77	26.33	38.34	75.58	55.11	31.43	36.21	35.47
Potri.001G015100.v4.1	0	0	0	0	0	0	31.41	56.44	17.35	1.31	2.98	0
Potri.001G015300.v4.1	1.17	0.05	0.4	1.44	3.65	2.79	0.8	0	2.91	2.94	2.28	3.41
Potri.001G015400.v4.1	11.07	12.71	43.98	102.82	107.8	127.62	2.48	20.34	3.77	5.04	12.66	12.16
Potri.001G015450.v4.1	0	0	0	0	0	0	0.11	0	0	0	0	0
Potri.001G015500.v4.1	340.34	749.72	789.08	176.55	50.01	81.83	247.5	69.96	238.8	137.09	72.86	115.1
Potri.001G015601.v4.1	847.14	1785.97	1904.29	448.45	115.42	219.73	488.74	111.86	516.03	309.58	191.94	269.88
Potri.001G015700.v4.1	0.75	0.36	1.48	6.6	2.72	1.63	9.44	4.14	8.89	18.57	20.65	15.46
Potri.001G015801.v4.1	0	0	0	0	0	5.18	0	0	0	0	0	0
Potri.001G015900.v4.1	12.86	10.3	15.59	7.94	8.3	9.04	6.27	12.36	9.51	6.85	7.54	5.28
Potri.001G015966.v4.1	2.08	0.66	1.68	1.08	1.25	0.57	1.18	1.45	1.2	1.16	1.56	2.63
Potri.001G016032.v4.1	1.21	0.24	0.56	0.51	0.83	0.84	1.13	1.01	1.48	1.4	1.34	1.53
Potri.001G016100.v4.1	0	0	0	0	0	0	0	0	0	0	0	0
Potri.001G016200.v4.1	2.01	0.64	0.25	0.22	0.25	0.27	1.3	0.8	1.59	1.52	1.74	1.1
Potri.001G016300.v4.1	3.4	0.72	2.28	7.42	10.9	7.75	2.84	2.12	3.77	11.31	9.7	6.99
Potri.001G016500.v4.1	0	0	0	0	0	0	0	0.06	2.52	0	0	0
Potri.001G016600.v4.1	5.62	0.33	1.21	19.08	10.28	15.55	2.6	3.46	3.28	2.19	3.07	2.08
Potri.001G016700.v4.1	7.89	2.8	3.85	18.93	12.99	8.41	34.82	24.08	27.65	45.05	84.42	76.35
Potri.001G016800.v4.1	0.35	0.15	0.1	0.36	0.44	0.15	0.84	0.53	0.37	0.77	1.5	1.71
Potri.001G016900.v4.1	1.87	2	1.15	14.62	7.4	4.75	25.07	10.8	22.27	40.58	67.94	61.97
Potri.001G017000.v4.1	36.84	13.61	15.98	2.06	6.82	10.12	17.8	14.88	19.74	17.79	12.15	18.5
Potri.001G017100.v4.1	0.81	0.17	0.72	2.3	1.9	2.3	2.91	1.84	3.19	6.7	9.39	9.31
Potri.001G017300.v4.1	84.11	28.73	34.02	24.75	46.06	35.84	22.89	22.25	19.7	27.32	36.55	30.52
Potri.001G017500.v4.1	5.43	2.36	1.45	83.3	113.2	88.3	60.94	15.58	59.32	24.12	15.16	12.63
Potri.001G017600.v4.1	4.87	11.16	2.68	6.09	11.93	6.85	22.08	13.98	29.86	63	26.71	45.43
Potri.001G017900.v4.1	0.06	0	0.05	0.1	0.05	0.05	1.05	0.52	0.83	0.36	0.71	0.32
Potri.001G018100.v4.1	15.81	17.04	14.55	16.78	15.52	11.94	14.97	11.94	14.42	37.1	32.1	39.58
Potri.001G018200.v4.1	55.78	26.28	19.19	55.37	55.3	47.02	105.35	41.44	78.13	111.58	111.82	92.67
Potri.001G018300.v4.1	6.47	1.56	1.57	1.8	2.95	3.69	17.07	13.93	7.66	9.02	9.18	11.23
Potri.001G018400.v4.1	0	0	0	0	0	0	0	0	0	0	0	0
Potri.001G018500.v4.1	38.47	27.89	35.8	28.81	32.81	23.99	33.98	61.47	41.48	39.52	39.65	44.16
Potri.001G018600.v4.1	60.89	37.61	38.52	40.38	63.79	46.54	57.84	122.27	59.89	59.86	77.79	73.37
Potri.001G018700.v4.1	2.16	0.21	0.65	36.21	17.15	22.58	4.53	3.95	4.49	19	18.29	11.72
Potri.001G018800.v4.1	14.02	9.17	8.09	5.23	6.01	5.85	11.02	14.2	12.04	11.94	13.09	13
Potri.001G018900.v4.1	0	0	0	0	0	0	0	0.06	0	0	0	0
Potri.001G019000.v4.1	20.3	11.53	12.39	11.62	12.06	11.2	11.24	6.64	8.9	16.36	14.63	13.47
Potri.001G019100.v4.1	7.14	3.72	7.1	17.73	22.5	21.23	4.35	24.59	12.6	3.31	8.67	5.95
Potri.001G019200.v4.1	2.78	2.6	2.55	1.26	2.45	1.33	2.74	6.71	4.07	3.38	4.51	3.75
Potri.001G019400.v4.1	1.6	6.08	0.94	0.49	0.92	0.89	13.26	111.52	23.36	3.89	14.25	8.4
Potri.001G019500.v4.1	0.69	0.45	0.63	0.64	0.41	0.21	0.43	0.81	0.52	0.81	0.68	1
Potri.001G019600.v4.1	4.65	3.27	3.88	6.25	7.49	6.9	8.52	9.65	7.61	9.14	10.84	10.37
Potri.001G019700.v4.1	8.51	1.37	0	0.17	0	0	68.52	25.24	69.75	2.47	6.61	0.6
Potri.001G019795.v4.1	1.42	1.07	0	0.05	0.04	0	31.42	32.21	37.43	0.83	2.84	0.05
Potri.001G019890.v4.1	9	4.47	0	0	0	0.04	150.5	42.49	231.26	4.17	21.34	0.09
Potri.001G019985.v4.1	10.7	8.91	0	0	0	0	240.81	63.84	369.49	0.1	24.31	0.04
Potri.001G020080.v4.1	0.06	0	0	0	0	0	0	0	0	0	0.06	0
Potri.001G020140.v4.1	0	0	0	0	0	0	0	0	0	0.07	0	0
Potri.001G020200.v4.1	6.87	2.07	4.09	1.95	2.71	3.48	1.6	1.55	2.44	1.55	2.55	2.5
Potri.001G020250.v4.1	0	0	0	0	0	0	0	0	0	0	0	0
Potri.001G020300.v4.1	112.61	30.51	86.26	46.11	50.29	45.3	37.06	32.94	38.86	44.91	57.39	58.68
Potri.001G020400.v4.1	0	0	0.11	0	0	0	0.05	0	0.05	0	0	0
Potri.001G020501.v4.1	0.43	0.82	0.48	0.5	0.37	0.2	1.15	1.86	0.51	0.83	1.15	1.03
Potri.001G020600.v4.1	1.43	1.61	2.66	0	0.05	0.11	4.34	15.34	16.57	1.21	1.56	0.36
Potri.001G020700.v4.1	18.06	14.11	15.32	16.71	14.38	13.25	15.58	31.78	18.29	18.28	21.67	20.62
Potri.001G020900.v4.1	0.5	1.51	0.29	0.58	0.66	0.42	4.32	18.18	5.23	1.63	2.84	3.84
Potri.001G021000.v4.1	2.28	0.56	0.32	14.26	21.34	10.88	3.08	4.15	6.16	3.48	5.03	3.97
Potri.001G021100.v4.1	4.53	3.4	4.06	2.96	2.74	1.73	2.19	4.07	3.74	2.49	3.29	2.21
Potri.001G021200.v4.1	0.1	0	0	2.09	0.08	0	0	0	0	0	0	0
Potri.001G021300.v4.1	1.48	0.26	0.48	9.97	3.14	3.16	2.1	30.27	9.39	3.14	12.14	12.23
Potri.001G021500.v4.1	9.69	6.24	8.67	6.15	6.95	5.13	7.64	13.13	8.48	12.02	10.89	11.01
Potri.001G021600.v4.1	8.61	5.68	6.38	4.58	3.92	2.68	4.54	6.42	5.36	6.16	4.44	5.78
Potri.001G021801.v4.1	0	0	0	0	0	0	0	0	0	0	0	0
Potri.001G021900.v4.1	0	0	0	0	0	0	0	0	0	0	0	0
Potri.001G022100.v4.1	0	0	0	0	0	0	0	0	0	0	0	0
Potri.001G022150.v4.1	0	0	0	0	0	0	0	0	0	0	0	0
Potri.001G022400.v4.1	5.24	3.12	4.26	5.89	4.55	4.93	3.36	2.56	4.76	3.31	5.53	5.04
Potri.001G022500.v4.1	18.75	13.79	14.24	32.57	24.93	27.14	9.82	9.2	9.32	18.24	18.75	14.46
Potri.001G022601.v4.1	2.53	1.62	2.88	1.58	2.4	1.13	1.44	2.88	1.19	3.77	3.09	3.29
Potri.001G022700.v4.1	10.12	10.77	7.6	19.24	26.59	27.85	18.19	15.7	21.1	28.75	44.41	36.22
Potri.001G022800.v4.1	0	0	0	0	0	0	0	0	0	0	0	0
Potri.001G022900.v4.1	0.08	0.28	0.26	0.99	0.9	0.81	2.81	2.07	1.28	2.27	5.41	3.51
Potri.001G023000.v4.1	12.46	9.25	8.92	9.76	6.64	7.69	13.49	6.57	12.3	16.4	18.59	18.43
Potri.001G023100.v4.1	33.13	21.81	15.29	14.81	24.66	21.2	42.87	33.25	41.9	49.41	59.24	62.9
Potri.001G023200.v4.1	0	0	0	0	0	0	0	0	0	0	0	0
Potri.001G023300.v4.1	0	0	0	0	0	0	0	0	0	0	0	0
Potri.001G023400.v4.1	0.14	0.21	0.06	0	0	0	0.03	0.53	0.14	0	0	0.07
Potri.001G023500.v4.1	21.1	7.28	4.62	14.99	2.2	6.28	8.03	16.44	5	2.85	3.7	2.59
Potri.001G023600.v4.1	0	0	0	1.13	0.83	0.91	0	0	0	0	0	0
Potri.001G023701.v4.1	0	0	0	0	0	0	0	0	0	0	0	0
Potri.001G023800.v4.1	3.99	0.13	0.71	7.48	14.52	10.26	1.48	0	0.63	0.36	4.76	0.83
Potri.001G023900.v4.1	0.41	0	0.08	0.6	1.66	0.76	0.04	0.05	0	0.1	0.34	0.39
Potri.001G024000.v4.1	42.86	23.1	30.46	13.9	16.42	13.13	21.35	26	22.19	20.42	17.35	19.4
Potri.001G024100.v4.1	21.77	16.86	8.43	6.54	7.91	6.85	69.13	46.89	93.08	97.07	96.59	88.11
Potri.001G024200.v4.1	44.03	17.93	33.95	50.87	56.78	59.76	9.86	9.12	9.78	13.35	13.69	14.42
Potri.001G024300.v4.1	10.78	13.41	16.28	5.25	7.3	7.43	6.19	12.27	8.03	9.69	7.87	8.53
Potri.001G024401.v4.1	0	0	0	0	0	0	0	0	0	0	0	0
Potri.001G024500.v4.1	5.72	5.42	4.14	3.88	2.85	2.89	8.24	10.44	15.02	10.68	14.62	12.96
Potri.001G024600.v4.1	16.68	9.83	12.81	7.03	10.48	11.68	2.65	1.07	1.75	1.66	1.19	1.18
Potri.001G024800.v4.1	20.79	28.62	25.81	1.46	2.97	1.57	56.15	77.62	74.77	8.38	6.51	10.97
Potri.001G024900.v4.1	167.77	309.01	401.04	11.16	7.81	5.54	806.03	770.9	1211.85	40.72	14.08	48.13
Potri.001G025100.v4.1	406.82	281.41	378.47	263.47	273.77	299.31	152.21	114.77	126.59	173.7	134.41	158.9
Potri.001G025200.v4.1	0.97	0.75	0.49	0.66	6.06	4.66	37.29	19.07	25.93	32.85	45.58	47.72
Potri.001G025300.v4.1	36.34	39.23	34.84	66.49	18.9	28.49	82.91	124.41	126.75	68.8	96.28	82.1
Potri.001G025400.v4.1	2.49	2.31	2.7	2.07	2.81	1.51	2.77	4.22	3.23	4.77	4.22	5.06
Potri.001G025500.v4.1	0	0.06	0.07	0.12	0.06	0.19	0.44	0	0.37	0.58	0.35	0.19
Potri.001G025601.v4.1	35.43	21.65	21.38	18.14	23.24	20.39	19.77	42.91	23.55	28.25	27.58	25.45
Potri.001G025701.v4.1	0.08	0.1	0.11	0	0.07	0	0.15	0.05	0	0.03	0.03	0
Potri.001G025800.v4.1	0.03	0.08	0	0	0	0	0.02	0.06	0	0	0.06	0
Potri.001G026000.v4.1	28.33	22.12	20.75	13.79	17.69	15.91	20.36	33.25	22.74	25.43	25.25	19.17
Potri.001G026100.v4.1	18.67	14.01	11.04	9.02	8.08	7.73	17.04	23.18	20.09	21.57	23.68	24.9
Potri.001G026200.v4.1	2.83	23.55	4.1	1.06	0.78	0.34	6.91	13.13	9.08	4.67	2.09	3
Potri.001G026300.v4.1	21.13	17.38	16.29	32.95	19.46	21	23.46	11.18	20.17	35.23	44.7	39.44
Potri.001G026400.v4.1	0.04	0.07	0.13	0.74	0.43	0.5	0.03	0.04	0.03	0.08	0	0
Potri.001G026501.v4.1	0.59	0.13	0.41	0.18	0.06	0	0.43	0.41	0.88	2.01	13.28	5.88
Potri.001G026600.v4.1	35.87	34.38	29.08	12.37	19.11	17.84	29.92	49.56	39.93	25.9	44.06	33.52
Potri.001G026700.v4.1	16.58	11.84	12.16	16.82	15.98	14.11	9.64	14.95	16.93	12.33	15.2	11.65
Potri.001G026800.v4.1	7.69	6.99	4.96	4.77	3.82	4.24	5.87	5.03	5.16	7.59	8.33	8.11
Potri.001G026900.v4.1	1.06	0.52	0.32	0.99	0.94	1.17	3.21	2.29	3.28	5.54	7.34	5.98
Potri.001G027000.v4.1	0.26	0.53	0.88	0.72	0.79	0.21	11.99	12.61	19.08	2.68	18.24	7.45
Potri.001G027100.v4.1	0.83	0.57	0.52	1.04	0.72	0.7	1.79	1.45	1.63	0.39	10.87	1.28
Potri.001G027232.v4.1	2.8	0.91	1.64	2.08	1.81	1.5	2.23	1.31	2.17	3.62	3.58	3.91
Potri.001G027400.v4.1	57.9	36.13	32.82	16.47	9.9	10.23	41.07	24.39	41.53	29.21	19.14	24.51
Potri.001G027500.v4.1	0	0.1	0	0	0	0	0	0.22	0	0	0	0
Potri.001G027600.v4.1	20.46	13.74	16.59	13.03	10.2	16.2	9.13	11.5	8.69	10.43	11.03	10.11
Potri.001G027700.v4.1	1.44	0.88	0	0.69	0.18	0.64	4.72	3.13	3.49	9.21	7.12	9.12
Potri.001G027800.v4.1	0	0	0	0	0	0	0	0.91	0	0.36	0	0
Potri.001G027900.v4.1	0.16	0.02	0.06	0.68	0.73	0.3	0.04	0.15	0.02	0.2	0.25	0.31
Potri.001G027950.v4.1	0	0	0	0	0	0	0	0	0.2	0	0	0
Potri.001G028000.v4.1	28.83	27.38	19.16	33.71	31.82	25.28	24.88	26.81	30.51	99.1	179.56	159.19
Potri.001G028100.v4.1	7.38	7.21	3.95	6.72	4.94	4.43	8.51	12.85	13.67	7.75	11.8	9.6
Potri.001G028200.v4.1	9.09	1.91	0.48	135.27	67.66	71.03	61.97	37.79	73.98	246.11	322.81	270.97
Potri.001G028300.v4.1	25.47	15.93	17.09	12.22	10.34	9.97	18.48	37.18	21.61	18.05	21.4	19.73
Potri.001G028400.v4.1	87.22	13.64	22.16	74.4	28.1	64.91	45.79	43.87	59.18	94.5	76.17	95.04
Potri.001G028500.v4.1	6.24	5.53	2.73	52.35	7.92	9.51	10.36	5.97	7.58	28.61	31.47	30.41
Potri.001G028600.v4.1	0	0	0.05	0	0	0	0	0	0.04	0.06	0	0
Potri.001G028750.v4.1	3.35	1.8	2.16	1.7	1.98	1.25	2.89	1.62	2.68	2.47	2.49	2.68
Potri.001G028900.v4.1	0	0.12	0	0.23	0.11	0	0.4	0.37	0.1	0.27	0.79	0.35
Potri.001G029000.v4.1	0	0	0	0	0	0	0	0	0	0	0	0
Potri.001G029300.v4.1	3.9	2.57	3.56	1.12	1.63	1.11	2.81	1.25	2.57	2.44	2.14	2.25
Potri.001G029400.v4.1	5.54	1.5	3.08	3.74	3.67	3.38	3.75	4.5	3.71	4.42	4.85	5.19
Potri.001G029500.v4.1	0.49	0.3	0.66	0.87	0.75	0.46	0.97	3.66	1.32	0.61	1.12	1.48
Potri.001G029600.v4.1	32.17	22.66	26.8	21.52	18.44	20.71	26.45	26.3	28.76	38.84	36.6	34.87
Potri.001G029700.v4.1	6.98	6.35	0	0	0	0	1.41	6.79	5.26	0	0	0
Potri.001G029800.v4.1	18.39	12.61	9.8	11.29	9.08	8.53	13.62	19.9	13.82	15.11	16.15	14.56
Potri.001G029900.v4.1	54.57	48.34	46.36	80.06	80.72	74.78	68.48	76.88	74.59	86.43	115.89	105.59
Potri.001G030000.v4.1	47.4	48.68	31.12	43.12	38.12	40.96	56.44	83.72	60.75	71.8	76.59	73.08
Potri.001G030100.v4.1	17.44	14.62	10.42	27.85	24.29	26.12	18.32	16.82	19.77	28.82	38.37	33.95
Potri.001G030200.v4.1	4.35	3.51	3.94	4.89	2.9	2.78	8.99	5.05	14.25	11.18	15.36	13.41
Potri.001G030300.v4.1	2.83	1.77	1.97	3.45	2.63	2.84	1.53	2.48	2.21	3.76	3.13	3.64
Potri.001G030401.v4.1	0	0	0	0	0	0	0	0	0	0	0	0.07
Potri.001G030600.v4.1	0.03	0	0	0	0	0	0.13	0.16	0.15	0	0.03	0
Potri.001G030750.v4.1	6.55	7.26	4.47	4.45	2.7	2.91	8.45	6.81	9.67	10.78	14.7	12.74
Potri.001G030900.v4.1	38.62	26.79	30.72	29.38	32.68	28.81	45.3	37.29	55.33	67.69	58.7	66.27
Potri.001G031200.v4.1	0	0	0	0	0	0	0	0	0	0	0	0
Potri.001G031400.v4.1	14.18	8.59	12.32	12.2	15.82	16.26	8.6	11.72	9.15	21.48	21.74	24.1
Potri.001G031500.v4.1	7.88	3.34	4.39	6.46	7.07	6.27	5.91	3.75	6.17	9.59	9.56	10.47
Potri.001G031600.v4.1	0.07	0	0	0	0	0	0	0	0	0	0	0
Potri.001G031700.v4.1	29.75	23.27	20.46	15.19	12.43	13.14	26.37	27.35	25.19	30.04	30.3	29.4
Potri.001G031800.v4.1	288.46	203.64	209.1	134.68	198.62	167.46	97.65	105.1	77.64	128.89	96.62	98.61
Potri.001G031900.v4.1	0	0	0	0	0	0	0	0.08	0	0	0	0
Potri.001G032000.v4.1	38.6	20.51	20.77	14.62	14.26	16.74	15.58	13.68	16.86	18.76	16.33	16.48
Potri.001G032100.v4.1	0	0	0	0.04	0	0.08	0.07	0	0	0	0.05	0.04
Potri.001G032200.v4.1	3.24	1.34	1.49	5.35	6.17	4.38	0.48	2.17	0.46	0.81	0.94	0.92
Potri.001G032300.v4.1	0	0.07	0.07	0	0.13	0	0.31	2.6	2.17	0	0	0
Potri.001G032400.v4.1	0.66	12.01	1.99	0.19	1.54	0.43	0.22	6.5	4.01	0	0.42	0
Potri.001G032500.v4.1	3.63	0.24	1.32	7.83	8.32	8.14	0.62	1.35	7.76	10.5	114.86	87.14
Potri.001G032566.v4.1	0	0	0	0.06	0	0	0	0.12	0	0.06	0.13	0.06
Potri.001G032683.v4.1	0	0	0	0	0	0	0	0.16	0	0	0.06	0
Potri.001G032800.v4.1	17.36	26.25	15.16	11.07	16.13	10.44	22.02	17.22	20.43	18.24	22.77	19.55
Potri.001G032900.v4.1	20.44	26.97	14.13	10.58	11.31	13.43	31.9	28.67	28.41	37.88	36.77	34.61
Potri.001G033200.v4.1	29.62	27.15	25.92	21.83	19.52	18.9	17.68	31.42	21.32	22.58	23.37	22.67
Potri.001G033400.v4.1	0	0	0	0.05	0	0	0	0	0	0	0.03	0
Potri.001G033500.v4.1	15.68	8.89	9.26	16.22	10.64	11.21	5.12	7.11	6.12	9.8	7.16	8.44
Potri.001G033600.v4.1	12.57	9.19	17.85	11.96	11.64	10.34	9.78	9.94	10.17	15.34	17.52	16.63
Potri.001G033800.v4.1	2.49	13.56	6.2	0.79	0.89	0.97	13.08	8.59	24.31	7.9	8	7.16
Potri.001G033900.v4.1	13.04	10.64	12.65	12.06	11.27	11.19	10.24	9.22	11.79	12.97	13.22	14.75
Potri.001G034100.v4.1	0.04	0.04	0	0	0	0	0.07	0.22	0.2	0	0.04	0
Potri.001G034200.v4.1	24.06	37.4	28.89	17.89	19.89	16.92	20.15	22.7	24.12	27.37	32.1	27.36
Potri.001G034300.v4.1	10.51	5.83	8.06	9.89	7.43	9.77	1.48	2.04	2.15	2.71	1.6	1.79
Potri.001G034400.v4.1	82.17	72.77	73.85	96.99	70.45	64.57	162.52	211.9	198.63	234.15	304.74	257.21
Potri.001G034500.v4.1	4.05	1.07	1.69	3.2	2.13	3.12	1.11	2.95	1.75	3.58	3.31	3.96
Potri.001G034600.v4.1	3.96	1.27	2.13	3.09	1.28	1.18	3.03	2.29	2.13	3.68	3.43	3.73
Potri.001G034700.v4.1	13.38	9.84	12.46	9.3	8.9	7.92	11.81	10.42	13.34	13.85	15.15	13.28
Potri.001G034900.v4.1	2.72	1.34	1.51	3.08	1.7	2.31	1.78	1.58	2.1	1.46	1.56	2.97
Potri.001G034933.v4.1	7.65	5.21	5.77	8.61	5.21	5.03	8.58	8.09	11.42	9.81	8.56	7.33
Potri.001G034966.v4.1	4.27	2.47	4.31	4.28	2.23	2.69	3.83	3.58	5.58	4.37	3.54	2.82
Potri.001G035000.v4.1	4.94	4.31	4.31	4.42	2.68	3.24	4.76	4.48	5.44	4.77	5.21	5.94
Potri.001G035200.v4.1	47.93	11.42	23.48	48.66	47.82	56.69	11.11	4.02	6.94	15.14	10.25	13.09
Potri.001G035300.v4.1	1.65	0.74	1.19	2.71	1.7	0.72	1.45	1.24	1.72	3.28	2.81	2.71
Potri.001G035400.v4.1	0	0	0	0	0	0	0	0	0	0	0.1	0
Potri.001G035450.v4.1	0.11	0	0.1	0	0	0	0	0	0	0	0	0
Potri.001G035500.v4.1	24.9	10.01	18.02	12.39	15	9.24	9.57	7.93	7.04	10.24	13.15	12.61
Potri.001G035600.v4.1	2.47	2.19	2.43	1.01	2.12	0.94	1.33	1.23	1.67	3.59	3.13	1.67
Potri.001G035700.v4.1	15.59	11.78	10.84	6.32	7.07	8.05	12.75	6.96	13.25	11.36	10.66	12.68
Potri.001G035800.v4.1	14.07	14.04	13.59	12.05	9.6	8.7	12.46	13.72	18.71	14.63	15.5	12.51
Potri.001G035900.v4.1	0.18	0.08	0.02	0.09	0.4	0.42	0.08	0.02	0.24	0.06	0.14	0.22
Potri.001G036000.v4.1	4.9	2.15	3.14	2.19	2.1	2.44	1.4	1.39	1.28	2.55	2.86	2.61
Potri.001G036100.v4.1	7.48	7.62	6.77	7.17	8.12	8.32	7.96	6.79	9.08	12.95	15.14	13.54
Potri.001G036400.v4.1	18.61	12.71	13.31	10.21	10.95	15.35	13.34	6.68	11.5	14.74	16.19	15.29
Potri.001G036500.v4.1	0	0	0	0	0	0	0	0.04	0.03	0.09	0.14	0.08
Potri.001G036600.v4.1	3.22	13.27	1.55	0.98	4.06	2.22	7.03	9.35	9.27	7.14	4.41	3.61
Potri.001G036700.v4.1	0	0	0	0	0.06	0	0	0.07	0	0	0	0
Potri.001G036800.v4.1	18.53	10.97	10.67	11.18	10.01	9.88	12.57	7.83	13.07	16.26	18.49	17.81
Potri.001G036900.v4.1	42.08	32.55	49.17	24.9	25.28	23.83	82.56	169.9	157.93	20.88	256.97	81.74
Potri.001G037000.v4.1	7.19	22.83	5.74	2.99	4.64	3.05	25.76	13.52	19.69	8.17	11.07	8.9
Potri.001G037101.v4.1	0.12	0	0.03	0.06	0.11	0	0.83	0.03	0.93	0	0.27	0.09
Potri.001G037200.v4.1	10.73	7.7	4.77	5.05	6.77	6.61	22.01	22.12	22.3	26.26	23.57	25.98
Potri.001G037300.v4.1	88.07	38.81	46.88	72.47	68.57	81.24	29.59	8.39	15.04	41.88	28.51	31.74
Potri.001G037400.v4.1	16.39	21.28	22.94	3.17	35.58	20.36	20.13	63.06	37.13	10.51	50.07	31.98
Potri.001G037500.v4.1	3.51	1.12	1.85	3.62	3.51	1.99	0.94	1.08	1.44	1.97	2.35	2
Potri.001G037700.v4.1	1.53	0.98	0.3	4.94	2.12	2.98	6.98	5.97	8.84	11.75	11.52	10.74
Potri.001G037800.v4.1	0	0	0	0	0	0	0	0	0	0	0	0
Potri.001G037900.v4.1	1.93	0.55	1.53	2.42	2.25	2.8	0.74	0.43	0.43	0.06	0.73	0.31
Potri.001G038000.v4.1	18.98	20.66	17.5	17.78	15.36	12.3	29.5	36.31	34.87	37.52	42.33	39.58
Potri.001G038100.v4.1	92.54	61.48	52.1	41.7	48.07	48.98	55.38	46.92	52.9	77.1	77.52	68.57
Potri.001G038200.v4.1	2.2	2.65	0	5.34	12.22	6.71	3.12	3.89	5.24	7.64	23.88	6.31
Potri.001G038300.v4.1	0.03	2.01	0.28	0	0.05	0.07	0	0.06	0.11	0	0.03	0
Potri.001G038500.v4.1	0	0	0	0	0	0	0	0	0	0	0	0
Potri.001G038525.v4.1	0	0.3	0.03	0	0.05	0	0	0.03	0	0	0.03	0
Potri.001G038750.v4.1	7.19	2.41	2.16	11.2	9.36	9.32	4.88	4.25	4.02	8.37	13.09	9.63
Potri.001G038975.v4.1	0	0	0	0	0	0	0	0	0	0	0	0
Potri.001G039200.v4.1	0	0.14	0.03	0	0	0.03	0.02	0.45	0.02	0	0	0
Potri.001G039450.v4.1	0.06	0.29	0.02	0.21	0.99	0.71	0	0.3	0	0	0.03	0
Potri.001G039700.v4.1	8.5	2.42	7.16	12.4	17.12	11.35	6.99	14.02	7.12	12.01	22.2	22.08
Potri.001G039900.v4.1	0	0.69	0.08	0	0.18	0.06	0	0.14	0.02	0	0	0
Potri.001G040000.v4.1	0	0.02	0	0.02	0.1	0.07	0	0.14	0.04	0.03	0.05	0.02
Potri.001G040100.v4.1	17.51	6.47	8.55	14.98	10.41	13.75	5.52	6.98	7.12	11.79	12.59	11.4
Potri.001G040200.v4.1	47.53	42.1	13.17	0.64	1.36	0	114.45	267.95	67.91	37.95	35.48	22.34
Potri.001G040300.v4.1	0.34	0	0	0	0.18	0	0	0	0	0.24	0	0
Potri.001G040400.v4.1	0	0	0	0	0	0	0	0	0	0	0	0
Potri.001G040500.v4.1	0	0.47	0.09	0.03	0.02	0.03	0	0	0	0	0	0
Potri.001G040600.v4.1	0	0	0	0	0	0	0	0	0	0	0	0
Potri.001G040628.v4.1	0	0.09	0.03	0	0	0	0	0	0	0	0	0
Potri.001G040756.v4.1	0	0	0	0	0	0	0	0.17	0.13	0	0	0
Potri.001G040884.v4.1	0	0	0.78	0	0	0	0	0.69	1.19	0	0.89	0
Potri.001G041012.v4.1	0	0.03	0	0.03	0.17	0.11	0	0.01	0	0	0	0.03
Potri.001G041140.v4.1	0.26	0.2	0.19	0	0.12	0	0.43	0.23	0.08	0.11	0	0
Potri.001G041268.v4.1	0	0	0	0	0	0	0	0	0	0	0	0
Potri.001G041400.v4.1	0.17	0.08	0.11	1.47	0.7	0.44	1.82	1.02	1.85	2.97	5.8	4.78
Potri.001G041500.v4.1	1.07	0.37	0.11	1.83	4.64	3.71	3.3	4.34	2.63	1.92	3.37	2.81
Potri.001G041550.v4.1	0	0.12	0	0	0	0	0.2	0	0.1	0	0	0
Potri.001G041600.v4.1	3.65	1.67	1.97	3.61	4.28	4.71	2.45	2.96	1.87	1.93	3.5	2.71
Potri.001G041700.v4.1	14.46	0.85	11.28	33.72	38.91	48.8	30.1	9.76	24.52	38.01	30.48	43.94
Potri.001G041800.v4.1	35.74	291.8	116.32	1.08	1.8	1.99	27.35	77.53	53.38	11.17	7.7	9.51
Potri.001G041900.v4.1	18.04	14.77	11.67	17.44	19.84	17.12	2.91	9.36	4.28	8.32	9.58	9.42
Potri.001G042000.v4.1	3.29	1.75	1.56	2.09	0.65	0.88	1.58	3.59	2.27	1.35	1.97	1.57
Potri.001G042100.v4.1	0	0	0	0	0	0	0	0	0	0	0	0
Potri.001G042200.v4.1	0	0	0.18	0	0	0	0	16.57	3.38	0	0	0.1
Potri.001G042400.v4.1	2.68	4.98	1.55	2.46	1.21	1.25	1.74	5.43	6.2	2.03	2.64	1.97
Potri.001G042500.v4.1	0.09	0	0.07	0.41	0.42	0.19	0.06	0	0	0	0.71	0.02
Potri.001G042600.v4.1	8.05	12.64	25.55	1.19	0.55	0.53	5.26	67.71	16.16	32.23	15.31	8.67
Potri.001G042700.v4.1	2.06	1.25	7.48	0.35	0.14	0.06	2.84	27.17	7.25	17.18	3.53	7.16
Potri.001G042800.v4.1	0.33	0.32	0.35	1.06	0.98	0.5	0.71	1.45	0.79	1.02	1.91	1.14
Potri.001G042900.v4.1	9.47	4.87	5.11	10.05	4.33	5.52	38.74	35.11	49.88	15.38	59.31	32.85
Potri.001G043000.v4.1	58.5	38.42	32.6	32.02	30.25	27.83	38.98	38.94	32.67	43.49	37.56	41.37
Potri.001G043100.v4.1	823.97	119.37	237.97	15.26	2.68	20.43	327.65	420.8	208.5	58	17.55	78.73
Potri.001G043200.v4.1	14.31	11.34	12.75	11.27	9.86	9.47	9.05	10.18	10.65	13.04	14.28	15.6
Potri.001G043300.v4.1	26.85	15.08	16.8	18.77	15.83	16.61	18.63	16.9	20.19	25.29	29	30.33
Potri.001G043400.v4.1	18.51	12.82	15.41	17.98	23.84	21.25	21.66	32.82	28.42	29.9	32.2	29.75
Potri.001G043500.v4.1	1.7	1.16	1.03	1.07	0.82	1.02	1.64	1.44	1.49	3.66	3.66	2.53
Potri.001G043600.v4.1	1.52	1.12	0.64	3.69	1.25	1.62	7.09	6.16	7.69	28.49	45.86	34.64
Potri.001G043700.v4.1	1.04	0.54	0.18	0.67	0.52	0.28	3.4	1.57	2.84	5.23	3.69	2.47
Potri.001G043800.v4.1	0	0	0	0	0	0	0	0	0	0	0	0
Potri.001G043900.v4.1	0	0	0	0	0	0.07	0.02	0	0	0.03	0.05	0
Potri.001G044000.v4.1	76.16	40.94	59.93	126.39	105.37	136.9	18.85	8.57	11.87	45.5	26.98	34.97
Potri.001G044100.v4.1	0	0	0	0	0	0	0	0	0	0	0	0
Potri.001G044200.v4.1	10.76	8.27	9.04	9.22	7.07	7.38	8.23	8.14	10.74	11.54	15.21	19.86
Potri.001G044300.v4.1	71.65	19.86	42.2	93.05	72.25	101.63	4.84	1.9	3.54	24.62	9.86	15.16
Potri.001G044402.v4.1	0	0	0	0	0	0	0	0	0	0	0	0
Potri.001G044500.v4.1	4.57	42.67	10.73	1.91	7.57	1.09	12.89	60.06	43.01	1.72	12.39	2.8
Potri.001G044601.v4.1	0	0.08	0	0	0	0	0	0	0	0	0	0
Potri.001G044700.v4.1	8.31	9.61	8.29	9.17	7.45	5.97	4.83	7.22	7.73	7.66	7.38	6.61
Potri.001G044800.v4.1	0	0	0	0	0	0	0	0	0	0	0	0
Potri.001G044900.v4.1	4.68	9.44	3.45	1.77	1.81	2.78	12.91	13.79	28.21	8.61	39.54	19.81
Potri.001G045000.v4.1	0.82	0.07	0.56	0.06	0.14	0.38	0.1	0.12	0.5	0.06	0	0
Potri.001G045100.v4.1	0	0.19	0.36	0	0.32	0.2	0	0.71	0.17	0	0	0.06
Potri.001G045200.v4.1	0	0	0	0	0	0	0	0	0	0	0	0
Potri.001G045301.v4.1	0	0	0	0	0	0	0	0	0	0	0	0
Potri.001G045500.v4.1	26.24	59.52	0	0	0.04	0	72.34	50.65	136.67	0.04	0	1.39
Potri.001G045600.v4.1	0	0	0.29	0	0	0	0	4.75	1.48	0	0	0
Potri.001G045800.v4.1	22.01	41.01	23.54	2.58	2.05	1.99	3.22	12.5	15.85	1.21	0.74	1.81
Potri.001G045901.v4.1	0	0	0	0	0	0	0	0	0	0	0	0
Potri.001G046000.v4.1	0	0	0	0	0	0	0	0	0	0	0	0
Potri.001G046100.v4.1	2.61	9.49	0.61	0	0.1	0	8.9	63.99	14.33	0	1.19	0.16
Potri.001G046400.v4.1	10	27.81	3.29	0.16	0.34	0.5	26.6	34.08	36.95	0.15	0.87	0.49
Potri.001G046500.v4.1	10.5	5.44	5.17	7.39	6.81	6.41	7.85	6.1	7.67	15.35	13.15	12.9
Potri.001G046600.v4.1	42.23	44.8	41.9	66.48	30.26	36.12	108.22	143.6	113.45	101.73	147.71	121.55
Potri.001G046700.v4.1	33.36	26.71	36.91	24.69	31.15	26.17	24.01	21.41	27.3	36.59	41.09	36.72
Potri.001G046800.v4.1	0.59	0.36	0.34	1.78	1.78	1.6	0.66	0.49	2.76	1.03	3.7	2.03
Potri.001G046900.v4.1	7.46	3.72	3.14	5.05	2.53	2.44	3.8	8.66	5.46	4.13	4.93	5.57
Potri.001G047100.v4.1	11.91	11.47	8.82	9.45	10.5	10.11	12.65	10.65	13.62	14.86	20.41	17.91
Potri.001G047200.v4.1	11.56	6.35	7.59	10.95	8.22	10.27	12.74	12.73	12.2	14.26	15.83	16.76
Potri.001G047400.v4.1	29.15	27.7	27.62	36.41	21.04	22.35	42.06	84.63	61.87	43.48	62.28	54.48
Potri.001G047500.v4.1	8.86	0.45	0.89	1.04	4.99	1.82	18.68	13.76	19.74	13.05	21.97	22.83
Potri.001G047600.v4.1	2.55	2.55	2.36	3.58	1.51	1.68	6.36	8.14	11.31	9.07	16.45	10.85
Potri.001G047700.v4.1	0.65	0.99	0.48	1.16	0.5	0.76	1.39	3.89	1.81	2.43	3.05	1.91
Potri.001G047800.v4.1	2.65	0.4	0.65	1.37	2.92	2.63	10.89	13.35	17.42	25.98	35.63	28.25
Potri.001G047900.v4.1	54.2	40.12	45.31	28.73	37.14	35.89	21.25	31.55	25.63	33.18	42.32	41.13
Potri.001G048100.v4.1	11.37	7.74	5.85	9.42	8.8	8.51	13.39	12.86	13.85	13.53	17.11	16.11
Potri.001G048200.v4.1	3.3	1.51	0.2	0.35	1.23	0.63	9.76	19.22	2.54	1.32	1.28	1.08
Potri.001G048300.v4.1	0	0	0	0	0	0	0.08	0	0	0	0	0
Potri.001G048400.v4.1	0	0	0	0	0	0	0.17	0	0	0	0	0
Potri.001G048500.v4.1	1.62	0.73	1.35	2.87	2.85	1.87	1.62	0.58	1.18	0.98	2.18	1.38
Potri.001G048700.v4.1	36.13	269.71	189.54	1.38	5.18	5.7	29.72	74.65	54.4	7.21	9.36	8.51
Potri.001G048800.v4.1	16.7	85.98	70.34	1.01	1.65	2.97	15.23	10.65	17.49	6.09	4.4	5.94
Potri.001G048900.v4.1	0.15	5.99	0.3	0	0.01	0	16.43	28.26	5.67	3.07	7.39	0.78
Potri.001G049000.v4.1	0	0.07	0	0.02	0	0	0	0.06	0.06	0	0.02	0.04
Potri.001G049100.v4.1	3.36	0.66	0.25	10.63	3.07	3.74	4.86	11.07	16.75	15.72	14.52	26.12
Potri.001G049300.v4.1	9.53	3.64	3.31	8.74	3.98	5.48	4.07	2.08	5.58	5.78	5.7	5.17
Potri.001G049400.v4.1	29.16	21.06	18.65	16.34	16.68	14.58	23.32	20.49	24.98	31.89	30.26	32.06
Potri.001G049501.v4.1	2.9	0	1.1	53.39	29.7	21.14	0.2	1.79	0.45	2.49	5.06	10.04
Potri.001G049601.v4.1	0.3	0.24	0.67	0.42	0.96	0.66	0	0.11	0.16	0.88	0.59	0.82
Potri.001G049700.v4.1	2.67	0	0	15.58	16.47	14.07	8.87	9.15	15.63	250.23	254.73	264.84
Potri.001G049800.v4.1	38.91	29.1	30.49	38.23	47.09	42.61	26.29	31.38	28.93	43.71	48.14	48.38
Potri.001G049900.v4.1	18.1	7.63	18.8	28.32	30.7	39.64	2.69	2.28	1.92	8.1	6.47	8.32
Potri.001G050000.v4.1	49.78	40.46	38.15	32	34.3	32.25	43.08	24.89	38.32	64.66	57.9	60.04
Potri.001G050100.v4.1	11.34	17.02	14.06	4.37	3.26	4.44	18.52	25.53	29.62	21.42	17.38	21.44
Potri.001G050200.v4.1	0	0.04	0.05	0.06	0.04	0.04	0.03	0.06	0.14	0.09	0	0
Potri.001G050300.v4.1	0.19	0.1	0.08	0.53	0.15	0.24	1.88	0.14	1.15	2.17	3.83	3.15
Potri.001G050400.v4.1	14.43	20.55	19.76	13.44	12.85	10.66	23.23	64.69	33.2	18.98	23.61	22.76
Potri.001G050600.v4.1	56.85	91.04	88.1	32.23	62.87	47.11	10.13	4.6	6.12	41.34	22.22	25.43
Potri.001G050700.v4.1	112.77	89.33	129.46	101.76	125.81	158.79	31.49	14.98	22.89	49.97	47.93	39.42
Potri.001G050800.v4.1	0	1.5	1.03	3.08	1.69	4.33	0	0	0.17	1	1.09	0.44
Potri.001G050900.v4.1	0	0.55	0.1	0.1	0.09	0.1	0.24	0.15	0.31	0.08	0.12	0.21
Potri.001G051000.v4.1	0.48	0.12	0.27	0.24	0.45	0.36	0.57	0.36	0.79	0.19	0.23	1.03
Potri.001G051200.v4.1	16.09	10.68	9.09	8.53	6.96	6.59	20.56	15.28	17.75	18.94	16.7	19.27
Potri.001G051300.v4.1	0.76	0.37	0.26	0	0.07	0.08	4.42	1.72	3.46	8.86	5.45	4.12
Potri.001G051400.v4.1	5.33	4.3	5.38	4.76	5.43	5.49	4.87	6.47	5.3	16.45	16.27	11.95
Potri.001G051500.v4.1	0	0	0	3.75	5.1	5.6	0.43	0	0.15	0.17	0.35	0.26
Potri.001G051600.v4.1	0.94	0.47	0.52	70.43	80.87	100.82	4.83	1.5	5.31	1.44	9.33	3.01
Potri.001G051700.v4.1	4.37	6.41	2.72	79.25	26.47	33.2	16.14	11.87	14.89	40.1	65.85	52.01
Potri.001G051800.v4.1	15.08	7.63	8.96	6.67	6.4	6.37	8.69	7.37	8.57	11.84	11.39	11.65
Potri.001G051900.v4.1	198.49	217.86	155.49	47.75	53.48	58.62	143.42	156.85	158.34	85.37	88.52	97.75
Potri.001G052000.v4.1	0	0	0	0	0.03	0.02	0.06	0.08	0.06	0.04	0.08	0.14
Potri.001G052100.v4.1	128.88	133.27	144.86	248.43	206.01	204.46	153.22	136.31	222.43	213.27	347.1	266.71
Potri.001G052300.v4.1	2.47	0.95	0.47	41.76	97.04	69.98	7.82	7.12	16.1	36.06	52.08	55
Potri.001G052400.v4.1	17.05	15.23	11.73	21.37	17.92	18.84	22.81	20.7	23.09	25.08	32.86	29.97
Potri.001G052500.v4.1	0	0	0	0	0.02	0	0.06	0.02	0	0.08	0.14	0.23
Potri.001G052600.v4.1	0	0	0	0	0	0	0	0	0	0	0	0
Potri.001G052800.v4.1	0	0	0	0	0	0	0	0	0	0	0	0
Potri.001G053000.v4.1	0.1	0.07	0.04	0.54	0.46	0.26	1.6	0.43	1.18	2.37	4.5	3.25
Potri.001G053100.v4.1	0.71	0.11	0.32	0	0	0	0	0	1.02	0	0	0
Potri.001G053200.v4.1	0	0	0	0	0	0	0.13	0.15	0.12	2.05	3.29	0.74
Potri.001G053300.v4.1	0	0	0	0	0	0	0	0	0	0	0	0
Potri.001G053400.v4.1	5.36	1.81	1.52	1.8	0.76	0.91	9.26	7.74	10	7.83	10.49	8.48
Potri.001G053450.v4.1	0.15	0.57	0.13	0.14	0	0	0	0.75	0	0	0	0
Potri.001G053500.v4.1	19.89	43.88	41.89	42.34	22.52	21.34	25.73	59.09	30.97	31.07	21.58	20.65
Potri.001G053600.v4.1	34.71	27.26	25.5	62.53	44.9	43.27	18.14	10.27	16.61	27.83	28.04	29.92
Potri.001G053700.v4.1	76.44	23.71	41.39	89.22	72.48	70.24	20.21	17.74	14.56	44.99	31.42	33.91
Potri.001G053800.v4.1	6.18	5.09	5.36	6.82	9.15	7.54	9.46	14.58	11.01	11.41	18.39	14.76
Potri.001G053900.v4.1	0.36	0.11	0	0.22	0.31	0.33	0.2	0.12	0.19	0	0	0.57
Potri.001G054000.v4.1	0	0	0	0	0	0	0	0	0	0.31	0	0
Potri.001G054100.v4.1	0	0	0	0	0	0	0	0	0	0	0	0
Potri.001G054200.v4.1	0	0	0	0	0	0	0	0	0	0	0	0
Potri.001G054301.v4.1	0	0	0	0	0	0	0	0	0	0	0	0
Potri.001G054400.v4.1	10.38	12.04	9.66	20.79	10.05	7.72	28.68	24.12	32.81	61.56	59.91	53.7
Potri.001G054500.v4.1	81.12	49.44	54.24	86.41	76.95	67.93	84.16	100.66	107.33	100.27	115.98	108.36
Potri.001G054600.v4.1	0.11	0	0.13	0.14	0.42	0.39	0.5	0.2	0.75	0.12	3.09	0.86
Potri.001G054700.v4.1	3.85	2.29	4.37	1.06	3.01	1.78	3.49	3.43	3.92	5.51	6.04	5.94
Potri.001G054800.v4.1	0	1.64	10.4	0	0	0	0.65	1.05	0.52	62.84	20.99	36.28
Potri.001G054850.v4.1	0	0.2	0.09	0	0.09	0	0.09	1.95	0.08	0.12	0	0.71
Potri.001G054900.v4.1	27.94	28.62	21.6	28.57	24.43	22.82	30.55	40.81	43.81	45.95	54.46	46.9
Potri.001G055000.v4.1	0.22	0.64	0	1.64	0	0	4.99	5.21	3.12	12.91	5.76	8.05
Potri.001G055100.v4.1	1.24	0.22	2.35	3.01	3.27	2.5	2.71	0.84	6.6	5.03	31.02	15.12
Potri.001G055201.v4.1	0.09	0	0.08	0.12	0.26	0.2	0.18	0.36	0.21	0.33	0.42	0.17
Potri.001G055300.v4.1	68.2	38.07	44.58	31.85	58.49	36.75	40.47	73.31	48.33	126.68	106.22	105.56
Potri.001G055400.v4.1	44.89	33.33	27.88	57.66	57.76	61.56	39.85	47.88	46.84	34.94	42.74	43.3
Potri.001G055500.v4.1	0	0	0	0	0	0	0	0	0	0	0	0
Potri.001G055600.v4.1	0	0	0	0	0	0	0	0.09	0	0	0	0
Potri.001G055625.v4.1	0	0	0	0	0	0	0	0	0	0	0	0
Potri.001G055650.v4.1	0	0	0	0	0	0	0	0	0	0	0	0
Potri.001G055675.v4.1	0	0	0	0	0	0	0	0	0.11	0	0	0
Potri.001G055700.v4.1	0	0	0	0	0	0	0	0	0.03	0.83	0.77	0.46
Potri.001G055900.v4.1	3.36	0.93	1.33	6.23	3.9	4.42	12.47	15.08	18.12	25.28	18.82	22.12
Potri.001G056000.v4.1	40.08	20.4	29.05	21.13	21.01	18.85	26.56	40.61	34.01	33	31.54	34.73
Potri.001G056100.v4.1	21.92	13.87	9.39	16.04	12.69	12.77	27.16	16.89	24.1	28.04	29.57	27.86
Potri.001G056200.v4.1	73.73	5.2	17.33	139.71	278.46	199.54	8.43	32.15	11.36	37.68	61.31	55.66
Potri.001G056300.v4.1	0.22	0.21	0	0.81	0.56	0.27	8.29	6.67	7.19	44.41	37.89	40.38
Potri.001G056400.v4.1	0	1.17	1.53	0.91	0.62	0	0.39	0.94	0.37	0.27	0.52	0.24
Potri.001G056500.v4.1	32.06	35.41	35.31	43.36	40.44	37.86	10	6.95	11.51	17.11	11.04	11.66
Potri.001G056601.v4.1	46.43	345.29	301.3	28.57	27.66	22.82	22.6	57.75	52.03	36.63	22.19	19.15
Potri.001G056700.v4.1	958.63	660.2	1066.8	2041.56	2774.87	2562.46	181.69	81.33	132.25	645.92	365.92	515.86
Potri.001G056750.v4.1	0	0	0	0	0	0	0	0	0	0	0	0
Potri.001G056800.v4.1	36.83	13.48	24.05	17.65	10.58	12.38	15.87	10.57	12.3	13.44	12.46	12.56
Potri.001G057100.v4.1	16.99	13.25	10.37	7.49	7.66	7.91	12.34	11.04	12.4	16.52	15.27	16.29
Potri.001G057150.v4.1	13.6	15.15	24.15	8.82	10.27	12.16	31.32	43.28	10.05	25.13	9.67	10.96
Potri.001G057200.v4.1	0	0	0	0	0	0	0	0.14	0.48	0	0	0
Potri.001G057300.v4.1	99.51	422.53	204.24	65.54	107.48	83.93	204.28	346.96	286.55	104.99	184.46	126.71
Potri.001G057400.v4.1	51.17	33.08	24.43	11.13	9.73	11.93	24.31	19.51	21.23	19.38	21.78	21.73
Potri.001G057500.v4.1	123.49	76.91	67.02	100.73	119.54	96	182.98	171.16	210.02	234.93	297.6	265.79
Potri.001G057700.v4.1	21.91	8.89	16.51	13.92	29.97	21.21	4.04	2.69	4.65	10.61	5.9	6.75
Potri.001G057800.v4.1	19.26	11.71	15.08	4.13	5.76	5.9	9.69	9.2	10.71	9.86	10.64	11.05
Potri.001G057900.v4.1	0	0	0	0	0.16	0	0	0	0	0	0	0
Potri.001G058001.v4.1	0	3.2	0	0	0	0	0	6.27	2.3	3.96	5.38	0
Potri.001G058100.v4.1	80.77	33.03	37.88	14.36	6.25	18.92	15.19	22.39	10.89	9.71	8.67	9.54
Potri.001G058200.v4.1	16.11	17.07	2.19	3.07	7.7	0.13	6.32	9.78	1.98	6.05	9.2	1.59
Potri.001G058400.v4.1	0	0	0	0	0	0	0	0	0	0	0	0
Potri.001G058500.v4.1	1.92	1.39	0.87	0.22	0	0	3.72	6.08	4.63	0.54	0	0.23
Potri.001G058600.v4.1	3.46	2.08	1.43	5.08	1.94	2.31	7.6	4.96	7.71	12.57	9.51	10.16
Potri.001G058700.v4.1	16	11.81	10.82	12.29	8.27	10.87	11.23	18.08	13.34	14.97	15.72	15.08
Potri.001G058800.v4.1	0.56	1.61	0	0	0	0	0.37	3.42	1.14	0.12	0	0
Potri.001G058900.v4.1	0	0	0	0.02	0.04	0	0.02	0.04	0	0.02	0.02	0.02
Potri.001G059001.v4.1	3.12	0.11	0.99	0	0.19	0	0.92	1.74	0.83	1.49	1.56	0.82
Potri.001G059100.v4.1	0.65	0.06	0.05	0.06	0.36	0.17	0.98	0.87	8.78	19.47	31.13	37.95
Potri.001G059400.v4.1	3.81	0.29	1.76	5	4.51	3.99	2.7	1.42	4.69	4.86	10.6	7.45
Potri.001G059500.v4.1	10.12	13.05	5.33	15.18	30.28	10.46	6.02	2.59	4.62	19.65	17.24	11.15
Potri.001G059700.v4.1	14.94	25.06	20.96	34.36	25.49	18.19	14.83	26.37	21.6	27.12	35.16	25.26
Potri.001G059800.v4.1	0.07	0.26	0.24	0.06	1.24	0.38	0.17	0	1.13	0.45	1.24	0.46
Potri.001G059900.v4.1	21.04	12.98	15.82	28.96	107.28	26.71	13.67	14.26	20.63	21.93	192.26	29.76
Potri.001G060000.v4.1	19.3	20.49	19.75	4.21	3.75	3.21	44.31	36.44	43.89	53.38	33.41	34.05
Potri.001G060100.v4.1	30.93	40.61	96	47.15	51.92	43.17	6.67	11.41	12.21	2.69	4.8	2.57
Potri.001G060200.v4.1	77.61	80.53	62.67	254.18	92.24	153.55	54.58	26.59	34.91	80.45	69.58	71.22
Potri.001G060300.v4.1	12.4	8.48	6.69	5.91	5.83	5.06	10.22	9.33	7.49	8.96	9.51	8.16
Potri.001G060400.v4.1	15.89	4.71	5.58	0.4	0.79	0.57	14.97	3.79	4.51	40.63	11.67	28.95
Potri.001G060500.v4.1	0	0	0	13.53	1.17	1.54	13.08	1.14	7.1	10.14	6.17	6.99
Potri.001G060600.v4.1	0	0	0	0	0.2	0.11	1.75	1.2	0.19	0.26	2.66	2.28
Potri.001G060700.v4.1	0.13	0	0.3	0.38	1.96	0.96	0.03	0	0.02	0	0.03	0
Potri.001G060750.v4.1	0	0	0	0	0	0	0	0	0	0	0	0
Potri.001G060800.v4.1	19.5	16.75	13.61	14.72	11.92	10.07	11.48	10.95	12.65	10.25	13.74	15.67
Potri.001G060900.v4.1	1.89	0.91	0.18	0	0	0	1.09	3.15	4.7	0	0	0
Potri.001G061000.v4.1	43.86	32.37	42.26	27.14	30.69	33.68	39.98	42.86	48.94	45.25	41.37	52.87
Potri.001G061100.v4.1	30.37	23.15	27.85	36.03	15.39	15.75	36.88	47.48	27.19	7.93	3.13	7.27
Potri.001G061200.v4.1	215.7	115.25	198.52	144.5	109.97	90.92	37.68	111.31	76.35	43.25	52.03	50.19
Potri.001G061301.v4.1	0	0	0	0	0	0	0	0	0	0	0	0
Potri.001G061400.v4.1	19.33	24.13	19.14	21.74	26.96	23.61	26.84	26.31	31.32	30.08	45.76	38.09
Potri.001G061500.v4.1	5.19	7.75	8.86	3.06	2.57	3.02	3.62	3.38	2.86	5.08	4.15	4.71
Potri.001G061600.v4.1	4.96	2.87	0.91	2.59	0.48	0.88	0.91	2.44	0.99	17.93	27.97	17.22
Potri.001G061700.v4.1	0	1.6	0.21	0	0.07	0.22	0.33	4.69	3.96	0	0	0.08
Potri.001G061800.v4.1	1.01	2.45	2.04	0.43	0.37	0.67	1.22	17.07	7.52	0.72	1.34	1.63
Potri.001G061900.v4.1	7.07	12.45	4.13	2.29	4.45	3.95	12.05	25.69	14.46	8.15	8.45	8.13
Potri.001G062000.v4.1	13.52	9.05	15.61	16.56	23.79	17.65	11.88	38.51	23.98	24.24	30.65	28.6
Potri.001G062100.v4.1	2.96	10.55	5.94	6.52	4.64	5.39	7.55	22.2	11.92	7.39	10.84	9.44
Potri.001G062301.v4.1	14.73	2.65	6.42	8.19	8.73	7.45	7.27	5.26	5.47	13.94	3.98	10.28
Potri.001G062500.v4.1	23.65	533.17	502.13	3.69	4.34	2.77	70.94	390.01	330.61	1.59	7.9	2.03
Potri.001G062566.v4.1	1.54	0.84	0.48	0.67	0.49	0.38	1.05	0.7	0.97	1.83	1.64	1.78
Potri.001G062632.v4.1	0	0.24	0	0.02	0.13	0	1.03	0	0.98	1.49	0	0
Potri.001G062700.v4.1	0.47	0.17	0.19	0.69	0.3	0.52	0.07	0.23	0.45	0	0.97	0.29
Potri.001G062800.v4.1	12.75	11.9	9.37	8.38	7.6	7.83	9.24	17.43	11.73	14.58	11.51	12.07
Potri.001G062900.v4.1	0	0	0	0	0	0	1.74	5.93	4.91	0.79	0.37	0.45
Potri.001G063300.v4.1	1.48	2.37	1.59	0.04	0.94	0.85	0.1	0.03	0.04	0.36	0.35	0.15
Potri.001G063309.v4.1	5.25	27.8	0	0	4.27	0	0	0	0	10.96	0	5.59
Potri.001G063500.v4.1	0	0	0	0	0.03	0	0.02	0	0.08	0	0.04	0
Potri.001G063700.v4.1	0.41	0	0.29	0	0	0	0	0	0	0	0.05	0.03
Potri.001G063709.v4.1	46.84	18.37	16.78	1.74	19.63	14.44	2.83	2.26	2.21	4.45	2.55	0.85
Potri.001G063900.v4.1	0.74	1.58	1.11	0.04	0.08	0	0.12	0.05	0	0.27	0.47	0.4
Potri.001G063909.v4.1	6.97	12.12	14.95	2.92	0.37	0.25	0.16	0.1	0.11	0.17	0.11	3.36
Potri.001G064301.v4.1	0	0	0	0.45	0	0	0	0	0	0	0	0
Potri.001G064600.v4.1	1.37	4.5	1.24	0.05	0.93	0.73	0.01	0	0	0.06	0.14	0.22
Potri.001G064609.v4.1	13.17	43.59	18.24	4.06	28.49	1.84	3.48	4.09	12.1	3.35	3.92	3.11
Potri.001G064900.v4.1	1.13	2.53	2.07	0	0.24	0.18	0.17	0.05	0.04	0.37	0.36	0.17
Potri.001G065000.v4.1	0	0	0	0.2	0	0.4	0	0	0	0	0	0
Potri.001G065300.v4.1	3.19	5.29	3.58	0.05	1.8	1.03	0.26	0.29	0.32	0.5	1.28	0.87
Potri.001G065309.v4.1	0	0.62	0.19	0	0.06	0	0	0.04	0	0.08	0.08	0.03
Potri.001G065318.v4.1	0	0.08	0	0	0	0	0	0	0	0	0	0
Potri.001G065327.v4.1	2.37	3.77	2.67	0.24	0.81	0.6	0.02	0.02	0.09	0.08	0.34	0.34
Potri.001G065336.v4.1	0	0.18	0	0.2	0	0	0	0.11	0	0	0	0
Potri.001G065345.v4.1	0.15	0	0	0.28	0	0.14	0	0	0	0	0	0
Potri.001G065600.v4.1	8.23	11.29	8.11	5.07	4.42	5.3	5.94	6.16	5.7	9.9	8.76	7.96
Potri.001G065800.v4.1	3.53	2.09	1.76	19.46	9.45	13.96	4.31	5.25	3.69	12.22	10.82	9.99
Potri.001G065900.v4.1	6.93	1.69	28.65	9.16	10.8	9.29	0.5	0.1	0.37	0.9	2.76	1.98
Potri.001G066000.v4.1	1.35	0.53	0.34	1.93	1.17	0.91	10.86	4.24	5.09	9.8	11.71	10.28
Potri.001G066100.v4.1	1.55	1.75	0.89	1.34	0.73	0.41	0.77	0.44	0.78	1.21	1.66	1.39
Potri.001G066200.v4.1	14.35	28.09	40.72	12.09	7.28	7.86	28.01	25.24	38.53	43.16	31.13	39.75
Potri.001G066400.v4.1	1124.62	397.27	787.76	503.14	348.99	581.52	245.74	99.76	118.43	249.12	91.77	223.99
Potri.001G066500.v4.1	0.18	5.41	0.81	0.05	0.06	0.02	0.33	1.66	0.9	0.19	0.31	0.2
Potri.001G066700.v4.1	8.06	0.62	0.86	5.97	4.9	4.52	1.17	0.91	0.9	2.48	3.12	3.41
Potri.001G066800.v4.1	26.64	12.86	14.72	10.93	17.14	16	13.67	9.07	14.26	13.52	18.63	16.69
Potri.001G066900.v4.1	16.68	24.76	24.22	0.6	1.72	3.02	27.39	28.11	25.67	34.61	28.28	33.41
Potri.001G067100.v4.1	46.53	17.2	27.35	18.9	27.57	21.57	15.94	23.25	6.71	38.74	23.09	17.12
Potri.001G067200.v4.1	0.06	0	0	0.11	0	0	0.1	0	0.09	0	0	0
Potri.001G067300.v4.1	28.08	35.93	34.62	14.61	13.63	13.89	23.36	28.18	29.33	16.69	15.33	15.28
Potri.001G067400.v4.1	19.43	11.94	10.28	12.88	13.72	14.39	19.11	12.03	16.1	19.76	25.84	23.04
Potri.001G067501.v4.1	0	0	0	0	0	0	0	0	0	0	0	0
Potri.001G067600.v4.1	6.56	8.6	1.19	0	0	0	10.05	6.74	7.62	0.22	0.72	0.19
Potri.001G067700.v4.1	0.96	0.74	0.62	0.07	0.46	0.39	3.41	2.92	3.49	3.43	3.77	1.93
Potri.001G067800.v4.1	94.35	68.12	91.27	94.52	76.67	106.8	43.03	38.05	40.17	50.29	52.62	50.67
Potri.001G067900.v4.1	60.34	55.31	47.96	52.19	47.32	52.06	71.85	46.73	84.36	79.06	91.66	85.46
Potri.001G068000.v4.1	136.66	78.4	93.91	108.7	166.59	151.68	55.18	37.82	54.42	80.26	73.23	72.01
Potri.001G068100.v4.1	5.2	0.32	4.89	4.84	7.46	6.71	12.88	5.4	29.21	13.3	136.54	57.45
Potri.001G068200.v4.1	25.33	27.99	11.96	5.46	8.38	6.28	49.44	92.76	79.92	26.74	32.93	32.08
Potri.001G068300.v4.1	30.82	23.68	24.21	56.23	48.25	59.69	15.08	9.99	11.57	30.76	22.94	32.29
Potri.001G068400.v4.1	1.3	0.62	0.51	2.05	2.36	1.5	3.32	2.25	2.55	11.8	17.01	12.35
Potri.001G068500.v4.1	5.36	4.74	3.25	3.9	2.57	1.45	7.85	12.57	15.21	11.54	15.53	10.88
Potri.001G068600.v4.1	6.27	0.81	2.97	5.76	6.09	7.63	0.36	3.3	1	2.23	4.01	3.75
Potri.001G068700.v4.1	5.33	4.81	3.3	3.77	5.05	4.8	5.79	9.04	7.64	6.38	8.8	7.4
Potri.001G068800.v4.1	34.05	16.08	20.13	51.24	35.32	29.67	25.41	23.15	29.29	43.25	37.07	35.79
Potri.001G068900.v4.1	9.2	6.28	7.1	5.83	6.87	6.81	10.11	5.92	8.93	12.33	13.97	15.31
Potri.001G069000.v4.1	0.11	0.09	0	0	0	0.08	0.56	0.26	0.7	0	0	0
Potri.001G069100.v4.1	242.83	261.6	207.87	396.5	255.86	237.1	402.64	710.62	492.89	495.45	663.24	581.02
Potri.001G069200.v4.1	0	0.09	0	0	0	0	0	0.53	0.14	0	0	0
Potri.001G069300.v4.1	0	0	0	0	0	0	0	0	0	0	0	0
Potri.001G069501.v4.1	2.25	15.84	8.6	0.41	0.47	0.63	0.52	1	1.38	0.72	0.42	0.46
Potri.001G069650.v4.1	0.03	0	0	0	0	0	0	0	0.02	0	0	0
Potri.001G069799.v4.1	0.03	0	0	0	0	0	0	0.11	0	0	0	0
Potri.001G069948.v4.1	0	0	0	0.04	0	0	0	0	0	0	0	0
Potri.001G070100.v4.1	3.99	2.91	1.16	5.43	3.99	2.54	16.04	28.11	12.42	29.54	28.49	19.32
Potri.001G070200.v4.1	4.64	2.03	4.6	1.26	2.25	1.85	2.83	11.69	4.52	7.13	12.13	8.23
Potri.001G070301.v4.1	0.95	0.18	0.08	0.45	0.08	0.53	0.39	1.17	0.22	0.42	0.91	0.55
Potri.001G070400.v4.1	3.5	6.83	4.65	0.49	0.67	0.27	3.85	5.8	5.02	4.9	4.98	4.52
Potri.001G070500.v4.1	1.04	0.91	0.28	5.77	1.7	1.22	9.54	7	5.24	18.5	19.77	16.74
Potri.001G070600.v4.1	1.23	0.71	0.51	0.27	0.89	0.34	1.02	1.59	1.04	1.09	1.01	1.56
Potri.001G070700.v4.1	2.78	2.34	1.42	0.46	0.18	0.59	2.47	9.02	4.18	2.14	1.49	0.67
Potri.001G070800.v4.1	13.65	11.47	8.3	12.42	6.44	6.74	9.8	10.58	15.17	8.18	11.81	7.93
Potri.001G070900.v4.1	6.23	14.18	5.59	0.81	0.99	1.15	1.42	1.61	4.99	0.05	0.12	0.02
Potri.001G071000.v4.1	134.93	16.3	5.56	227.58	203.22	208.44	155.31	97.97	215.44	742.8	407.15	477.56
Potri.001G071100.v4.1	373.68	325.47	299.91	361.28	281.27	283.99	438.52	824.1	483.65	518.61	589.11	570.7
Potri.001G071200.v4.1	0.87	0.75	0.41	1.29	2.3	1.13	2.04	2.24	2.33	3.86	4.07	2.51
Potri.001G071300.v4.1	0.09	0	0.05	0.11	0.31	0.27	0.05	0.06	0	0	0.09	0.06
Potri.001G071400.v4.1	1.71	1.02	0.5	1.87	4.24	3.48	6.08	6.98	4.46	10.04	9.5	7.3
Potri.001G071500.v4.1	0.6	0.33	0.6	0.52	0.37	0.72	0.91	0.85	0.91	0.65	1.59	1.83
Potri.001G071700.v4.1	7.06	3.63	5.21	6.13	4.21	4.18	9.41	11.83	12.79	11.88	12.7	10.5
Potri.001G071900.v4.1	91.45	64.75	61.02	111.09	98	90.36	132.55	185.46	134.26	132.08	163.9	148.17
Potri.001G072000.v4.1	50.11	45.76	45.83	26.05	25.63	31.89	39.44	39.22	55.39	30.85	41.1	33.33
Potri.001G072100.v4.1	25.32	21.17	18.02	33.43	22.94	24.62	21.47	11.14	25.85	32.45	39.13	33.18
Potri.001G072200.v4.1	15.83	15.39	18.4	8.53	11.71	9.34	14	12.36	14.76	20.48	15.76	17.61
Potri.001G072300.v4.1	13.94	33.28	11.02	7.4	12.95	8.27	25.57	62.29	37.72	16.28	31.83	23.24
Potri.001G072400.v4.1	31.9	22.13	27.99	25.59	25.81	32.34	14.54	9.72	13.12	16.29	14.28	16.49
Potri.001G072500.v4.1	0.61	0.4	0.45	0.66	0.89	0.35	0.54	1.17	1.4	1.07	1.25	1.07
Potri.001G072600.v4.1	31.96	33.67	26.72	17.84	24.86	20.82	19.51	30.47	22.52	27.33	30.4	30.02
Potri.001G072700.v4.1	26.57	15.14	24.74	15.02	15.52	17.41	10.6	9.7	11.31	16.73	13.32	13.29
Potri.001G072800.v4.1	31.72	27.32	20.99	76.83	37.5	41.34	32.73	16.02	30.06	47.88	46.26	47.9
Potri.001G073000.v4.1	31.18	16.18	16.6	99.28	42.51	68.72	18.06	6.87	14.28	26.86	19.31	25.93
Potri.001G073100.v4.1	6.36	14	6.79	31.08	43.5	34.77	21.32	43.99	27.08	47.48	29.45	29.05
Potri.001G073166.v4.1	0	0	0	0	0	0	0	0	0	0	0	0
Potri.001G073200.v4.1	0	0	0	0	0	0	0	0	0	0	0	0
Potri.001G073300.v4.1	7.54	4.47	5.26	6.73	6.22	5.32	7.7	12.31	4.72	8.93	7.78	9.56
Potri.001G073350.v4.1	0	0	0	0	0	0	0	0.13	0.05	0	0	0
Potri.001G073400.v4.1	6.22	2.97	3.38	6.11	7.86	6.53	13.18	16.38	13.14	18.65	22.57	19.49
Potri.001G073500.v4.1	4.37	2.09	2.55	3.11	2.71	3.34	3.28	4.15	3.22	4.98	5.72	5.92
Potri.001G073600.v4.1	4.61	1.04	1.21	4.73	4.28	3.99	2.35	3.17	1.75	13.21	11.99	12.55
Potri.001G073700.v4.1	12.26	7.79	8.89	9.06	8.68	9.06	13.08	11.55	13.54	22.68	17.1	18.61
Potri.001G073800.v4.1	13.19	8.83	8.28	4.88	6.37	7.2	8.73	13.55	8.42	11.59	9.73	11.69
Potri.001G073900.v4.1	44.22	68.27	15.15	7.29	59.04	19.69	22.94	34.71	27.25	42.2	118.16	91.28
Potri.001G074000.v4.1	0.36	0.3	0.1	3.45	0.87	1.04	4.98	1.68	2.74	8.63	12.71	11.73
Potri.001G074100.v4.1	0	0	0	0	0	0	0.37	0.52	0.22	0.31	0.42	0.16
Potri.001G074200.v4.1	33.41	16.05	21.51	75.24	44.14	57.75	7.7	8.9	7.1	30.78	18.17	24.54
Potri.001G074300.v4.1	0	0.1	0.01	0	0	0.64	0.21	0.17	0.91	0.16	0.76	0
Potri.001G074400.v4.1	0.05	0	0	0	0.12	0.13	0.11	0.14	0.04	0.1	0	0.04
Potri.001G074600.v4.1	31.51	9.86	18.63	204	186.26	140.95	19.35	26.16	25.67	65.63	53.67	49.53
Potri.001G074700.v4.1	1.15	0	0.13	23.44	21.89	14.7	0.05	0.51	0.22	0.59	0.77	1.07
Potri.001G074800.v4.1	0.24	0	0.08	0.25	0.29	0.27	1.01	0.4	1.17	0.82	0.57	0.91
Potri.001G074901.v4.1	36.82	20.2	26.28	62.12	50.61	45.35	43.28	44.16	42.39	52.59	60.41	54.33
Potri.001G075000.v4.1	0.02	0.19	0	0	0.03	0.02	0.19	0.14	0.13	0.02	0.44	0.06
Potri.001G075201.v4.1	0.07	0.27	0.32	0.13	0.12	0.27	0.41	1.86	0.68	0.16	0.77	0.34
Potri.001G075300.v4.1	9.38	5.68	6.73	4.27	2.78	4	4.5	7.14	5.16	5.18	4.82	5.58
Potri.001G075400.v4.1	0	0	0	0.05	0.09	0	0	0	0	0	0	0
Potri.001G075500.v4.1	83.14	30.55	55.19	207.09	139.19	165.13	14.38	8.29	12.68	42.74	24.59	34.54
Potri.001G075600.v4.1	11.88	61.16	14.7	1	6.88	5.29	18.3	13.1	15.98	6.4	36.47	16.43
Potri.001G075700.v4.1	9.65	3.51	5.79	8.06	6.63	6.37	6.21	3.86	8.15	10.6	14.25	11.99
Potri.001G075800.v4.1	4.52	4.3	3.06	7.86	4.59	6.35	1.79	1.99	1.72	3.87	3.6	3
Potri.001G075900.v4.1	2.52	4.32	4	1.78	1.45	1.53	2.53	1.63	3.35	5.02	4.85	4.69
Potri.001G076050.v4.1	0	0	0	0	0	0	0	0	0	0	0	0
Potri.001G076200.v4.1	0.92	1.08	1.17	1.23	0.76	0.5	1.2	1.48	1.21	2.32	2.38	1.67
Potri.001G076300.v4.1	24.09	24.28	20.69	8.61	12.64	12.93	2.68	3.44	3.14	0.77	0.47	0.51
Potri.001G076350.v4.1	0	0	0	0	0	0.12	0	0	0	0	0	0
Potri.001G076400.v4.1	55.88	50.06	36.72	16.96	13.57	14.49	77.69	96.21	77.38	84.47	68.94	87.79
Potri.001G076500.v4.1	8.21	20.3	9.62	5.3	8.11	8.28	3.19	0.82	1.31	0.87	3.46	0.76
Potri.001G076600.v4.1	0.13	3.54	1.71	0.24	0.3	0.04	4.35	2.2	11.16	0	0.05	0
Potri.001G076700.v4.1	0	0	0	0	0.26	0	0.5	0	1.17	0	0	0
Potri.001G076800.v4.1	0	0	0	0	0	0	0	0	0	0	0	0
Potri.001G076920.v4.1	0.11	0.22	0	0.05	0.1	0.05	0.19	0	0.13	0.3	0.18	0.27
Potri.001G077040.v4.1	67.09	46.54	49.52	39.44	43.6	40.3	42.74	36.3	51.32	48.92	56.64	60.47
Potri.001G077160.v4.1	0.09	0.08	0.04	0.25	0.34	0.16	0.29	0.78	1.04	1.34	0.93	1.79
Potri.001G077280.v4.1	2.49	4.26	2.36	1.17	2.63	2.38	6.97	37.13	7.39	16.96	26.52	25.82
Potri.001G077400.v4.1	123.63	97.53	94.03	76.19	72.45	83.44	86.87	73.41	96.6	110.32	98.36	112.07
Potri.001G077600.v4.1	823.05	550.47	632.43	294.6	331.11	306.67	399.03	635.05	383.03	477.13	395.54	497.73
Potri.001G077900.v4.1	1.12	8.93	1.81	4.9	9.56	10.73	25.39	3.54	13.27	18.8	29.75	22.92
Potri.001G078000.v4.1	0	0	0	0	2.77	0	0	0	0	0	0	0
Potri.001G078100.v4.1	1187.86	824.74	898.13	619.78	596.73	561.26	609.77	580.49	741.92	890.95	962.43	1049.88
Potri.001G078200.v4.1	0	0	0	0	0	0	0	0	1.04	0	0	0
Potri.001G078300.v4.1	1.06	1.48	1.77	1.3	1.67	1.14	2.46	1.89	4.19	1.36	1.52	3.35
Potri.001G078400.v4.1	13.41	5.94	4.58	15.17	21.42	18.1	18.42	14.13	32.15	30.87	35.89	32.71
Potri.001G078409.v4.1	0.06	0	0	0	0.11	0.12	0.05	0	0.1	0.07	0.07	0.06
Potri.001G078500.v4.1	5.4	4.22	6.3	4.77	5.81	4.98	4.84	7.02	7.12	6.28	7.92	4.36
Potri.001G078600.v4.1	7.65	7.8	4.8	6.75	4.52	4.57	8.75	4.09	7.16	12.39	13.83	12.63
Potri.001G078700.v4.1	43.52	35.55	23.33	11.46	17.02	18.42	17.27	28.78	15.95	14.84	14.15	15.03
Potri.001G078800.v4.1	2.39	1.9	1.35	3.87	6.41	3.94	9.89	10.69	8.38	11.82	15.38	11.31
Potri.001G078900.v4.1	10.96	6.6	7	14.19	17.13	13.77	18.87	7.29	18.67	28.14	34.65	31.5
Potri.001G079000.v4.1	373.18	94.26	170.31	184.28	351.4	327.5	25.06	13.43	16.81	77.65	48.35	55.77
Potri.001G079100.v4.1	4.8	2.13	1.82	3.71	4.31	3.59	3.91	2.24	3.32	7.05	6.86	7.29
Potri.001G079300.v4.1	9.69	6.78	7.55	6.82	6.76	7.3	5.21	4.39	5.43	7.62	6.39	6.57
Potri.001G079400.v4.1	68.7	20.5	18.28	17.59	18.66	18.19	16.91	16.75	19.13	18.85	19.66	22.14
Potri.001G079450.v4.1	52.98	38.01	29.85	22.86	0	27.35	8.02	17.98	0.07	36.6	19.85	27.84
Potri.001G079501.v4.1	22.34	11.95	8.83	9.78	9.97	12.3	12.61	27.15	13.09	17.54	12.08	14.32
Potri.001G079600.v4.1	89.59	16.97	37	17.92	10.68	24.14	1.89	0.97	3.43	1.29	0.53	1.72
Potri.001G079800.v4.1	25.4	115.19	16.78	12.91	6.83	9.45	7.65	18.34	25.23	3.96	4.12	4.03
Potri.001G079900.v4.1	18.93	15.82	14.23	34.77	46.04	43.72	4.09	16.68	6.07	0.24	1.19	0.43
Potri.001G080000.v4.1	0	0	0	0.36	0.88	0.12	0	0	0	0	0	0
Potri.001G080100.v4.1	0	0	0	0	0	0	0	0	0	0	0	0
Potri.001G080200.v4.1	14.85	8.88	10.88	8.77	8.53	9.53	8.44	10.18	8.12	13.21	8.91	10.56
Potri.001G080300.v4.1	0	0	0	0	0	0	0	0	0	0	0	0
Potri.001G080400.v4.1	79.07	63.93	47.27	63.66	77.49	66.11	57.25	90.69	70.58	80.93	113.38	96.34
Potri.001G080500.v4.1	0	0	0	0	0	0	0	0	0	0.18	0	0
Potri.001G080600.v4.1	0.04	0	0	0	0	0	0.03	0.26	0.36	0	0	0
Potri.001G080700.v4.1	3.37	2.8	0	0	0	0	14.82	8.77	20.33	0.17	0.66	0
Potri.001G080900.v4.1	0	0.13	0	0	0	0	0.46	2.65	1.91	0.08	0.22	0
Potri.001G081000.v4.1	0	0	0	0	0	0	0	0.19	0	0	0	0
Potri.001G081100.v4.1	1.96	1.22	0.78	0.26	0.66	0.3	1.29	1.67	1.68	0.92	0.72	0.57
Potri.001G081200.v4.1	0.18	1.57	0.35	0.02	0.04	0.12	0	0	0	0.02	0	0
Potri.001G081300.v4.1	12.2	6.64	11.32	12.41	6.14	8.36	10.11	11.66	10.49	9.03	15.52	10.97
Potri.001G081400.v4.1	4.09	1.45	3.44	1.63	0.72	0.64	4.18	4.39	3.83	0.92	4.7	1.38
Potri.001G081500.v4.1	1035.33	620.54	1192.43	3096.85	4040	3788.94	411.66	171.89	360	941.7	562.32	820.84
Potri.001G081600.v4.1	34.27	17.36	26.26	14.97	14.35	16.46	23.58	38.52	24.23	26.3	25.52	28.95
Potri.001G081900.v4.1	13.94	11.59	11.83	9.26	10.46	9.15	10.13	5.65	10.13	12.71	12.88	13.51
Potri.001G082000.v4.1	25.11	22.68	26.89	18.7	20.7	16.13	30.88	61.17	46.69	45.18	45.99	42.67
Potri.001G082100.v4.1	64.73	40.15	37.07	30.25	24.85	24.67	49.68	37.94	44.12	55.19	53.8	51.11
Potri.001G082150.v4.1	1.78	2.17	1.94	5.21	4.03	5.21	1.72	5.55	4.1	6.32	7.16	6.52
Potri.001G082200.v4.1	0	0	0	0	0.3	0	0.43	0.27	0.28	0	0.09	0
Potri.001G082267.v4.1	0	0	0	0	0	0	0	0	0	0	0	0
Potri.001G082332.v4.1	0	0	0	14.04	8.15	0	7.37	6.87	0	24.7	27.95	42.24
Potri.001G082400.v4.1	0	0	0	0	0	0.02	0	0	0	0	0.1	0
Potri.001G082500.v4.1	0.71	0.26	0.39	0.82	0.09	0.46	0.86	0.4	1.43	0.42	1.17	0.52
Potri.001G082600.v4.1	1.56	0	0.72	5.27	4.38	4.03	0.77	0.78	0.54	1.85	1.67	1.14
Potri.001G082700.v4.1	0.19	0.1	0.09	0.72	0.21	0.11	0.25	0.24	0.38	0.36	0.7	0.82
Potri.001G082800.v4.1	0.75	0.29	0.2	0.56	0.32	0.42	1.67	5.5	3.96	1.48	2.08	3.73
Potri.001G082900.v4.1	7.83	2.06	6.91	1.91	1.73	2.1	1.36	5.02	4.46	0.79	1.82	0.82
Potri.001G083100.v4.1	25.05	21.33	34.75	19.91	29.38	22.28	21.01	50.16	27.4	36.21	45.62	36.69
Potri.001G083200.v4.1	0.28	0.15	0.1	1.62	0.03	0.07	20.02	38.67	24.18	14.47	31.18	32.67
Potri.001G083300.v4.1	76.49	34.58	61.41	155.9	218	210.59	10.45	5.22	5.67	49	36.83	34.01
Potri.001G083400.v4.1	1.54	0.23	0.08	2.71	4.02	4.33	6.5	7.15	7.14	1.43	4.15	2.54
Potri.001G083500.v4.1	3.77	4.03	4.99	0	0	0	19.22	12.2	56.88	0.09	0.5	0.3
Potri.001G083600.v4.1	0.21	3.07	4.75	11.75	0.89	0.6	5.85	1.3	12.58	1.49	3.87	3.46
Potri.001G083700.v4.1	1.79	1.71	0.05	0.73	0.57	0.39	14.89	11.53	10.31	12.73	11.52	10.82
Potri.001G083801.v4.1	41.82	31.47	29.69	22.75	26.06	25.99	29.28	44.92	32.48	38.89	38.05	39
Potri.001G083900.v4.1	49.03	20.8	27.17	0.28	2.13	3.88	0.16	0.24	0.39	21.45	38.43	12.83
Potri.001G084000.v4.1	319.55	257.88	239.13	10.29	11.82	8.4	417.68	289.19	212.34	44.9	34.73	60.03
Potri.001G084200.v4.1	101.14	20.89	4.57	3.98	6.51	3.23	173.57	85.52	196.28	17.08	15.91	3
Potri.001G084300.v4.1	18.33	6.7	16.61	8.57	10.32	10.09	12.06	12.24	12.12	15.16	14.22	16.36
Potri.001G084400.v4.1	27.55	6.39	12.23	17.91	33.07	25.1	4.15	1.87	1.72	14.24	6.24	2.48
Potri.001G084500.v4.1	22.68	8.97	17.58	64.36	57.89	70.61	2.12	1.26	2.05	13.92	10.16	10.43
Potri.001G084600.v4.1	10.7	5.81	2.96	0.48	0.37	0.56	8.79	3.4	5.6	3.34	5.04	6.5
Potri.001G084700.v4.1	30.9	29.23	24.79	15.43	18.18	19.38	20.27	26.5	22.09	22.78	27.39	25.94
Potri.001G084900.v4.1	7.5	3.71	4.52	3.84	3.04	2.74	5.05	6.22	6.19	6.47	6.36	7.99
Potri.001G085032.v4.1	1.75	0	0.19	3.69	5.7	2.21	4.55	6.27	2.49	7.02	8.62	6.44
Potri.001G085100.v4.1	3.57	0.39	1.36	21.69	18.08	13.56	3.78	2.72	6.02	30.53	23.16	25.59
Potri.001G085200.v4.1	20.56	15.04	17.48	17.49	15.34	18.21	14.03	10.71	16.33	23.65	22.04	21.61
Potri.001G085400.v4.1	19.61	7.73	12.44	13.31	21.69	28.36	25.25	33.15	31.18	30.38	49.84	57.54
Potri.001G085500.v4.1	62.45	30.91	29.41	29.48	27.09	29.23	32.55	35.2	31.59	51.69	32.65	37.32
Potri.001G085600.v4.1	30.11	24.94	27.22	19.6	20.3	19.31	25.49	21.24	24.19	29.22	32.14	29.84
Potri.001G085800.v4.1	0	0.05	0	0.08	0	0.05	0.16	0.27	0.13	0.06	0	0.05
Potri.001G085900.v4.1	0	0	0	0	0	0	0	0	0	0	0	0
Potri.001G086000.v4.1	2.08	0.29	1.26	0.97	1.32	0.59	0.47	0.46	0.82	1.98	2.88	2.07
Potri.001G086100.v4.1	65.15	25.01	39.99	25.01	35.76	28.4	15.22	10.76	15.59	21.35	39.12	23.21
Potri.001G086300.v4.1	12.49	6.84	6.97	4.64	9.71	7.53	9.61	8.47	7.75	3.99	7.38	5.77
Potri.001G086400.v4.1	4.54	3.16	3.28	3.37	4.21	5	11.86	18.35	13.55	9.85	15.63	9.94
Potri.001G086600.v4.1	11.66	10.61	17.95	5.61	8.1	6.91	6.68	4.86	7.8	7.46	9.7	7.85
Potri.001G086700.v4.1	0	0	0.06	0.2	0.8	0.6	0.06	0	0.06	0.16	0	0.2
Potri.001G086800.v4.1	6.19	6.42	5.18	6.76	5.78	6.28	5.92	6	9.04	10.2	9.93	10.4
Potri.001G086900.v4.1	21.32	16.31	26.56	2.5	3.65	4.76	6.23	3.54	7.41	47.55	30.06	24.49
Potri.001G087001.v4.1	2.02	2.02	0	0	0	0	3.13	0	1.44	2.52	13.65	0
Potri.001G087100.v4.1	34.53	24.32	32.35	28.75	37.4	27.41	16.65	34.78	30.33	33.41	35.03	31.68
Potri.001G087150.v4.1	0	0	0	0	0	0	0	0	0	0	0	0
Potri.001G087200.v4.1	16.35	17.34	7.83	19.24	22.01	16.25	21.91	23.24	20.74	18.99	20.61	22.58
Potri.001G087300.v4.1	44.93	34.13	30.11	33.81	26.63	29.52	66	49.18	55.14	56.28	67.49	61.77
Potri.001G087400.v4.1	5.62	2.97	4.14	5	3.61	4.43	4.71	3.25	3.36	5.23	6.46	5.26
Potri.001G087500.v4.1	89.54	372.3	234.22	143.11	133.37	109.12	322.33	213.2	298.2	182.59	268.93	211.37
Potri.001G087600.v4.1	30.68	25.9	26.07	30.94	28.57	32.94	16.28	13.13	17.39	27.76	24.41	24.65
Potri.001G087701.v4.1	10.38	5.85	4.83	12.33	10.73	12.97	6.81	2.5	38.67	11.06	81.39	5.76
Potri.001G087800.v4.1	26.64	18.89	17.02	33.62	37.85	35.81	33.36	21.79	33.43	64.64	91.6	73.31
Potri.001G087900.v4.1	2.78	1.33	3.89	1.83	5.37	3.86	0.31	1.05	1.4	2.06	4.44	2.74
Potri.001G088000.v4.1	7.9	3.5	5.57	5.08	5.88	4.96	4.55	3.93	5.45	7.85	8.91	7.19
Potri.001G088050.v4.1	0	0.65	0	0	0.12	0	0	0.14	0.21	0	0.14	0.13
Potri.001G088100.v4.1	1.26	2.04	1.48	7.55	6.36	5.44	12.8	6.17	14.06	28.48	27.98	32.24
Potri.001G088200.v4.1	41.35	40.32	35.81	39.99	40.64	40.89	52.06	44.64	62.65	54.93	79.39	67.83
Potri.001G088300.v4.1	86.75	54.12	62.11	377.84	176.37	243.65	34.7	11.72	25.36	73.86	41.74	54.02
Potri.001G088400.v4.1	0.52	0.31	0.29	0.43	0.39	0.73	1.5	2.3	2.88	6.14	6.05	5.92
Potri.001G088600.v4.1	34.35	21.02	18.8	16.73	11.6	11.45	22.6	10.86	23.92	56.55	37.82	47.33
Potri.001G088700.v4.1	5.92	1.49	0.07	0	0	0.11	4.04	2.72	4.69	0.25	0.41	0.11
Potri.001G088750.v4.1	0	0	0	0	0	0	0	0	0	0	0	0
Potri.001G088800.v4.1	90.94	225.38	137.63	25.34	39.75	32.94	123.84	146.22	180.06	104.73	89.16	87.73
Potri.001G088900.v4.1	10.6	7.17	4.67	4.66	7.02	6.56	0.84	1.89	0.94	1.93	1.28	1.5
Potri.001G089000.v4.1	0.46	0.06	0.35	1.43	0.29	0.31	1.97	0.07	1.15	0.95	1.63	1.08
Potri.001G089100.v4.1	41.41	23.31	22.28	49.13	51.21	46.7	14.92	8.48	13.91	29.74	27.58	24.25
Potri.001G089201.v4.1	0	0	0	0	0	0	0	0	0	0	0	0
Potri.001G089300.v4.1	20.32	12.16	12.37	12.28	18.03	15.42	14.51	13.84	14.96	18.15	20.43	23.02
Potri.001G089400.v4.1	27.51	15.95	19.57	25.09	25.08	22.65	25.15	29.19	32.28	36.37	35.57	34.82
Potri.001G089500.v4.1	66.5	44.18	48.08	45.01	48.67	53.31	26.9	15.65	18.58	39.01	32.84	35.92
Potri.001G089600.v4.1	6.14	5.1	4.46	3.45	4.26	3.68	5.15	7.57	6.34	6.72	8.65	7.21
Potri.001G089700.v4.1	18.57	10.83	14.77	9.92	7.58	7.53	3.91	4.77	5.04	5.67	5.04	5.38
Potri.001G089800.v4.1	26.38	22.69	18.49	42.99	20.28	29.05	16.24	6.73	13.18	24.72	22.4	23.46
Potri.001G089900.v4.1	19.1	11.81	13.18	8.35	8.62	9.93	13.17	8.07	13.16	13.23	13.47	12.32
Potri.001G090200.v4.1	0	0.07	0	0.14	0	0.2	0.19	0.36	0.17	0	0.12	0.15
Potri.001G090300.v4.1	4.27	1.29	3.36	4.66	4.72	5.08	6.49	2.17	6.7	16.72	18.12	21.34
Potri.001G090400.v4.1	4.85	1.32	1.41	1.98	0.91	1.09	4.77	3.45	2.65	7.69	7.34	5.68
Potri.001G090500.v4.1	9.47	5.87	5.87	11.32	15.08	13.01	4.7	5.56	4.58	11.93	12.74	15.95
Potri.001G090600.v4.1	61.88	64.46	50.97	84.12	93.59	76.25	85.72	128.98	99.21	133.37	196.33	153.62
Potri.001G090700.v4.1	58.43	61.56	26.65	11.47	12.78	12.92	39.23	43.29	43.07	25.49	28.32	25.58
Potri.001G090800.v4.1	21.27	6.44	7.8	21.31	13.98	21.02	4.72	3.27	3.04	14.14	6.7	9.12
Potri.001G090900.v4.1	66.52	43.02	54.88	30.78	32.96	27.69	41.2	47.33	45.42	47.66	49.01	58.65
Potri.001G091001.v4.1	63.09	54.52	67.94	170.65	96.24	102.61	60.94	50.07	58.96	49.99	45.81	51.53
Potri.001G091100.v4.1	20.7	20.91	15.43	7.8	9.42	9.13	17.7	49.99	18.96	13.3	17.12	15.58
Potri.001G091300.v4.1	301.17	110.02	182.21	296.26	235.71	281.7	276.32	207.89	180.71	240.54	124.09	220.32
Potri.001G091400.v4.1	0.41	0.5	0	0	0.45	0	1.02	0.64	0.65	0.11	0.55	0.1
Potri.001G091500.v4.1	0.97	1.12	0.35	0.36	1.5	1.64	0.79	0.77	0.75	0.22	0.21	0.19
Potri.001G091600.v4.1	10.17	6.59	7.51	6.2	5.68	5.94	9.52	9.58	11.92	10.97	11.89	12.13
Potri.001G091700.v4.1	0.91	0.24	0.81	0.67	2.16	0.23	0.1	0.61	0.15	0.27	1.83	0.36
Potri.001G091800.v4.1	7.86	8.76	7.23	9.5	5.99	7.07	14.04	12.41	13.44	16.26	17.26	15.35
Potri.001G091900.v4.1	144.23	98.92	98.33	63.6	94.1	107.06	76.75	49.31	79.49	67.49	72.58	82.01
Potri.001G092000.v4.1	12.35	7.04	7.85	6.62	7.35	7.38	10.4	12.69	10.27	11.93	8.92	10.77
Potri.001G092100.v4.1	0.05	0	0	0.04	0.04	0.18	0.4	1.26	0.57	0.73	0	0.46
Potri.001G092200.v4.1	0.83	0.4	0.22	45.75	74.41	65.14	2.37	1.35	1.65	1.97	5.51	4.69
Potri.001G092300.v4.1	10.54	8.42	10.33	8.81	12.85	10.53	5.29	9.14	7.4	8.57	12.14	10.95
Potri.001G092400.v4.1	3.66	4.33	4.29	2.14	8.59	4.71	3.18	13.73	12.85	2.97	8.38	6.18
Potri.001G092500.v4.1	46.71	25.54	30.39	22.85	32.24	34.67	22.23	23.81	17.08	24.04	25.67	26.77
Potri.001G092600.v4.1	163.74	109.32	121.16	69.76	179.69	116.49	208.01	336.86	241.77	387.06	383.45	384.88
Potri.001G092700.v4.1	0	0	0	0	1.96	0	0	0	0.84	0	3.87	0
Potri.001G092800.v4.1	16.82	14.05	15.83	4.25	9.52	13.99	3.43	1.6	3.02	11.1	16.51	11.66
Potri.001G092900.v4.1	0.88	8.34	0.55	0.3	0.28	0.32	2.88	4.84	8.61	0.48	0.14	0.33
Potri.001G093001.v4.1	6.27	1.4	5.51	7.89	8.95	7.6	3.19	1.17	2.97	11.37	9.22	9.19
Potri.001G093100.v4.1	168.27	179.94	179.09	1.74	8.69	43.66	1.02	11.73	16.83	63.14	70.88	49.44
Potri.001G093300.v4.1	0	0	0	0	0	0	0	0	0	0	0	0
Potri.001G093401.v4.1	0	0	0	0	0	0	0	0	0	0	0	0
Potri.001G093500.v4.1	3.55	4.81	3.97	4.44	5.75	2.81	1.05	3.84	3.16	1.51	1.56	0.79
Potri.001G093600.v4.1	17.7	33.93	16.17	1.46	5.21	6.73	4.13	16.91	6.85	2.07	3.17	2.86
Potri.001G093650.v4.1	0	0	0	0	0	0	0	0	0	0	0	0
Potri.001G093700.v4.1	1.19	0.18	0.04	5.76	2.63	2.41	18.17	5	10.52	18.32	39.18	30.3
Potri.001G093800.v4.1	8.35	7.61	3.8	18.47	15.61	12.81	6.34	4.48	8.74	16.09	19.2	17.96
Potri.001G093900.v4.1	21.69	84.11	63.19	1.53	7.13	4.84	4.71	6.3	7.54	5.57	5.81	5.05
Potri.001G094000.v4.1	0.11	0	1.04	0	0.09	0.1	0.09	0.65	0.84	0	0.11	0
Potri.001G094100.v4.1	109.96	66.59	71.36	61.23	54.58	57.6	35.39	45.7	33.71	35.47	35.89	36.44
Potri.001G094200.v4.1	11.57	5.34	6.21	6.03	4.07	3.87	5.68	2.47	3.46	6.57	6.4	5.98
Potri.001G094266.v4.1	0.76	0.24	0.08	0.08	0.37	0.4	0.42	0.26	0.27	0.84	0.45	0.73
Potri.001G094332.v4.1	1.06	0.24	0.5	0.06	0.27	0.12	0.26	0.13	0.1	0.34	0.53	0.9
Potri.001G094400.v4.1	27.75	25.83	23.92	20.27	20.7	17.28	17.46	18.69	22.8	26.62	32.46	27.14
Potri.001G094500.v4.1	24.94	11.07	16.8	11.79	16.71	16.02	9.97	4.14	8.61	16.18	14.91	15.39
Potri.001G094600.v4.1	4.69	2.36	2.5	7.19	7.21	7.51	7.55	4.87	7.52	13.5	12.28	12.82
Potri.001G094700.v4.1	0	0	0	17.51	7.62	13.83	3.45	0	3.19	23.05	20.85	24.65
Potri.001G094750.v4.1	0	0	0	0	0	0	0	0	0	0	0	0
Potri.001G094800.v4.1	0.52	0	0.21	20.96	6.13	3.41	0.36	0.21	0.25	0.82	0.89	1.21
Potri.001G094900.v4.1	441.57	291.4	304.26	183.63	285.24	235.69	636.7	718.94	734.3	660.63	639.14	781.74
Potri.001G095200.v4.1	5.11	2.15	0.84	14.81	6.65	11.16	4.39	7.16	4.99	14.97	13.34	17.08
Potri.001G095300.v4.1	14.45	8.72	13.2	11.35	14.59	14.31	3.24	13.37	7.46	6.52	4.71	5.62
Potri.001G095500.v4.1	6.58	5	5.86	7.31	5.41	4.86	6.14	8.59	11.38	9.72	11.67	9.61
Potri.001G095600.v4.1	3.65	14.16	9.25	1.63	0.65	1.75	34.39	29.66	67.54	7.15	8.07	6.72
Potri.001G095800.v4.1	25.82	19.37	25.33	56.8	91.42	50.74	39.77	29.68	52.5	38.92	170.89	44.3
Potri.001G095900.v4.1	0	0	0.03	0	0	0	0	0	0	0	0	0
Potri.001G096000.v4.1	0	0.07	0	0.58	0.42	0	1.66	0.22	1.48	2.66	4.96	2.85
Potri.001G096100.v4.1	10.14	7.66	7.67	4.75	5.6	5.6	5.52	3.3	5.96	7.85	6.8	8.12
Potri.001G096200.v4.1	5.09	1.01	1.24	5.71	5.16	4.64	4.95	5.09	4.83	8.21	9.15	9.19
Potri.001G096320.v4.1	0	0	0	0	0	0	0.16	0	0	0	0	0
Potri.001G096440.v4.1	0.36	0	0	0	0	0	0	0	0	0	0	0
Potri.001G096560.v4.1	28.27	1.58	4.98	0	0	0	2.16	1.07	3.33	0.2	0.52	1.48
Potri.001G096680.v4.1	0	0	0	0.69	0.66	1.05	15.34	10.84	22.86	3.9	6.89	4.87
Potri.001G096800.v4.1	0	0	0	0	0.51	0	2.6	0.38	0.98	0.37	1.41	1.76
Potri.001G097001.v4.1	2.75	0.13	0.58	7.47	11.73	11.64	16.54	2.4	36.04	36.84	165.77	100.84
Potri.001G097200.v4.1	45.28	42.13	57.08	12.28	16.55	17.15	19.36	21.52	27.16	34.47	31.07	33.89
Potri.001G097300.v4.1	3.97	0.73	7.27	0.15	0.63	1.43	0.13	0.08	0	0.54	1.26	1.13
Potri.001G097400.v4.1	23.82	18.08	18.53	20.98	20.13	21.55	25.32	24.5	22.86	33.41	31.01	35.17
Potri.001G097500.v4.1	41.31	26.14	30.41	20.52	22.72	24.34	13.9	19.21	17.29	17.9	19.69	18.86
Potri.001G097600.v4.1	2.12	0.99	1.13	1.51	1.11	0.97	1.46	5.45	3.59	1.15	3.47	1.65
Potri.001G097700.v4.1	131.65	105.87	136.88	107.36	121.71	99.76	111.81	116.9	140.67	235.24	223.61	203.44
Potri.001G097801.v4.1	10.16	12.65	11.43	16.15	9.04	8.14	14.61	16.48	17.57	26.63	30.52	30.46
Potri.001G097901.v4.1	1.46	0.04	0	0	0.06	0.03	1.75	3.07	3.95	0.12	0.16	0.1
Potri.001G098000.v4.1	0.19	0.06	0.06	0	0	0.03	1.59	1.78	0.51	0.45	0.51	0.46
Potri.001G098100.v4.1	0	0	0	0.09	0.34	0	0.08	0	0.23	0	0.21	0.28
Potri.001G098200.v4.1	0.69	0.66	1.05	0	0	0	0	0	0.08	0	0	0
Potri.001G098300.v4.1	7.82	8.29	5.37	8.07	7.46	6.63	4.74	2.83	7.06	10.86	7.72	9.29
Potri.001G098400.v4.1	0	0	0	0.08	0.28	0.08	0.2	0.25	0.13	0.18	0.26	0.69
Potri.001G098500.v4.1	34.49	19.84	23.48	11.41	13.13	14.76	16.66	24.32	20.15	16.7	17.18	17.27
Potri.001G098600.v4.1	76.6	46.15	49.21	47.48	45.8	43.12	39.32	42.78	49.34	71.15	70.77	67.17
Potri.001G098700.v4.1	6.75	4.14	4.32	4.57	4.02	4.03	4.22	1.87	3.37	3.85	4.22	4.68
Potri.001G098800.v4.1	0.48	0.25	0.08	0.4	1.78	1.07	2.22	2.39	4.02	6.12	7.26	6.95
Potri.001G098901.v4.1	0.53	0.11	0.1	0	0.1	0	0	0.35	0	0.57	0.72	0.25
Potri.001G099001.v4.1	0.18	0.17	0.21	0	0	0	0.58	4.2	1.8	0	0	0
Potri.001G099100.v4.1	0.17	0.07	0	0.27	0.38	0.19	1.89	1.19	0.79	1.56	3.2	2.49
Potri.001G099200.v4.1	12.99	8.23	11.66	7.39	8.49	5.4	17.66	21.71	16.92	20.37	26.66	24.68
Potri.001G099300.v4.1	60.95	36.14	61.57	65.56	69.95	86.09	13.45	9.74	10.02	27.75	18.09	22.87
Potri.001G099400.v4.1	2.73	19.4	3.2	2.81	3.41	4.55	1.74	15.66	6.59	1.05	2.42	1.02
Potri.001G099500.v4.1	0	0	0	0	0	0	0	0	0	0	0	0
Potri.001G099600.v4.1	14.08	13.31	9.83	17.26	12.66	11.12	20.48	8.77	21.09	25.79	37	30.78
Potri.001G099700.v4.1	5.04	3.31	3	7.3	6.64	6.3	4.84	7.67	3.87	5.96	11.42	7.76
Potri.001G099800.v4.1	0.2	0	0.74	0	0	0	1.35	0.4	3.66	1.46	16.86	4.24
Potri.001G099900.v4.1	8.74	4.05	6.56	4.65	5.7	5.26	6.25	6.65	5.44	10.44	10.31	10.64
Potri.001G100000.v4.1	15.34	4.02	5.31	94.9	40.82	44.87	68.94	41.85	74.57	95.33	77.15	68.9
Potri.001G100100.v4.1	84.69	22.75	66.43	46.02	62.42	46.06	10.92	26.75	33.24	69.29	43.1	85.67
Potri.001G100200.v4.1	0.53	1.3	0.05	0	0.05	0.1	0.44	1.77	0.47	0.26	0.33	0.4
Potri.001G100300.v4.1	41.42	23.17	35.6	81.45	80.74	111.76	11.04	9.98	6.7	36.6	23.54	32.19
Potri.001G100500.v4.1	0.75	1.24	0.48	4.09	5.44	3.96	5.57	7.78	4.1	7.79	9.63	6.4
Potri.001G100550.v4.1	0.37	0.35	0.33	0	0.21	0.11	0.1	0.37	0.29	0.68	0.91	0.23
Potri.001G100600.v4.1	0.46	1.26	1.12	0.27	0.15	0.2	0.67	0.61	0.67	1.36	1.25	0.84
Potri.001G100700.v4.1	4.45	7.76	7.59	36.61	23.55	17.9	5.54	5.53	5.58	32.13	32.13	27.24
Potri.001G100800.v4.1	134.51	116.31	148.88	38.8	101.39	86.37	8.16	7.2	5.85	11.54	8.9	9.15
Potri.001G100900.v4.1	5.07	1.61	2.17	18.17	20.96	20.08	6.42	3.48	5.25	20.32	23.96	23.48
Potri.001G101000.v4.1	0.48	0.92	1.6	0.22	0.52	0	0.69	0.85	0.56	0.4	1.15	0.69
Potri.001G101100.v4.1	41.53	32.15	29.88	26.19	32.17	26.79	53.98	33.57	55.66	45.62	56.39	59.79
Potri.001G101200.v4.1	0	0.05	0	0	0	0	0.04	0	0	0	0	0
Potri.001G101300.v4.1	27.37	24.39	24.71	15.33	17.66	17.66	28.62	19.23	32.86	36.8	40.39	42.02
Potri.001G101400.v4.1	22.51	25.97	27.92	28.4	24.41	23.98	26.85	27.76	30.64	38.5	53.24	42.66
Potri.001G101500.v4.1	0	0	0	0	0	0	0	0	0	0	0	0
Potri.001G101600.v4.1	8.44	3.27	2.18	20.39	14.32	13.19	16.25	21.24	11.73	33.7	23.5	29.82
Potri.001G101700.v4.1	20.63	16.21	18.25	6.53	6.93	6.86	12.03	26.36	18	11.51	13.1	13.39
Potri.001G101800.v4.1	3.28	1.78	1.6	3.09	2.41	2.07	3.69	4.26	3.65	6.16	7.44	6.49
Potri.001G101900.v4.1	22.13	18.36	14.52	17.12	24.56	21.07	33.16	27.21	41.05	43.61	52.23	56.93
Potri.001G101975.v4.1	28.79	23.66	19.93	23.55	16.32	20.23	28	29.26	27.02	81.2	73.46	68.19
Potri.001G102051.v4.1	146.6	113.44	95.61	103.68	73.54	106.56	132.66	57.2	125.03	397.73	357.29	338.48
Potri.001G102126.v4.1	9.24	8.1	4.25	8.57	5.57	10.25	14.01	26.39	9.6	21.58	14.04	16.56
Potri.001G102200.v4.1	6.38	8.18	9.95	2.04	2.15	1.79	6.32	11.87	8.7	3.66	3.54	4.19
Potri.001G102300.v4.1	11.32	286.81	58.26	3.79	5.42	4.95	7.57	58.73	24.42	5.75	7.53	6.82
Potri.001G102400.v4.1	251.3	70.25	6.58	0.4	0.3	2.48	670.94	566.62	795.71	1.51	8.61	3.2
Potri.001G102501.v4.1	1.2	0.39	0.37	0	0.34	0.76	0	0	0	0.92	1.3	0.4
Potri.001G102600.v4.1	2.69	6.13	1.7	1.1	1.31	1.4	4.68	4.08	2.91	1.09	0.42	1.31
Potri.001G102900.v4.1	31.38	15.02	19.55	13.68	15.16	14.02	16.77	13.19	13.12	24.47	24.71	28.26
Potri.001G103000.v4.1	0	0	0	0	0	0	0	0.09	0.07	0.1	0	0
Potri.001G103100.v4.1	1.38	0.36	1.12	1.07	1.03	1.66	2.11	2.38	1.71	3.91	3.22	2.86
Potri.001G103200.v4.1	0	0	0	0.03	0	0.03	0.08	0	0.02	0.03	0.1	0.12
Potri.001G103300.v4.1	1.96	2.46	0.9	11.63	1.57	2.53	3.24	0.33	1.23	5.87	6.38	5.19
Potri.001G103400.v4.1	11.45	8.32	3.79	10.18	6.17	4.9	6.8	5.42	5.78	11.18	6.05	5.57
Potri.001G103600.v4.1	6.1	7.37	4.98	7.88	10.99	6.44	18.26	17.86	27.51	24.11	29.53	23.65
Potri.001G103800.v4.1	29.23	23.45	26.62	17.18	28.54	22.89	20.24	30.45	26.24	23.63	28.27	25.21
Potri.001G103900.v4.1	1.03	0.14	0	1.38	3.26	2	0.06	0	0.17	0.24	0	0
Potri.001G104000.v4.1	7.99	6.38	8.06	16.37	12.93	15.4	8.65	5.12	7.05	15.91	17.36	15.39
Potri.001G104200.v4.1	1.39	0.8	0.64	2.6	1.9	1.49	2.55	1.94	2.79	3.52	5.36	4.82
Potri.001G104300.v4.1	26.13	16	17.38	14.46	14.53	15.35	15.46	20.15	16.05	21.44	19.55	18.45
Potri.001G104366.v4.1	40.34	86.09	62.67	17.85	21.29	25	6.7	13.92	11.61	9.63	12.06	8.6
Potri.001G104432.v4.1	0	0	0	0	0	0	0	0	0	0	0	0
Potri.001G104500.v4.1	24.87	24.46	13.39	13.04	8.9	8.88	23.57	29.03	26.75	29.48	24.1	28.93
Potri.001G104600.v4.1	1.31	0.17	0.12	18.36	24.07	16.29	0.74	0.66	1.93	0.69	13.71	5.03
Potri.001G104700.v4.1	28.34	16.95	20.94	15.15	18.15	16.72	21.43	21.06	20.41	24.37	23.94	23.7
Potri.001G104800.v4.1	4.52	3.43	3.36	1.72	1.54	2.13	3.62	4.68	4.11	4.81	7.22	6.5
Potri.001G104900.v4.1	4.61	4.11	1.76	5.33	3.83	4.04	9.19	9.31	9.18	10.59	14.05	13.26
Potri.001G105000.v4.1	0	0	0	0	0	0	0	0	0	0	0	0
Potri.001G105100.v4.1	54.97	45.33	42.72	35.26	35.43	23.78	71.88	48.54	61.18	103	79.8	100.75
Potri.001G105150.v4.1	0	0	0	0	0	0	0	0	0	0	0	0
Potri.001G105200.v4.1	54.88	54.87	90.8	24.9	30.58	30.89	27.25	102.49	95.44	27.53	21.84	20.08
Potri.001G105300.v4.1	0	0	0	0.07	0.09	0	0.09	0.08	0.03	0	0.04	0
Potri.001G105400.v4.1	0	0	0	0.28	0.05	0.04	0.03	0	0	0	0	0
Potri.001G105600.v4.1	73.4	44.61	37.62	74.63	57.38	53.21	48.64	43.09	40.1	42.13	48.51	46.3
Potri.001G105800.v4.1	0.16	0.12	0.74	0.2	0.65	0.26	0.43	2.12	4.81	0.3	3.72	0.24
Potri.001G105900.v4.1	21.66	125.71	57.79	23.69	42.87	32.53	12.73	92.92	67.66	18.71	40.39	21.07
Potri.001G106000.v4.1	3.66	2.74	2.37	4.6	4.03	5.4	2.97	2.71	2.65	5.18	6.43	7.73
Potri.001G106100.v4.1	1.13	0.54	0	2.74	1.1	0.79	14.58	2.02	9.42	12.23	87.21	34.89
Potri.001G106200.v4.1	0	0	0	0	0.13	0.29	0	0.08	0	0	0.25	0.81
Potri.001G106300.v4.1	0	0	0	0	0	0	0.08	0.28	0.72	0	0.1	0.35
Potri.001G106400.v4.1	0	0	0	0	0	0	0	0	0.07	0	0	0
Potri.001G106500.v4.1	0	0	0	0	0	0	0	0	0	0	0	0
Potri.001G106600.v4.1	12.26	4.52	6.36	21.48	18	17.3	9.93	11.48	12.92	15.58	20.43	20.72
Potri.001G106700.v4.1	0.66	0.04	0.06	4.52	5.53	3.52	0.16	0.11	0.17	0.52	1.11	0.69
Potri.001G106800.v4.1	0.06	2.27	0.17	0	0.06	0.06	0.58	3.39	1.67	0.42	0.96	0.49
Potri.001G106900.v4.1	0	0	0	0	0	0	0	0	0	0	0	0
Potri.001G106951.v4.1	0	0	0	0	0	0	0	0	0	0	0	0
Potri.001G107000.v4.1	1.04	0.5	1.57	0.29	0.45	0.19	5.81	5	5.47	4.36	40.15	18.27
Potri.001G107100.v4.1	0	0	0	0.24	0.12	0.42	0	0	0	0	0	0.51
Potri.001G107200.v4.1	17.94	8.44	6.43	17.4	19.74	14.98	20.24	21.98	14.74	28.88	31.8	31.24
Potri.001G107300.v4.1	2.14	1.82	1.51	4.41	1.6	2.6	3.46	3.55	4.49	5.92	6.94	7.53
Potri.001G107400.v4.1	0.09	0.18	0.08	0	0.08	0	0.73	0.64	0.49	0	0	0
Potri.001G107500.v4.1	34.55	34.66	39.74	26.47	26.87	21.6	34.84	34.55	46.11	39.11	44.68	42.72
Potri.001G107600.v4.1	49.39	48.12	4.32	0.16	0	0.4	18.05	11.68	39.66	1.03	0.27	0.08
Potri.001G107800.v4.1	26.08	16.7	0.46	0.05	2.02	3.41	6.73	1.71	1.21	0	0	0.05
Potri.001G107950.v4.1	21.85	6.3	3.77	2.55	3.37	4.26	4.25	0.54	0.8	0	0.2	0
Potri.001G108100.v4.1	80.5	48.07	42.11	24.33	31.04	20.64	25.33	38.01	26.77	42.17	46.2	24.89
Potri.001G108200.v4.1	20.11	22.91	15.07	5.08	8.16	7.71	28.27	42.89	29.37	17.49	23.24	22.42
Potri.001G108300.v4.1	19.03	10.47	9.67	6.92	2.78	3.55	23.08	16.5	16.53	8.82	6.5	5.32
Potri.001G108400.v4.1	13.33	10.74	8.9	6.04	6.78	7.4	12.51	10.71	12.56	13.74	13.96	14.67
Potri.001G108450.v4.1	0	0	0	0	0	0	0	0	0	0	0	0
Potri.001G108500.v4.1	0.05	0.15	0.04	0.1	0	0	0.04	0.16	0	0	0.16	0.1
Potri.001G108600.v4.1	0	0	0.04	1.13	0.34	0.5	0	0	0.08	0	0.1	0.09
Potri.001G108700.v4.1	4.33	2.11	2.5	8.93	6.96	4.93	2.69	1.96	2.73	4.13	24.88	12.85
Potri.001G108800.v4.1	4.24	31.15	108.96	0.81	0.75	0.42	13.33	66.62	43.11	3.42	6.55	5.15
Potri.001G108900.v4.1	0	0	0	0	0	0	0	0	0	0	0	0
Potri.001G109000.v4.1	1.16	0.23	0.98	1.71	0.41	1	0.85	1.17	0.86	1.83	1.72	1.62
Potri.001G109100.v4.1	0	0	0	0	0.07	0	0.06	0	0	0.17	0.04	0.15
Potri.001G109200.v4.1	12.85	13.6	9.9	8.47	8.04	9.88	14.31	11.91	15.68	19.55	23.51	22.16
Potri.001G109300.v4.1	0	0	0	0	0	0	0.63	0.27	0.37	2.04	6.03	3.77
Potri.001G109400.v4.1	0.32	0.17	0.02	2.08	1.22	1.29	3.46	1.6	3.33	8.85	12.62	10.56
Potri.001G109500.v4.1	36	28.05	22.07	21.45	25.83	23.29	29.41	22.85	27.99	33.91	42.82	39.84
Potri.001G109600.v4.1	3.34	2.14	0.88	2.71	2.5	2.61	3.12	2.4	3.26	7.2	8.59	7.7
Potri.001G109700.v4.1	8.03	0.43	0.81	23.79	27.34	21.8	3.64	1.97	2.24	15.08	15.6	9.78
Potri.001G109800.v4.1	7.38	3.47	3.86	2.12	3.29	3.36	4.3	5.31	3.7	8.11	9.67	11.81
Potri.001G109901.v4.1	0	0	0	0	0	0	0	0	0	0	0	0
Potri.001G110000.v4.1	56.27	40.41	44.81	38.56	39.57	29.82	56.46	75.72	68.28	72.54	88.44	77.71
Potri.001G110100.v4.1	22.16	14.5	13.99	27.61	32.74	31.77	21.77	21.43	24.71	48.8	53.06	48.37
Potri.001G110200.v4.1	327.07	155.48	260.78	667.97	513.06	553.83	78.79	49.53	67.04	203.82	152.32	169.03
Potri.001G110300.v4.1	9.17	0.67	9.99	30.79	63.13	36.29	1.05	1.87	2.43	3.58	10.92	5.16
Potri.001G110400.v4.1	0.12	0.08	0.11	0	0	0	0.2	0.21	1.39	0	0	0
Potri.001G110500.v4.1	0	1.23	0.07	0	0	0	0.5	0.63	4.65	0.17	0	0
Potri.001G110700.v4.1	0.27	1.35	1.43	0	0	0	0.39	2.23	2.28	0	0	0
Potri.001G110800.v4.1	0.9	6.06	2.85	0	0	0	0.93	5.82	6.74	0.31	0	0.05
Potri.001G110900.v4.1	0	0	0	0	0	0.06	0.34	0.29	0.41	1.02	0.96	1.97
Potri.001G111000.v4.1	15.96	23.92	16.11	2.15	2.09	2.88	12.11	28.59	14.63	7.86	10.68	9.13
Potri.001G111100.v4.1	25.79	21.78	22.91	14.96	14.11	12.91	19.67	20.5	27.22	22.54	26.15	26.34
Potri.001G111300.v4.1	1.96	1.87	4.76	1.36	0.59	0.71	6.03	2.64	4.84	6.52	5.23	6.1
Potri.001G111400.v4.1	40.29	38.51	24.95	17.93	20.36	23.66	25.68	60.32	36.94	20.25	23.65	19.02
Potri.001G111500.v4.1	3.23	0.2	0.47	52.05	91.24	77.27	1.89	30.32	9.13	17.78	31.79	37.34
Potri.001G111600.v4.1	10.82	2.1	3.23	11.54	10.03	14.21	1.87	1.23	2.12	6.42	2.57	7.43
Potri.001G111700.v4.1	15.32	12.33	17.93	11.93	17.49	14.95	14.42	47.18	25.72	12.36	22.8	17.55
Potri.001G111800.v4.1	25.69	20.2	22.77	10.52	12.94	14.82	4.01	4.66	3.79	3.85	4.62	3.91
Potri.001G112000.v4.1	7.62	8.91	7.9	42.83	41.13	38.3	20.35	24.67	22.48	32.89	57.67	45.76
Potri.001G112100.v4.1	11.01	6.91	6.82	7.66	8.59	7.76	2.63	2.77	2.27	4.35	3.94	4.37
Potri.001G112200.v4.1	23.66	10.21	11.6	11.3	20.79	21.37	7.17	6.45	9.92	4.42	17.35	9.75
Potri.001G112250.v4.1	0	0	0	0	0	0	0	0	0	0	0.13	0
Potri.001G112300.v4.1	19.82	18.33	14.26	13.84	14.34	13.48	14.83	14.35	18.79	19.86	19.51	19.34
Potri.001G112400.v4.1	8.18	6.28	6.38	12.28	12.96	8.52	4.8	4.41	9.57	17.31	11.07	13.68
Potri.001G112500.v4.1	0.13	7.19	0.41	0.25	0.4	0	0.76	0.41	2.03	0.51	0.49	0.57
Potri.001G112600.v4.1	35.23	76.02	19.4	6.43	10.07	5.61	28.25	27.8	31.61	11.77	12.66	9.69
Potri.001G112700.v4.1	14.38	13.06	11.03	11.49	14.68	16.16	10.58	15.55	10.8	20.13	21.69	21.6
Potri.001G112800.v4.1	0.15	0	0	0.11	0.3	0.04	0.16	0.32	0.09	1.5	2.36	2.54
Potri.001G112900.v4.1	0	0.07	0	0	0	0	0	0	0.06	0	0	0
Potri.001G113000.v4.1	164.95	87.29	196.52	132.85	175.26	235.88	10.23	3.71	5.3	37.42	13.36	24.38
Potri.001G113100.v4.1	0.92	0.73	0.45	4.24	4.76	4.28	11.75	6.05	20.41	3.73	12.92	5.44
Potri.001G113250.v4.1	45.28	49.5	34.12	23.2	24.47	26.12	34	40.75	37.6	22.58	24.96	24.92
Potri.001G113400.v4.1	0	0	0	0	0	0	0	0	0.06	0.16	0.75	0.57
Potri.001G113500.v4.1	13.69	6.89	7.41	8.79	8.4	8.81	6.76	11.86	8.12	11.24	11.67	13.23
Potri.001G113533.v4.1	0	0	0	0	0	0	0	0	0	0	0	0
Potri.001G113566.v4.1	0	0	0	0	0	0	0	0	0	0	0	0
Potri.001G113600.v4.1	11.74	11.6	10.24	7.85	8.92	7.44	9.09	16.4	13.02	11.8	13.15	12.76
Potri.001G113700.v4.1	0	0	0	0	0	0	0	0	0	0	0	0
Potri.001G113800.v4.1	7.15	2.15	5.64	5.79	10.96	8.2	14.12	9.01	10.56	6.16	18.93	13.19
Potri.001G113900.v4.1	26.63	15.31	38.99	13.33	25.4	21.84	3.54	4.17	5.12	1.33	2.83	1.28
Potri.001G114000.v4.1	31.73	5.01	10.74	15.53	12.7	10.28	2.49	7.45	1.47	1.33	0.61	0.74
Potri.001G114100.v4.1	2.34	1.43	0.69	9.66	14.86	11.59	3.77	3.94	5.17	10.4	14.51	10.83
Potri.001G114300.v4.1	1.04	0	0.14	1.75	0.36	0	0	0	0	0	0	0
Potri.001G114400.v4.1	3.37	2	1.85	2.08	1.38	1.68	2.82	2.63	3.58	2.37	3.04	2.95
Potri.001G114500.v4.1	1.84	0.44	0.58	8.51	7.76	6.2	1	1.4	1.88	2.4	4.21	2.34
Potri.001G114600.v4.1	31.52	61.08	21.11	57.53	39.34	33.99	28.9	29.94	32.74	47.51	50.7	41.27
Potri.001G114800.v4.1	28.6	18.38	28.64	99.81	57.85	79.58	11.07	8.07	9.64	26.56	20.12	22.59
Potri.001G114900.v4.1	0.44	0	0	0.83	1.62	0.93	1.27	3.15	6.41	1.95	17.7	5.72
Potri.001G115000.v4.1	34.6	37.38	26.49	21.86	18.01	11.96	13.71	47.29	17.87	17.44	27.13	17.12
Potri.001G115067.v4.1	0	0	0	0	0	0	0	0	0	0	0	0
Potri.001G115100.v4.1	5.9	4.1	2.16	9.59	6.81	6.56	7.25	7.11	5.61	8.59	11.44	9.55
Potri.001G115200.v4.1	0.66	1.51	0.93	0.25	0.11	0.53	2.06	6.49	3.01	0	0.19	0
Potri.001G115400.v4.1	0.03	0.21	0.02	0.03	0.02	0.05	0.05	1.87	0.27	0	0.12	0.03
Potri.001G115500.v4.1	51.69	35.77	44.61	140.69	76.02	107.94	28.12	22.98	25.47	33.96	40.38	38.6
Potri.001G115600.v4.1	2.64	4.38	2.43	7.63	4.66	3.04	9.15	8.95	11.53	21.53	29.27	22.99
Potri.001G115800.v4.1	16.8	10.21	4.53	3.18	2.28	2.68	10.91	4.71	6.34	9.61	8.45	10.08
Potri.001G115900.v4.1	69.93	53.15	55.79	129.35	87.91	98.38	40.18	22.96	38.01	62.95	57.28	59.68
Potri.001G116000.v4.1	31.48	21.12	25.45	8.42	9.77	27.46	18.03	32.75	21.08	19.57	26.95	26.15
Potri.001G116100.v4.1	24.82	14.88	13.09	22.07	28.65	21.35	13.42	18.99	15.85	26.36	32.25	32.5
Potri.001G116200.v4.1	0	0	0	0	0	0	0	0	0	0	0	0
Potri.001G116350.v4.1	0	0	0	0	0.94	0	0	0	0.81	0	0	0
Potri.001G116500.v4.1	2.92	1.88	1.51	4.5	4.15	4.38	7.35	10.51	7.33	13.99	15.33	10.05
Potri.001G116600.v4.1	5.16	1.62	3.95	7.99	6.74	4.49	6.86	4.66	6.79	23.19	27.12	24.91
Potri.001G116800.v4.1	6.82	8.19	6.46	16.69	18.44	12.48	7.42	4.91	6.51	19.54	22.8	14.09
Potri.001G116900.v4.1	12.1	10.32	7.82	6.26	6.61	7.08	8.12	8.84	8.41	11.53	10.46	11.65
Potri.001G117000.v4.1	3.46	0.23	1.31	4.86	0.21	0.76	0	0.05	0.11	0	0	0.09
Potri.001G117100.v4.1	9.61	9.37	7.94	7.6	6.05	6.2	8.21	9.23	9.45	7.96	9.71	9.79
Potri.001G117200.v4.1	27.91	19.7	19.31	24.11	22.05	23.22	22.38	20.26	21.92	29.88	30.24	29.29
Potri.001G117400.v4.1	28.37	26.41	24.77	16.61	21.07	20.28	20.1	25.59	25.79	30.71	31.64	28.96
Potri.001G117500.v4.1	12.23	10.16	8.36	12.5	13.58	15.14	7.97	8.9	7.16	14.49	15.33	12.97
Potri.001G117600.v4.1	0.94	2.91	1.37	0	0.19	0.1	1.46	7.14	6.26	0.12	0.77	0
Potri.001G117700.v4.1	24.68	15.05	17.17	15.48	16.64	15.9	10.71	9.29	14.38	15.34	16.12	15.49
Potri.001G117800.v4.1	3.61	1.3	1.38	9.47	6.94	7.36	8.57	4.8	6.81	10.88	10.87	9.7
Potri.001G117900.v4.1	77.65	58.85	55.35	87.84	121.47	101.93	117.49	241.84	121.38	195.2	255.68	234.11
Potri.001G118000.v4.1	35.31	25.56	23.73	16.07	17.32	16.78	27.48	38.77	30.82	37.56	35.73	39.61
Potri.001G118100.v4.1	88.82	79.96	73.23	136.16	72.81	70.37	167.95	328.85	191.73	211.94	262.69	234.8
Potri.001G118200.v4.1	17.03	27.26	15.2	13.64	35.72	34.09	12.45	14.61	16.51	25.17	24.67	25.87
Potri.001G118300.v4.1	164.32	131.86	102.36	72.34	129.05	123.12	20.28	12.96	21.69	36.26	82.01	47.68
Potri.001G118400.v4.1	6.62	17.46	11.22	1.74	6.93	15.09	0	0	0.03	0	0.33	0.08
Potri.001G118500.v4.1	60.08	45.15	57.59	45.95	49.04	58.52	9.77	2.35	3.64	17.35	12.25	15.05
Potri.001G118700.v4.1	21.75	14.49	18.87	23.29	21.88	15.9	22.25	17.78	30.73	30.61	38.54	34.78
Potri.001G118800.v4.1	1.82	0.38	0.7	0.69	1.13	0.9	7.04	14.34	6.35	1.12	12.89	4.35
Potri.001G118900.v4.1	19.17	17.46	12.16	17.71	12.98	12.65	24.39	20.35	23.48	43.49	39.52	39.41
Potri.001G119000.v4.1	45.47	45.52	14.9	6.64	3.22	1.87	82.77	111.61	110.08	41.15	39.03	22.06
Potri.001G119100.v4.1	133.95	102.55	102.08	274.42	224.83	228.78	58.54	24.38	47.36	83.46	49.67	65.4
Potri.001G119200.v4.1	0	0	0	0	0	0	0	0	0	0	0	0
Potri.001G119300.v4.1	17.11	1.86	3.12	87.91	103.87	107.42	0.24	0.15	1.02	0.08	0.23	0.21
Potri.001G119500.v4.1	88.42	56.63	52.83	69.03	61.5	53.2	69.72	63.4	74.53	151.66	177.88	136.2
Potri.001G119700.v4.1	4.45	3.12	2.95	4.75	2.98	2.94	3.8	2.7	4.41	7.51	7.3	6.19
Potri.001G119800.v4.1	165.51	39.41	66.02	19.85	58.48	44.63	42.92	30.05	58.54	172.88	111.53	158.65
Potri.001G119900.v4.1	0.97	3.55	0.95	0	1.35	0.46	0.32	1.2	1.07	0.21	0.73	0.19
Potri.001G120000.v4.1	0.12	0.06	0.18	0.8	0.87	0.93	0.23	0	0.11	0.04	0.29	0.16
Potri.001G120200.v4.1	0.15	0.37	0.14	0.57	0.26	0.93	0.82	1.5	1.26	3.6	1.63	3.14
Potri.001G120300.v4.1	1.41	3.22	2.01	25.31	18.19	14.01	17.15	15.23	16.83	71.5	117.8	85.94
Potri.001G120400.v4.1	30.75	26.77	26.75	46.06	35.9	45.44	42.75	38.33	40.07	52.78	54.99	58.04
Potri.001G120500.v4.1	0.81	0.06	0.09	3.03	10.48	7.72	1.6	2.28	2.32	0	0.11	0.05
Potri.001G120550.v4.1	0	0	0	0	46.64	0	0	0	0	0	0	0
Potri.001G120625.v4.1	0	0	0	0.04	0.07	0	0	0	0	0	0.09	0
Potri.001G120700.v4.1	0.3	0.29	0.09	0.38	0.66	0.76	0.5	0.42	0.76	0.17	0.76	0.53
Potri.001G120800.v4.1	6.06	3.93	3.76	8.53	19.36	12.96	10	10.3	11.81	26.62	24.75	22.76
Potri.001G120900.v4.1	11.71	7.57	7.59	22.55	19.8	21.29	11.45	10.07	14.49	13.02	18.13	17.1
Potri.001G121000.v4.1	2.84	0.89	1.17	3.72	2.21	2.32	6.32	7.55	5.22	6.39	6.53	6.31
Potri.001G121100.v4.1	80.63	40.85	38.55	35.59	33.31	39.3	28.07	27.36	25.3	13.1	19.89	18.05
Potri.001G121200.v4.1	5.13	2.27	1.79	2.73	3.65	4.14	2.86	2.81	3.56	5.17	6.1	5.62
Potri.001G121300.v4.1	0.66	0.14	0.45	0.82	1.96	0.96	0.9	0.83	0.52	0.24	0.39	0.14
Potri.001G121350.v4.1	0	0	0	0	0	0	0	0	0	0	0.08	0
Potri.001G121400.v4.1	3.24	1.55	2	12.39	10.01	9.82	3.44	1.76	4.42	6.39	33.91	19.01
Potri.001G121600.v4.1	0.32	0.15	0.35	1.34	0.55	0.3	0.39	0.41	2	1.05	5.93	2.66
Potri.001G121650.v4.1	0	0	0	0	0	0	0	0	0	0	0	0
Potri.001G121700.v4.1	10.83	4.18	5.09	17.14	16.9	15.08	11.88	8.9	14.12	13.88	20.66	16.04
Potri.001G121800.v4.1	0	0	0	0	0	0	1.03	0.28	1.53	0	0.6	0.13
Potri.001G121900.v4.1	0	2.19	0.21	1.33	1.02	0.66	47.34	17.25	69.22	30.93	73.88	38.21
Potri.001G122100.v4.1	0	0	0	0	0	0	0	0	0.06	0	0	0
Potri.001G122200.v4.1	98.55	57.51	58.09	110.92	90.91	93.36	138.47	107.89	151.44	137.21	160.34	148.49
Potri.001G122400.v4.1	1.89	1.23	0.47	5.35	4.38	4.72	13.94	5.07	10.35	12.21	20.16	14.95
Potri.001G122501.v4.1	0	0	0.2	0.83	0.19	0	0	0	0	0	0	0
Potri.001G122600.v4.1	2.27	0	0.21	3.05	7.62	4.9	0	0	0	0	0	0
Potri.001G122700.v4.1	22.59	8.33	12.46	8.91	12.98	12.92	15.16	39.4	18.44	14.06	19.04	25.24
Potri.001G122800.v4.1	9.4	4.82	6.73	10.53	8.62	8.95	5.99	9.3	9.7	10.84	10.76	10.81
Potri.001G123000.v4.1	10.62	0	35.37	21.5	28.56	23.07	34.11	92.54	24.23	58.13	39.91	61.12
Potri.001G123100.v4.1	6.62	2.18	3.97	5.46	6.19	5.65	2.14	1.74	1.94	4.37	4.31	4.11
Potri.001G123200.v4.1	19.35	11.63	14.34	11.96	15.04	12.84	11.65	12.98	14.16	16.88	23.18	19.35
Potri.001G123250.v4.1	2.36	0	0	0	0	1.61	0	0	0	0	0	4.5
Potri.001G123300.v4.1	0	0	0	0.24	0	0.24	0	0	0	0	0	0
Potri.001G123400.v4.1	11.64	9.15	7.78	6.05	5.83	5.52	7.25	4.01	8.06	9.31	11.43	10.24
Potri.001G123500.v4.1	115.14	81.16	81.81	65.53	88.87	81.13	79.01	56.49	85.55	92.98	115.71	107.88
Potri.001G123600.v4.1	7.72	11.86	5.97	10.17	6.35	7.64	16.73	12.91	13.73	23.55	29.33	26.66
Potri.001G123700.v4.1	1.49	0.86	1.05	2.31	1.62	1.42	1.13	1.15	1.64	3.2	3.93	3.44
Potri.001G123800.v4.1	55.72	41.16	30.79	28.19	27.9	30.82	31.63	16.69	16.04	31.27	30.99	36.71
Potri.001G123900.v4.1	0	0	0	0	0	0	0	0	0	0	0	0
Potri.001G124000.v4.1	19.15	11.97	15.69	14.4	20.68	18.62	15.5	9.92	17.45	21.25	25.26	23.8
Potri.001G124100.v4.1	28.28	17.47	18.36	16.65	16.68	16.92	17.54	30.68	19.44	22.59	27.36	24.32
Potri.001G124150.v4.1	0	0.11	0	0	0	0	0	0	0	0	0	0
Potri.001G124200.v4.1	124.79	56.77	55.87	21.91	40.69	38.13	8.71	6.57	12.85	23.61	25.66	34.23
Potri.001G124300.v4.1	59.33	30.19	32.67	41.87	38.15	45.74	37.75	64.29	38.99	46.91	52.9	51.27
Potri.001G124400.v4.1	1.44	0	1.73	24.8	24.43	22.31	0.21	0.35	0.13	3.36	1.45	1.3
Potri.001G124500.v4.1	24.56	22.54	20.56	14.21	15.35	13.8	28.76	38.95	30.35	36.39	44.18	41.08
Potri.001G124700.v4.1	0.06	0	0.05	0.16	0	0	0.05	0	0.04	0.06	0	0.05
Potri.001G124800.v4.1	0	0	0	0	0	0	0	0	0.07	0	0	0
Potri.001G124900.v4.1	12.79	10.04	9.33	26.36	11.1	15.25	7.48	4.61	5.52	17.1	13.43	16.05
Potri.001G125000.v4.1	0.92	0.37	0.82	1.29	0.58	0.69	2.8	0.53	1.64	4.34	5.65	4.91
Potri.001G125100.v4.1	0.22	0.84	0.29	0.62	0.19	0.31	0.9	3.36	1.21	0.24	0	0.32
Potri.001G125200.v4.1	16.4	12.78	10.57	14.38	10.36	9.86	12.7	17.5	15.45	20.07	18.74	17.49
Potri.001G125400.v4.1	0	0	0	0	0	0	0	0	0	0	0	0
Potri.001G125501.v4.1	0	0	0	0	0	0	0	0	0	0	0	0.12
Potri.001G125600.v4.1	0	0	0.07	0	0	0	0	0.08	0.12	0	0	0
Potri.001G125700.v4.1	31.09	23.49	21.9	9.89	13.35	10.83	22.74	19.71	21.45	24.96	26.46	26.59
Potri.001G125800.v4.1	10.46	4.41	9.53	3.42	5.01	4.42	2.7	3.58	4.25	2.65	3.6	3.53
Potri.001G125900.v4.1	0	0	0	0	0	0	0	0	0	0	0	0
Potri.001G126000.v4.1	0	0	0	0	0	0	0	0	0	0	0	0
Potri.001G126100.v4.1	1.78	0.39	0.28	7.06	4.96	4.45	13.21	18.02	17.18	47.54	101.55	52.93
Potri.001G126200.v4.1	10.07	6.89	6.78	7.34	6.21	6.65	6.42	8.57	7.1	10.03	11.25	9.71
Potri.001G126300.v4.1	1.04	0.05	0.05	0.58	0.22	0.19	0.13	0.11	0.36	0.45	0.27	0.64
Potri.001G126400.v4.1	29.65	21.15	22.11	17.2	13.83	15.93	24.27	16.61	27.77	27.38	32.27	29.62
Potri.001G126500.v4.1	32.8	24.57	16.92	14.31	18.19	16.37	24.09	28.46	24.14	18.82	32.57	27.51
Potri.001G126700.v4.1	3.11	2.58	1.93	2.47	1.3	1.56	6.06	11.53	9.23	5.76	5.12	4.85
Potri.001G126901.v4.1	0	0	0	0.17	0.17	0.13	0.05	0.12	0.09	0.06	0.15	0.16
Potri.001G127100.v4.1	1.85	0.97	0.95	12.42	11.05	10.38	6.77	3.61	9.15	12.51	24.15	14.95
Potri.001G127300.v4.1	28.19	29.42	21.16	21.15	18.79	26.28	30.87	14.18	29.69	36.98	35.45	47.68
Potri.001G127400.v4.1	0	0	0	0	0	0	0	0.16	0	0	0	0
Potri.001G127500.v4.1	0	0	0	0	0	0	0.09	0	0	0	0	0
Potri.001G127600.v4.1	0.65	0.34	0.4	1.22	1.96	1.74	0.37	1	0.48	1.65	1.13	1.25
Potri.001G127650.v4.1	0.08	0	0	0	0	0	0	0.17	0	0	0	0
Potri.001G127700.v4.1	0.59	0.21	0.39	0.07	1.08	0.27	4.47	0.46	0.17	0.32	0.86	0.35
Potri.001G127900.v4.1	0	0	0	0	0	0	0	0	0	0	0.14	0.06
Potri.001G128100.v4.1	0	0.04	0.04	0.04	0.12	0.13	1.28	0.05	2.5	0.05	11.57	1.79
Potri.001G128200.v4.1	3.49	2.68	5.59	2.34	4.38	5.75	4.1	8.31	6.4	16.86	13.7	14.59
Potri.001G128300.v4.1	0.04	0.12	0	0.06	0.13	0	0.07	0.09	0.07	0	0	0
Potri.001G128400.v4.1	0.02	0.05	0.02	0	0	0	0.02	0	0.04	0	0.03	0.02
Potri.001G128500.v4.1	0	0	0	0	0	0	0.09	0	0	0	0	0
Potri.001G128600.v4.1	1.26	1.39	1.17	1.47	1.8	1.29	11.2	7.38	6.26	16.62	18.01	14.92
Potri.001G128700.v4.1	17	11.29	10.81	8.24	7.87	7.41	13.99	20.53	13.15	12.69	12.74	13.17
Potri.001G128800.v4.1	14.02	9.3	6.57	13.31	10.87	13.42	14.68	22.35	16.67	21.08	22.48	21.76
Potri.001G129000.v4.1	31.49	16.19	18.83	34.89	50.59	45.96	28.43	20.95	26.94	44.1	58.05	55.02
Potri.001G129100.v4.1	47.62	40	41.88	39.66	29.99	35.22	59.19	49.74	66.63	64.73	90.36	75.07
Potri.001G129200.v4.1	0	0	0	0	0	0	0.03	0.04	0.03	0	0	0
Potri.001G129300.v4.1	0	0	0	0	0	0	0	0	0	0	0	0
Potri.001G129400.v4.1	0.53	0.07	0.23	0.39	0.33	0.11	0.59	0.16	0.48	1.44	2.14	1.76
Potri.001G129500.v4.1	402.77	427.38	347.2	257.48	362.72	306.09	401.79	453.45	412.76	419.97	536.62	527.95
Potri.001G129600.v4.1	28.01	20.96	17.19	11.27	10.57	10.37	36.46	20.01	35.44	23.46	24.71	29.17
Potri.001G129700.v4.1	22.42	18.43	16.68	10.67	12.49	11.02	12.88	14.93	17.3	16.95	18.6	17.6
Potri.001G129800.v4.1	51.06	25.57	31.03	13.57	24.93	23.24	35.61	54.6	38.92	47.05	46.62	50.53
Potri.001G129900.v4.1	8.82	6.49	6.36	3.5	5.53	3.98	7.24	23.7	15.63	7.01	11.24	7.55
Potri.001G130100.v4.1	0.36	0.27	0.22	3.45	2.77	3.77	1.24	1.66	0.77	1.13	1.79	1.54
Potri.001G130200.v4.1	318.57	244.6	231.75	227.95	442.72	327.69	105.59	162.02	116.51	215.3	210.55	230.77
Potri.001G130400.v4.1	5.12	1.92	2.35	3.93	1.84	1.68	2.71	3.19	2.86	3.28	2.59	2.84
Potri.001G130500.v4.1	20.88	11.92	14.05	15.93	12.51	13.64	15.31	25.92	16.08	21.33	17.41	20.88
Potri.001G130601.v4.1	1.62	0.83	0.84	1.63	1.48	0.52	1.43	2.95	1.66	3.1	2.87	1.92
Potri.001G130700.v4.1	3.03	3.16	1.01	6.84	20.92	13.32	11.95	10.59	12.29	20.57	25.22	18.31
Potri.001G130800.v4.1	2.4	1.94	0.69	0.09	0.15	0.13	0.1	0.23	0.02	0	0	0
Potri.001G130900.v4.1	7.07	3.25	4.08	6.89	7.47	9.31	6.2	3.55	4.93	13.64	9.78	11.99
Potri.001G131000.v4.1	159.41	177.01	171.3	217.43	123.86	123.55	242.58	223.49	278.06	264.95	349.91	278.69
Potri.001G131300.v4.1	46.88	36.4	48.73	45.04	27.69	39.6	31.41	27.93	33.15	31.46	31.23	32.7
Potri.001G131400.v4.1	40.66	27.75	26.23	65.66	56.58	49.03	46.52	38.72	85.56	87.88	87.87	89.09
Potri.001G131500.v4.1	18.72	18.22	5.53	5.52	9.53	3.78	20.23	9.66	24.08	27.76	28.58	29.54
Potri.001G131600.v4.1	12.61	23.05	10.94	0.58	6.01	3.66	7.57	9.76	8.93	3.33	3.11	2.32
Potri.001G131800.v4.1	0.41	0.31	0.18	0.88	1.21	0.92	0.37	0.94	0.32	0.67	1	0.82
Potri.001G132001.v4.1	40.49	14.78	25.34	57.71	45.6	56.32	14.84	11.11	8.76	29.37	19.18	26.64
Potri.001G132100.v4.1	0	0	0.07	0.07	0	0	0	0.15	0	0	0	0
Potri.001G132166.v4.1	0	0	0	0	0	0	0	0	0	0	0	0
Potri.001G132232.v4.1	0.06	0.06	0.06	0.68	0.22	0.32	1.42	0.93	1.1	2.29	2.27	2.64
Potri.001G132300.v4.1	0	0	0	0	0	0	0	0	0	0	0	0
Potri.001G132400.v4.1	15.9	7.74	9.51	13.23	10.09	9.39	13.08	15.3	12.22	16.74	20.05	16.97
Potri.001G132500.v4.1	0.18	0	0.08	0.26	0.4	0.17	0.38	0.28	0.29	0.3	0.39	0.35
Potri.001G132600.v4.1	7.36	1.95	3.98	3.43	2.57	3.96	2.76	5.33	2.89	3.04	4.21	2.59
Potri.001G132700.v4.1	85.56	53.46	54.41	51.21	50.68	51.38	77.25	76.21	97.2	81.62	94.66	104.56
Potri.001G132800.v4.1	13.16	36.35	17.16	11.63	8.01	6.91	14.27	19.13	23.17	17.4	16.62	12.63
Potri.001G132850.v4.1	0	0	0	0	0	0	0	0	0	0	0	0
Potri.001G132900.v4.1	16.38	17.48	15.91	11.67	8.8	10.78	15.62	19.18	19.39	19.22	23.91	20.01
Potri.001G133000.v4.1	2.8	31.35	13.62	3.52	3.87	2.24	2.55	6.56	6.13	3	3.43	3.81
Potri.001G133100.v4.1	3.65	1.84	1.29	1.3	1.61	2.23	0.16	0.14	0.26	1.16	0.35	0.51
Potri.001G133200.v4.1	9.28	18.71	5.4	3.62	7.92	5.13	21.57	7.59	24.03	5.36	49.25	12.07
Potri.001G133300.v4.1	0.39	0.38	0.09	0.04	0	0.04	3.69	2.48	4.15	0.56	3.75	1.5
Potri.001G133400.v4.1	11.4	9.65	27.38	8.4	11.64	10.25	6.59	23.6	15.57	22.61	16.21	22.13
Potri.001G133500.v4.1	11.25	7.9	6.98	7.64	5.5	5.32	10.65	13.43	13.32	12.79	14.92	16.67
Potri.001G133600.v4.1	7.45	6.73	9.47	8.21	6.83	4.02	5.33	9.57	8.41	10.94	10.18	12.25
Potri.001G133700.v4.1	0	0	0	0	0	0	0	0	0	0	0	0
Potri.001G133800.v4.1	1.33	0.78	0.23	17.45	8.99	10.47	13.61	4.77	10.6	27.62	25.52	24.06
Potri.001G133900.v4.1	2.56	0.77	1.29	0.41	0.44	0.27	0.9	0.83	1.67	1.12	0.7	1.26
Potri.001G134000.v4.1	273.17	77.56	213.63	333.05	357.74	472.93	32.4	16.22	18.17	94.86	55.78	63.92
Potri.001G134100.v4.1	12.51	11.58	8.05	21.24	32.88	23.75	25.72	18.32	29.8	43.6	75.36	65.29
Potri.001G134200.v4.1	0	0	0	0	0	0	0.29	0	0	0	0	0
Potri.001G134300.v4.1	0.17	0.56	0.2	0	0	0.03	0.16	0.25	0.16	0.03	0.03	0.06
Potri.001G134400.v4.1	0	0	0	0.1	0.09	0	0	0.02	0	0	0	0.18
Potri.001G134425.v4.1	6.22	16.86	4.24	0.13	1.05	1.85	0.16	0.18	0.3	0.03	0.13	0.04
Potri.001G134450.v4.1	1.45	4.84	0.36	0.03	0.13	0.39	0.62	0.88	0.52	0	0.11	0.15
Potri.001G134475.v4.1	0.02	0	0	0	0	0.05	0	0	0	0.05	0.03	0
Potri.001G134500.v4.1	4.01	7.36	3.3	0.67	0.35	0.11	0	1.62	0	0	0	0.07
Potri.001G134601.v4.1	2.03	7.54	0.73	0.15	0.26	0.46	0.62	1.26	0.36	0.06	0.26	0.16
Potri.001G134701.v4.1	0.53	1.2	0.03	0	0.2	0.03	0.06	0.42	0.04	0.09	0	0.04
Potri.001G134800.v4.1	7.35	5.43	5.2	2	2.42	2.71	3.73	4.04	3.56	2.71	3.61	3.16
Potri.001G134900.v4.1	0.05	0	0	0.02	0	0	0.18	0.83	0.06	0	0.05	0.09
Potri.001G135000.v4.1	19.03	9.82	13.22	17.98	17.05	21.93	10.8	18.66	13.4	12.2	13.66	16.4
Potri.001G135100.v4.1	2.5	0.62	0	2.7	5.26	5.81	6.85	5.55	8.66	5.88	26.97	16.94
Potri.001G135200.v4.1	20.28	20.49	18.3	27	25.27	21.1	27.73	31.11	34.57	34.63	53.89	41.97
Potri.001G135300.v4.1	22.26	10.62	12.88	13.1	12.53	13.89	21.71	13.95	20.93	23.32	22.95	26.3
Potri.001G135400.v4.1	38.5	12.2	23.62	45.22	43.45	49.95	13.63	5.18	9.7	22.11	18.59	22.09
Potri.001G135500.v4.1	4.17	4.43	2.23	5.3	4.51	4.93	5.21	5.66	6.24	10.56	10.79	11.86
Potri.001G135700.v4.1	15.01	18.36	15.88	19.09	20.67	15.3	23.53	29.83	23.87	27.95	34.78	30.01
Potri.001G135800.v4.1	7.56	8.73	7.34	4.78	4.5	4.4	6.59	10.55	7.1	5.79	6.38	5.6
Potri.001G135900.v4.1	34.2	30.05	30.14	18.38	18.72	20.79	25.75	30.22	32.64	22.57	26.94	25.75
Potri.001G135925.v4.1	0	0	0.32	0	0	0	0	0	0	0	0	0
Potri.001G135950.v4.1	0	0.11	0	0	0	0	0	0	0	0	0	0
Potri.001G135975.v4.1	0	0	0	0.09	0.27	0	0	0.26	0.09	0.84	1.9	1.01
Potri.001G136000.v4.1	14.22	11.32	12.47	9.12	9.81	8.61	10.42	20.11	11.75	14.38	14.81	14.68
Potri.001G136100.v4.1	4.74	5.1	0.45	0.6	1.05	0.3	10.99	20.23	13.16	1.26	1.85	0.67
Potri.001G136200.v4.1	4.79	12.13	6.45	2.17	1.47	1.65	5.02	5.28	8.63	2.78	3.66	2.72
Potri.001G136300.v4.1	4.55	3.86	3.27	4	3.78	4.16	4.93	3.42	5.78	7.83	9.16	7.83
Potri.001G136400.v4.1	0.55	0.21	0.1	0.14	0.28	0.27	8.92	5.94	4.51	5.93	8.14	5.74
Potri.001G136600.v4.1	131.39	68.44	85.96	63.65	57.44	74.35	33.03	16.5	24.44	29.99	20.52	24.65
Potri.001G136700.v4.1	0	0	0	0	0	0	0.12	0	0.11	0	0	0
Potri.001G136800.v4.1	22.58	18.69	17.93	26.24	29.58	22.93	28.6	23.37	35.45	36.45	42.51	46.97
Potri.001G136900.v4.1	103.88	82.82	104.25	86.75	63.34	77.85	42.99	48.64	39.41	50.16	37.2	50.05
Potri.001G137000.v4.1	12.84	9.13	9.23	8.02	7.82	7.84	12.89	10.39	14.9	16.44	11.67	15.58
Potri.001G137100.v4.1	1.08	0.29	0.39	0.27	0.38	0	1.24	0.9	1.19	1.03	0.34	0.43
Potri.001G137200.v4.1	200.18	119.5	139.72	73.12	93.89	83.54	119.01	150.95	106.74	130.45	121	130.45
Potri.001G137401.v4.1	3.21	1.05	1.45	0.94	0.96	0.45	1.08	2.79	2	3.17	1.87	4.09
Potri.001G137600.v4.1	0.07	0.14	0.19	0.37	0.38	0.17	0.45	1.55	0.49	1.99	2.65	2.82
Potri.001G137700.v4.1	2.04	6.17	4.2	6.55	4.21	3.94	1.99	4.89	8.32	4.16	3.59	3.86
Potri.001G137800.v4.1	0.23	0.94	0.29	0.39	0.14	0.39	0.25	0.37	0.02	0.25	0.31	0.18
Potri.001G137900.v4.1	99.9	85.24	94.99	90.52	85.64	96.93	34.85	18.04	28.8	77.53	54.72	65.48
Potri.001G138000.v4.1	0.56	1.08	0.51	1.05	0	0.26	2.28	3.76	3.44	0.95	5.13	2.74
Potri.001G138100.v4.1	29.8	28.18	21.91	17.79	19.39	20.24	38.56	59.22	40.59	51.25	55.69	53.46
Potri.001G138200.v4.1	0.19	0.09	0	0.09	0.16	0.17	0.23	0.29	0.22	1.34	1.5	0.63
Potri.001G138300.v4.1	0.75	0.27	0.42	3.93	3.02	2.82	0.16	0.15	0.26	0.36	0.4	0.67
Potri.001G138400.v4.1	56.53	80.7	55.11	49.27	56.5	51.67	56.25	114.96	79.95	60.38	91.5	76.87
Potri.001G138500.v4.1	65.37	78.51	65.18	48.02	59.74	50.8	54.95	60.1	71.5	84.34	96.37	86.67
Potri.001G138700.v4.1	10.48	3.63	4.04	9.24	10.54	9.81	6.19	7.45	6.1	14.67	18.35	14.83
Potri.001G138800.v4.1	0.05	0	0.09	0	0	0	0.13	0.05	0.12	0.06	0.27	0.24
Potri.001G138900.v4.1	15.92	10.02	10.32	8.14	8.5	7.15	9.21	10.96	11.52	15.66	13.08	14.1
Potri.001G139100.v4.1	3.48	2.49	3.02	2.56	1.48	1.28	4.28	2.76	2.43	6.22	4.16	5.16
Potri.001G139200.v4.1	1.62	1.6	1.09	1.36	0.64	1.07	0.95	0.63	1.06	2.13	1.99	1.61
Potri.001G139300.v4.1	2.96	1.33	1.96	2.13	1.51	1.8	1.56	1.62	1.38	1.84	1.22	1.81
Potri.001G139400.v4.1	20.87	13.63	11.72	10.6	9.65	10.98	13.08	16.42	13.59	12.64	11.32	11.92
Potri.001G139500.v4.1	6.62	2.7	2.78	7.53	5.29	6.54	10.67	5.5	14.08	33.1	34.25	37.01
Potri.001G139600.v4.1	9.37	4.02	11.12	8.33	5.07	2.92	21.19	19.11	23.53	24.33	14.06	21.48
Potri.001G139700.v4.1	7.22	0.47	1.92	28.62	36.78	35.22	0.81	0.54	0.99	4.36	4.66	6.92
Potri.001G139800.v4.1	9.21	7.98	6.05	13.73	12.11	11.85	11.02	10.72	13.95	14.44	15.2	14.74
Potri.001G139900.v4.1	3.06	0.98	0.17	0	0.04	0	5.09	4.06	4.77	0	0.21	0
Potri.001G140000.v4.1	5.06	12.71	25.44	6.75	6.59	7.71	4.02	5.66	10.86	5.55	8.12	6.79
Potri.001G140200.v4.1	40.3	93.02	134.48	26.38	18.21	31.07	32.25	78.37	115.76	26.97	21.11	24.2
Potri.001G140300.v4.1	30.45	25.52	29.86	16.28	15.62	15.65	29.45	45.75	42.58	28.3	37.68	35.87
Potri.001G140400.v4.1	0.26	0.18	0.1	0	0.06	0	0.68	0.32	0.46	0	0	0.05
Potri.001G140500.v4.1	11.47	3.67	15.77	7.48	5.56	18.35	8.26	6.56	8.59	6.96	6.01	5.22
Potri.001G140600.v4.1	29.49	14.29	15.07	24.93	19.44	20.81	44.15	25.22	38.64	59.02	47.22	53.97
Potri.001G140700.v4.1	12.33	0.48	3.47	9.63	45.59	47.4	0.23	2.07	0.61	2.12	7.86	7.98
Potri.001G140800.v4.1	36.02	17.51	22.15	24.14	20.24	22.06	13.94	11.79	14.7	20.71	21.91	21.32
Potri.001G140900.v4.1	0	0	0.04	0	0	0.05	0.12	0.1	0.16	0.33	2.65	1.33
Potri.001G141100.v4.1	5.51	0.37	0.78	102.47	12.64	26.29	0.3	0	0.23	7.17	3.83	6.83
Potri.001G141200.v4.1	13.2	0.63	6.15	1.03	4.62	4.39	0.38	3.23	1.3	3.81	7	5.49
Potri.001G141300.v4.1	73.31	34.59	44.6	108.62	53.93	79.14	29.85	15.17	24.19	46.35	29.26	42.54
Potri.001G141400.v4.1	2.7	0.75	0.4	3.11	3.27	2	22.14	16.41	23.63	64.07	59.36	59.09
Potri.001G141500.v4.1	87.07	85.76	82.93	8.56	10.55	14.25	83.48	71.38	72.71	19.72	21.61	32.46
Potri.001G141600.v4.1	12.87	9.4	14.91	1.98	8.69	7.18	3.61	6.52	5.34	9.09	6.82	9.93
Potri.001G141701.v4.1	21.17	7.62	1.87	132.85	127.45	151.17	3.28	2.35	24.91	1.06	135.12	4.26
Potri.001G141801.v4.1	3.59	0.45	0	40.3	20.62	46.98	1.86	0.23	6.51	0	5.22	0.33
Potri.001G141900.v4.1	0	0.12	0	0	0	0	0.05	0	0	0	0	0
Potri.001G142000.v4.1	0.46	0.44	0.36	0.57	0.2	0.19	1.64	0.32	0.93	1.75	3.04	2.88
Potri.001G142100.v4.1	24.99	27.12	32.82	20.79	25.62	21.31	31.38	34.03	43.75	43.27	52.77	47.05
Potri.001G142150.v4.1	0	0	0	0	0	0	0	0	0	0.09	0.09	0
Potri.001G142200.v4.1	55.01	164.52	181.1	35.23	29.98	31.17	34.4	26.76	49.76	36.06	36.24	30.37
Potri.001G142250.v4.1	0	0	0	0	0	0	0	2.56	0	0	1.64	0
Potri.001G142300.v4.1	5.74	3.16	4.4	3.56	3.72	3.35	3.61	3.15	3.33	4.94	4.9	4.85
Potri.001G142400.v4.1	9.56	4.87	8.34	4.64	5.34	4.19	4.91	8.75	6.35	6.2	5.2	6.21
Potri.001G142500.v4.1	4.75	1.28	1.2	1.78	3.43	1.07	3.11	5.27	5.16	10.64	12.24	12.35
Potri.001G142600.v4.1	114.49	40.84	93.74	287.77	298.58	352.04	11.66	7.76	7.65	45.68	32.8	35.4
Potri.001G142700.v4.1	0.26	1.14	0.3	0.56	0.29	0.32	2.03	0.96	2.48	0.28	0.91	0.16
Potri.001G142800.v4.1	0.11	0.51	0	0	0	0	0.26	0.75	0.08	0	0	0.1
Potri.001G142900.v4.1	0	0	0	0.12	0	0	0	0	0	0	0	0
Potri.001G143200.v4.1	56.25	40.86	37.93	37.35	36.08	33.64	59.26	43.53	49.36	43.99	53.3	50.07
Potri.001G143400.v4.1	143.19	93.38	164.59	117.67	223.97	240.76	41.2	24.95	27.22	79.89	64.25	69.07
Potri.001G143500.v4.1	1.54	1.52	0.95	3.27	1.74	2	4.43	8.48	7.64	6.42	7.07	7.39
Potri.001G143600.v4.1	15.35	12.6	11.63	7.74	10.65	9.83	12.65	21.72	15.57	13.85	14.51	14.29
Potri.001G143700.v4.1	0	0	0	0	0	0	0	0.18	0.14	0	0	0
Potri.001G143800.v4.1	6.72	5.18	6.89	4.69	4.96	4.48	5.51	8.19	5.72	6.62	6.92	6.76
Potri.001G143900.v4.1	34.58	12.67	16.69	41.93	47.94	55.44	10.6	6.46	6.31	19.91	13.03	15.64
Potri.001G144000.v4.1	13.46	7.95	8.19	7.14	8.81	8.05	19.23	14.97	17.39	23.66	25.37	26.58
Potri.001G144100.v4.1	20.07	4.7	6.99	3.51	3.33	3.71	4.06	2.59	2.75	1.54	1.73	2.58
Potri.001G144200.v4.1	4.06	1.67	2.92	3.6	3.21	2.73	4.29	2.79	4.93	6.02	7.36	7.23
Potri.001G144300.v4.1	20.42	3.47	17.7	13.03	18.11	19.62	0	0.07	0	0	0.04	0.05
Potri.001G144400.v4.1	2.49	1.04	0.58	1.02	0.28	0.98	17.66	2.64	1.9	0.22	1.67	0.6
Potri.001G144500.v4.1	33.16	21.28	26.22	39.03	28.02	33.96	9.5	6.11	9.12	11.49	13.95	12.73
Potri.001G144700.v4.1	1.78	2.3	1.19	3.04	1.63	1.71	3.5	3.81	4.28	4.14	3.85	3.62
Potri.001G144800.v4.1	163.15	49.16	148.35	698.22	605.65	675.99	6.54	5.67	4.54	36.47	10.69	21.09
Potri.001G144933.v4.1	0	0	0	0	0	0	0	0	0	0	0	0
Potri.001G145066.v4.1	87.37	96.42	68.74	14.08	39.94	29.5	44.74	80.47	64.41	70.89	96.57	80.55
Potri.001G145200.v4.1	0.99	0.59	0.85	0.3	1.96	1.75	0.85	0.65	2.79	0.41	0.41	0.31
Potri.001G145300.v4.1	5.96	8.01	4.82	3.45	5.85	4.87	14.62	11.84	13.93	20.32	27.44	21.68
Potri.001G145400.v4.1	28.29	10.52	14.59	12.85	14.57	14.76	9.78	8.88	9.26	23.26	19.51	20.84
Potri.001G145500.v4.1	8.48	7.16	6	1.81	3.45	3.21	11.36	5.84	10.93	7.29	6.39	9.63
Potri.001G145700.v4.1	8.9	88.62	69.29	4.97	1.92	3.4	10.51	64.09	54.15	0.71	1.17	0.6
Potri.001G145750.v4.1	2.22	1.89	3.08	2.08	1.17	1.85	4.46	7.64	3.77	4.37	2.91	4.63
Potri.001G145800.v4.1	17.37	3.63	0.53	1.53	0.9	0.83	25.77	18.55	35.78	0.65	0.87	0.43
Potri.001G145900.v4.1	13.91	6.59	7.29	8.27	7.04	5.84	7.25	5.16	7.68	21.13	16.65	16.43
Potri.001G146000.v4.1	3.12	3.4	2.21	2.54	2.56	1.79	5.15	5.76	5.6	3.39	3.98	3.11
Potri.001G146100.v4.1	50.7	42.23	41.96	45.28	44.81	38.56	52.05	99.38	77.31	79.2	90.42	79.87
Potri.001G146200.v4.1	108.63	61.55	53.05	60.12	86.56	70.18	123.79	83.06	134.08	208.78	173.33	181.37
Potri.001G146400.v4.1	8.39	6.49	5.65	6.41	6.61	6.27	8.16	8.45	11	14.96	16.12	16.33
Potri.001G146500.v4.1	8.94	6.04	5.14	7.78	8.98	5.98	9.24	6.23	10.76	13.58	16.23	16.43
Potri.001G146600.v4.1	4.49	1.7	2.53	1.41	2.31	1.84	2.23	1.93	2.24	5.34	4.21	4.48
Potri.001G146700.v4.1	76.84	50.9	63.46	89.85	66.04	51.82	60.4	87.95	60.24	103.63	81.45	88.62
Potri.001G146800.v4.1	10.17	7.97	7.6	8.67	8.61	6.69	13.98	9.28	11.89	20.52	15.97	17.18
Potri.001G146900.v4.1	17.07	11.74	12.36	11.67	9.2	10.06	15.01	11.71	15.14	19.27	20.47	20.73
Potri.001G147000.v4.1	15.46	17.44	22.59	24.31	26.74	21.72	27.19	40.72	36.56	35.52	52.08	42.92
Potri.001G147100.v4.1	0	0.14	0.19	0.07	0.06	0.14	0.24	0.52	0.17	0.24	0.23	0.28
Potri.001G147200.v4.1	1.96	3.69	3.39	0.13	0.27	0.36	2.4	58.66	10.61	1.33	1.38	1.63
Potri.001G147300.v4.1	27.06	61.77	77.51	29.18	31.94	29.61	17.18	81.05	62.27	13.09	14.03	13.96
Potri.001G147400.v4.1	3.28	8.16	3.39	0.08	1.46	0.75	1.75	5.29	3.14	0.59	5.12	5.53
Potri.001G147500.v4.1	1.39	1.11	0.87	1.56	0.86	0.72	5.94	3.83	4.19	6.25	8.77	8.06
Potri.001G147600.v4.1	2.59	6.64	2.55	0.1	0.48	0.64	6.21	11.04	7.76	2.99	3.54	2.87
Potri.001G147700.v4.1	0.16	0.1	0.04	0.64	0.65	0.76	0.85	0.19	1.14	1.89	6.14	5.55
Potri.001G147801.v4.1	1.31	0.96	1.12	1.33	1.03	0.73	2.21	2.06	3.15	3.33	4.83	3.99
Potri.001G147900.v4.1	29.9	24.63	26.13	20.68	23.07	22.14	19.09	15.04	28.65	33.49	46.06	45.87
Potri.001G148000.v4.1	114.16	74.38	69.37	63.72	53.91	61.18	106.83	135.63	101.24	109.8	98.08	109.17
Potri.001G148100.v4.1	18.28	13.33	12	12.67	10.61	11.52	16.67	9.72	15.01	17.71	18.21	18.49
Potri.001G148200.v4.1	2	5.61	3.14	0.93	0.72	1.25	2.86	18.8	8.43	2.6	2.14	2.42
Potri.001G148300.v4.1	10.22	6.19	4.5	4.03	4.68	4.62	14.19	7.79	12.05	16.79	18.92	19.94
Potri.001G148400.v4.1	16.04	24.32	22.2	8.28	8.65	8.76	13.19	29.19	25.65	13.13	14.25	14.72
Potri.001G148500.v4.1	5.08	4.85	5.62	5.15	4.02	4.16	3.23	8.07	2.98	5.69	4.38	4.96
Potri.001G148550.v4.1	0	0	0.08	0	0	0	0.07	0.09	0	0	0	0
Potri.001G148600.v4.1	13.15	5.52	6.62	18.6	13.09	12.18	7.16	12.27	11.31	25.18	18.78	21.01
Potri.001G148700.v4.1	4.89	7.39	4.19	3.72	6.52	4.61	3.23	5.53	6.55	25.13	27.38	19.23
Potri.001G148800.v4.1	20.92	17.76	14.45	11.44	11.63	14.97	16.99	6.53	15.88	18.87	20.61	19.33
Potri.001G148900.v4.1	161.05	42.62	56.38	65.68	51.32	77.64	10.4	8.89	5.27	26.42	12.12	11.76
Potri.001G149001.v4.1	9.43	2.45	3.06	2.58	2.43	1.42	6.99	14	6.94	6.85	5.74	5.37
Potri.001G149100.v4.1	10.56	10.23	5.06	6.44	2.12	4.07	6.57	6.62	8.24	5.58	4.5	4.84
Potri.001G149150.v4.1	0.48	0.18	0.25	0	0	0	0	0.2	0	0.11	0	0
Potri.001G149200.v4.1	2.23	3.27	0.87	8.53	7.81	8.56	5.3	4.26	6.92	13.99	16.75	12.56
Potri.001G149300.v4.1	100.87	94.23	82.09	143.03	92.81	92.21	160.47	203.12	167.15	195.03	258.37	214.9
Potri.001G149400.v4.1	38.81	7.01	8.81	1.16	0.84	1.14	24.85	37.99	26.96	4.31	6.28	7.59
Potri.001G149500.v4.1	0	0	0	0	0	0	0	0	0	0	0	0
Potri.001G149600.v4.1	5.71	5.92	4.7	2.35	2.44	4.52	10.03	5.48	8.02	7.55	8.22	7.97
Potri.001G149800.v4.1	23.23	22.71	18.53	9.17	11.15	9.71	17.3	23.23	20.87	14.34	13.9	16.27
Potri.001G149900.v4.1	28.22	30.88	29.92	16.36	13.48	14.75	30.83	28.47	31.7	27.38	28.55	28.93
Potri.001G150001.v4.1	0.5	7.68	1.49	0.77	1.23	1.13	0.64	4.32	1.1	0.14	0.44	0.93
Potri.001G150101.v4.1	0.17	0.16	0.07	0.08	0.07	0.08	0.14	0.09	0.2	0.09	0.09	0.08
Potri.001G150200.v4.1	10.2	17.3	12.25	6.25	6.26	4.2	9.37	46.29	21.22	14.55	11.42	16.08
Potri.001G150300.v4.1	32.01	34.24	31.32	27.32	25.07	25.9	29.93	45.86	33.65	19.75	22.5	19.48
Potri.001G150400.v4.1	8.94	8.82	7.55	3.96	4.12	4.14	5.53	10.07	7.2	6.31	7.71	7.05
Potri.001G150500.v4.1	40.79	41.09	31.67	34.63	30.34	32.71	33.33	20.5	25.47	38.26	47.78	34.78
Potri.001G150600.v4.1	9.5	3.87	4.45	7.04	10.9	7.93	3.74	5.18	4.83	5.35	8.7	8.06
Potri.001G150700.v4.1	0	0	0	0.03	0	0	0.06	0.18	0	0	0.25	0
Potri.001G150800.v4.1	0.22	0.1	0	0.34	0.19	0.17	0	0.3	0	0.2	0.54	0.17
Potri.001G150900.v4.1	4.67	5.64	3.21	3.23	1.92	2.23	5.33	5.53	5.29	7.11	7.28	6.81
Potri.001G151100.v4.1	0	0.07	0.02	0	0	0	0.04	0.03	0.02	0.06	0.03	0.05
Potri.001G151150.v4.1	0	0	0	0	0	0	0	0	0	0	0.14	0
Potri.001G151300.v4.1	130.83	69.85	102.04	341.41	230.98	266.77	43.64	37.79	36.83	92.51	61.23	75.13
Potri.001G151500.v4.1	3.17	0	0.23	1.62	0.67	1.21	0	0	0	0	0	0
Potri.001G151601.v4.1	0.08	0.59	0.07	0.11	0.03	0.04	0.22	0.24	0.09	0.71	0.61	0.4
Potri.001G151700.v4.1	17.87	12.47	12.06	6.14	4.64	6.09	11.24	6.49	10.21	8.89	7.36	9.26
Potri.001G151800.v4.1	32.68	91.4	46.78	18.36	24.28	19.78	90.77	156.38	96.03	122.7	145.47	132.43
Potri.001G151900.v4.1	0.16	0.14	0.04	0.62	0.27	0.16	1.84	0.3	1.02	2.19	3.45	2.61
Potri.001G152000.v4.1	21.12	15.11	15.12	19.3	22.12	18.53	23.54	32.64	27.11	36.12	45.13	40.1
Potri.001G152100.v4.1	18.61	17.73	13.53	13.04	14.55	15.91	15.83	18.08	17.73	25.86	30.01	24.98
Potri.001G152150.v4.1	32.39	67.84	54.27	0	0	17.91	13.32	0	0	0	0	18.89
Potri.001G152200.v4.1	333.5	202.94	247.61	660.13	431.48	601.95	91.13	52.84	62.66	178.68	120.79	154.24
Potri.001G152300.v4.1	26.18	25.82	8.91	6.57	7.57	7.64	8.19	3.31	5.8	12.22	6.28	7.71
Potri.001G152500.v4.1	11.9	2.5	2.01	0.27	0.79	0.32	23.9	16.53	26.22	2.23	4.72	3.85
Potri.001G152550.v4.1	0	0.1	0	0	0	0.09	0	0	0	0	0.22	0.1
Potri.001G152600.v4.1	43.6	20.05	25.51	36.48	30.8	42.16	6	2.46	2.21	8.94	3.3	6.15
Potri.001G152700.v4.1	16.19	10.54	9	12.72	6.1	9.05	7.33	9.76	7.25	9.73	8.26	9.4
Potri.001G152800.v4.1	40.9	51.91	34.71	37.16	45.84	40.32	26.93	68.27	34.67	32.88	42.93	35.59
Potri.001G153000.v4.1	70.94	56.45	55.85	91.82	51.42	51.02	77.94	68.47	95.44	109.67	128.71	110.21
Potri.001G153100.v4.1	0.69	7.62	6.05	0.09	0.4	0	0.34	3.22	4.74	0	0.15	0.13
Potri.001G153200.v4.1	0	0	0	0	0	0	0	0	0	0	0	0
Potri.001G153300.v4.1	19.04	12.57	8.74	12.35	12.22	13.58	12.83	14.07	12.83	16.61	12.41	16.31
Potri.001G153400.v4.1	28.24	16.13	19.74	21.36	12.24	12.46	20.94	25.72	23.37	26.83	30.87	28.25
Potri.001G153800.v4.1	0	0	0	0	0	0	0.59	1.28	0.51	0.16	0.13	0
Potri.001G153900.v4.1	5.62	2.46	2.77	5.58	2.33	2.27	1.76	3.61	4.08	2.19	1.26	2.47
Potri.001G154100.v4.1	11.32	32.5	48.42	1.54	0.47	2.26	7.85	21.78	31.1	1.2	1.09	0.82
Potri.001G154200.v4.1	7.17	12.35	7.09	1.02	1.46	1.3	3.88	12.72	7.19	1.52	1.48	1.09
Potri.001G154300.v4.1	25.82	22.79	48.43	9.44	10.8	14.95	15.54	19.16	14.39	12.71	11	13.8
Potri.001G154400.v4.1	25.88	17.15	10.71	9.32	11.78	12.09	26.09	35.01	25.03	24.92	25.1	30.49
Potri.001G154500.v4.1	1.79	0.76	0.64	1.88	2.36	1.54	8.7	12.79	6.57	3.23	5.6	2.54
Potri.001G154600.v4.1	33.9	21.02	19.41	15.24	20.59	16.76	40.05	34.89	45.42	67.19	57.14	61.98
Potri.001G154700.v4.1	55.42	30.55	42.23	25.41	38.07	36.39	36.69	42.77	51.05	40.52	57.32	53.26
Potri.001G154901.v4.1	2.29	1.12	1.65	1.46	1.01	1.48	1.45	1.41	1.84	3.63	3.03	2.9
Potri.001G155000.v4.1	2.19	0.24	0.68	0.68	0.7	1.16	0.94	0.58	1.48	3.27	2.57	4.25
Potri.001G155100.v4.1	88.07	22.32	54.49	18.73	20.09	34.71	5.25	3.91	11.31	8.09	21.69	40.55
Potri.001G155200.v4.1	7.83	6.26	6.43	6.64	4.8	6.23	6.56	5.77	7.14	9.74	10.82	10.42
Potri.001G155300.v4.1	16.7	29.04	17.62	13.88	9.42	11.78	11.08	21.88	13.32	15.17	11.89	11.46
Potri.001G155500.v4.1	82.91	230.58	641.49	39.8	40.67	43.06	113.16	114.93	337.73	56.39	58.79	57.03
Potri.001G155600.v4.1	0	0	0	0	0	0	0.09	0	0	0	0	0
Potri.001G155700.v4.1	2.92	0.09	1.14	10.25	18.94	15.32	0.04	0	0.12	1.08	0.42	0.61
Potri.001G155800.v4.1	6.32	8.7	4.36	3.56	3.69	2.94	8.44	10.29	11.05	8.71	10.62	9.31
Potri.001G155900.v4.1	15.71	33.42	18.83	15.75	14.38	12.72	29.32	31.3	28.25	23.48	27.98	28.14
Potri.001G156000.v4.1	20.91	24.61	15.02	11.93	9.55	10.28	12.66	24.6	14.32	13.64	12.25	12.18
Potri.001G156100.v4.1	38.85	42.9	35.63	85.08	40.2	34.91	117.59	198.28	132.73	104.58	151.47	139.33
Potri.001G156200.v4.1	1.22	0.52	0.4	0.3	0.2	0.32	1.27	0.84	1.17	1.77	1.03	1.22
Potri.001G156300.v4.1	15.64	12.19	10.78	5.37	3.98	4.63	12.81	22.12	13.93	10.6	9.7	10.39
Potri.001G156500.v4.1	33.14	14.87	20.22	35.22	47.37	41.06	23.14	37.1	27.19	39.36	41.66	42.33
Potri.001G156600.v4.1	35.54	12.91	21.97	33.46	36.63	47.79	4.08	2.57	3.39	9.31	7.67	7.86
Potri.001G156700.v4.1	7.26	16.66	23.83	2.02	2.88	1.85	9.77	32.27	50.62	11.05	15.12	10.78
Potri.001G156900.v4.1	0	0	0	0	0	0	0	0	0	0	0	0
Potri.001G157000.v4.1	0	0.33	0	0	0	0	0	0	0	0	0	0
Potri.001G157100.v4.1	0	0	0	0	0	0	0.05	0	0	0	0	0
Potri.001G157200.v4.1	0.13	0	0.2	1.8	0.78	0.93	0.69	0.4	0.51	1.92	1.3	2.17
Potri.001G157300.v4.1	56.86	45.63	41.37	27.57	25.31	29.17	33.64	24.09	34.03	43.83	43.45	41.28
Potri.001G157400.v4.1	4.13	1.94	2.81	8.99	8.59	6.72	7.42	5.34	8.9	17.88	19.77	19.26
Potri.001G157500.v4.1	1.9	0.66	0.84	0	0.18	0.44	3.05	1.32	3.13	0.23	0.62	0.4
Potri.001G157600.v4.1	12.7	4.65	3.41	4.68	3.84	5.4	3.34	5.78	4.71	6.18	6.54	6.84
Potri.001G157700.v4.1	1.56	0.16	0.19	6.33	7.29	4.97	0.63	0.88	1.14	3.23	5.45	3.79
Potri.001G157750.v4.1	0.26	0.68	0.56	0.47	0	0.12	0.21	0.14	0.21	0.14	0.13	0.32
Potri.001G157800.v4.1	19.26	16.13	18.12	14.4	13.97	16.4	15.11	12.86	17.24	18.19	23.52	19.37
Potri.001G157900.v4.1	35.97	19.6	19.62	29.81	19.13	18.03	19.98	17.57	18.68	24.16	26.86	26.25
Potri.001G158000.v4.1	0.97	17.3	1.08	0.45	1.04	0.87	1.26	3.24	4.82	0.24	0.24	0.04
Potri.001G158100.v4.1	82.4	39.3	61.83	35.52	63.56	44.59	27.52	12.83	27.9	32.53	21.61	24.55
Potri.001G158200.v4.1	4.56	5.91	3.3	5.58	3.34	3.56	6.74	5.42	7.06	8.25	9.58	8.74
Potri.001G158400.v4.1	0.23	0	0	0.11	0.2	0.11	6.8	1.52	21	80.92	73.39	66.96
Potri.001G158600.v4.1	0.31	1.6	0.08	0	0	0	1.16	7.88	2.02	1.67	1.21	0.63
Potri.001G158700.v4.1	0.21	0.17	0.14	0.81	1.59	0.76	0.71	1.31	0.42	0.89	0.92	0.53
Potri.001G158800.v4.1	0.25	4.61	0.15	0	0	0.08	0.55	1.11	1.18	0	0.18	0
Potri.001G158900.v4.1	22.25	120.25	43.81	9.35	14.4	14.12	25.53	46.38	53.82	26.87	51.38	36.47
Potri.001G159000.v4.1	63.22	38.79	45.28	56.01	37.77	47.68	52.7	24.59	51.77	71.86	59.31	74.95
Potri.001G159200.v4.1	0.31	0	0.18	0.05	0.05	0.16	0.18	0.11	0.39	0.67	2.07	2.54
Potri.001G159300.v4.1	0.23	0.37	0	0.14	0.27	0.5	0.51	0.24	0.6	1.43	1.48	1.62
Potri.001G159400.v4.1	30.21	17.76	21.57	12.01	20.36	17.75	10.31	32.18	12.82	20.87	21.03	20.17
Potri.001G159600.v4.1	10.37	4.76	8.99	4.35	3.42	5.52	7.14	6.26	5.8	6.52	7.78	6.56
Potri.001G159700.v4.1	16.04	14.93	11.09	31.1	29.31	25.5	21.2	13.43	29.15	50.1	61.6	56.21
Potri.001G159900.v4.1	0.21	0.07	0	0.3	0.27	0.2	1.54	1.03	1.06	0.77	0.41	0.23
Potri.001G160100.v4.1	53.45	31.39	36.25	21.95	25.7	28.05	28.64	41.11	27.89	12.45	24.5	22.63
Potri.001G160300.v4.1	20.01	10.03	11.47	15.76	17.43	15.68	16.74	15.6	17.08	22.47	22.15	22.55
Potri.001G160400.v4.1	18.73	6.11	11.05	40.25	38.04	41.87	0.93	0.44	2.38	11.07	7.25	7.68
Potri.001G160500.v4.1	14.01	6.63	10.44	9.44	8.15	6.92	7.35	12.36	10.81	13.65	16.25	17.13
Potri.001G160600.v4.1	4.21	2.42	1.84	4.74	3.88	4.06	2.78	4.98	4.64	6.47	5.4	6.39
Potri.001G160700.v4.1	30.72	20.79	22.53	19.32	16.94	18.33	22.02	19.91	25.95	31.2	36.86	36.45
Potri.001G160800.v4.1	2.55	3.08	1.29	3.17	8.94	2.26	5.69	4.11	5.93	8.17	9.5	9.61
Potri.001G160900.v4.1	0.04	0.04	0	0	0	0	0	0	0.07	0	0	0
Potri.001G161000.v4.1	8.61	5.33	5.27	2.4	3.06	3.35	5.11	2.65	4.59	3.71	8.93	5.3
Potri.001G161100.v4.1	12.63	9.35	13.27	12.15	12.11	9.41	15.99	26.29	14.68	23.23	27.28	23.63
Potri.001G161200.v4.1	0	0	0	0	0	0	0	0	0	0	0	0
Potri.001G161400.v4.1	19.26	53.2	18.5	54.26	28.95	41.26	14.01	11.25	12.98	17.9	26.03	21.92
Potri.001G161500.v4.1	4.31	0.56	1.42	1.16	0.32	0.99	8.27	8.02	8.87	24.85	21.87	29.48
Potri.001G161600.v4.1	28.62	25.41	23.13	51.78	56.66	45.27	47.75	40.22	56.54	86.29	90.85	83.17
Potri.001G161700.v4.1	75	49.42	51.2	34.54	35.87	35.43	65	49.84	72.27	68.49	75.48	74.82
Potri.001G161800.v4.1	7.68	4.45	2.58	6.66	5.54	5.97	8.67	13.99	11.99	11.81	13.51	14.37
Potri.001G161900.v4.1	16.25	7.2	10.01	19	15.84	16	6.99	3.33	4.73	13.92	9.35	10.14
Potri.001G162000.v4.1	2.53	1.97	5.15	3.17	3.68	3.69	2.34	18.55	5.51	6	5.08	4.87
Potri.001G162100.v4.1	2.77	0.68	0.9	2.52	5.23	2.74	6.33	8.77	9.98	56.66	76.04	56.62
Potri.001G162200.v4.1	62.43	47.78	52.18	27.31	32.63	32.41	52.47	96.32	64.99	76.06	88.88	80.74
Potri.001G162300.v4.1	0	0.22	0.1	0	0	0	0	0	0	0	0	0.22
Potri.001G162400.v4.1	11.63	3.57	2.09	22.51	23.28	14.81	64.77	35.64	50.86	144.42	168.17	183.05
Potri.001G162500.v4.1	6.11	4.35	2.55	29.78	36.52	27.56	15.06	16.74	16.07	7.28	15.07	5.69
Potri.001G162600.v4.1	9.12	6.38	3.46	42.49	47.52	38.36	21.74	21.36	22.52	10.12	19.29	9.41
Potri.001G162700.v4.1	1.02	2.82	0.52	0.73	0.74	0.4	1.27	1.99	4.5	0.35	0.24	0.36
Potri.001G162800.v4.1	56.96	56.45	40.08	20.14	2.95	7.76	78.17	34.68	70.12	55.78	32.39	53.86
Potri.001G162900.v4.1	40.97	44.18	29.65	50.61	50.36	44.33	80.95	55.3	78.63	80.09	109.77	97.46
Potri.001G163000.v4.1	0.04	0	0	0.07	0.1	0.11	1.76	2.03	2.2	6.47	5.11	6.81
Potri.001G163100.v4.1	13.78	5.51	4.9	4.34	4.32	3.73	45.77	52.91	55.04	84.13	80.78	100.93
Potri.001G163200.v4.1	36.8	29.66	29.18	20.04	20.1	25.37	15.11	14.44	17.57	14.28	13.71	14.08
Potri.001G163300.v4.1	16.88	20.42	21.3	12.64	13.13	11.89	17.27	37.14	27.73	20.12	19.62	21.97
Potri.001G163400.v4.1	4.36	143.88	81.41	1.23	1.21	2.53	14.52	34.24	50.47	1.06	0.84	1.17
Potri.001G163600.v4.1	3.78	0.81	3.82	12.49	8.55	6.16	15.33	4.88	17.64	73.34	76.55	74.81
Potri.001G163700.v4.1	92.51	136.2	148.52	53.86	63.19	65.4	100.35	104.9	142.1	93.04	136.14	120.84
Potri.001G163800.v4.1	0.29	0.28	0.13	0.55	0.76	0.27	0.77	0.15	0.46	0.97	1.02	0.49
Potri.001G163900.v4.1	40.59	21.99	25.75	21.68	24.21	25.01	14.36	26.03	15.98	17.15	16.49	17.62
Potri.001G164000.v4.1	22.88	22.23	18.24	36.13	17.66	16.87	63.72	36.34	58.4	54.55	60.08	58.87
Potri.001G164100.v4.1	9.29	9.06	6.17	9.73	5.22	6.04	17.56	23.11	19.55	22.7	28.26	24.12
Potri.001G164200.v4.1	0	0	0	0	0	0	0	0	0	0	0	0
Potri.001G164300.v4.1	9.85	10.39	1.99	4.02	3.63	3.25	2.07	3.93	1.94	1.99	5.11	5.54
Potri.001G164700.v4.1	120.83	17.86	44.07	22.71	22.05	16.18	15.03	29.92	16.52	58.25	34.56	39.49
Potri.001G164800.v4.1	77.61	24.17	21.92	5.6	7.66	8.08	18.82	53.14	18.36	14.4	16.12	24.84
Potri.001G164900.v4.1	11.92	7.06	4.8	33.8	27.14	27.98	13.9	6.29	12.37	32.69	36.53	32.83
Potri.001G165000.v4.1	0.01	0.01	0	0.04	0.04	0.07	0	0.03	0	0.02	0.2	0.06
Potri.001G165120.v4.1	0	0	0	0	0	0	0	1.27	0	0	0	0
Potri.001G165240.v4.1	0.2	0.25	0.14	0.11	0.16	0.11	0.31	0.85	0.41	0.37	0.28	0.38
Potri.001G165360.v4.1	0	0	0	0.23	0	0	0	0	0	0	0	0
Potri.001G165480.v4.1	133.03	92.61	84.88	128.42	106.6	115.08	94.98	156.68	67.21	193.06	151.27	137.59
Potri.001G165600.v4.1	17.28	13.54	13.62	13.56	19.49	15.6	16.92	34.47	22.7	24.96	38.45	29.14
Potri.001G165800.v4.1	24.25	12.6	16.06	10.42	9.56	11.73	12.43	8.76	12.41	16.9	16.26	18.97
Potri.001G165900.v4.1	11.35	11.48	10.07	8.88	7.23	6.22	16.15	16.61	14.04	26.22	27.32	26.17
Potri.001G166000.v4.1	11.69	7.98	6.55	32.79	14.54	15.51	11.98	8.02	10.39	19.93	17.15	18.97
Potri.001G166100.v4.1	47.77	43.49	33.58	28.13	23.2	22.42	51.09	53.46	52.06	61.5	58.47	62.02
Potri.001G166200.v4.1	6.23	501.52	295.79	0.05	0	0.05	28.46	122.01	96.5	0.51	0.99	0.22
Potri.001G166300.v4.1	0	0	0	0.02	0	0.02	0	0	0	0.03	0	0
Potri.001G166400.v4.1	11.6	10.97	16.06	4.1	5.69	4.45	10.35	12.67	10.11	13.87	13.22	17.23
Potri.001G166500.v4.1	2.77	1.78	1.1	13.21	12.86	9.7	11.71	5.07	12.49	24.82	33.32	29.39
Potri.001G166600.v4.1	18.92	8.96	14.38	12.68	14.8	9.96	11.67	23.7	14.33	17.63	20.33	16.78
Potri.001G166700.v4.1	0	0	0	0	0	0	0	0	0	0	0	0
Potri.001G166800.v4.1	0.69	1.13	0.45	0.34	0.16	0.19	88.33	35.08	62.69	139.39	108.96	156.03
Potri.001G166900.v4.1	47.39	34.09	42.49	12.45	20.41	12.64	41.49	54.65	33.53	54.03	29.02	43.78
Potri.001G167100.v4.1	118.21	110.18	45.98	12.82	7.64	8.09	93.22	93.41	80.93	41.94	36.31	49.71
Potri.001G167200.v4.1	9.92	8.61	7.5	3.96	4.92	4.33	7.8	7.11	8.78	9.41	8.59	9.57
Potri.001G167300.v4.1	16.52	6.88	14.28	12.73	14.19	16.16	32.25	21.7	36.06	57.83	66.05	70.56
Potri.001G167400.v4.1	127.32	94.36	62.31	83.25	81.67	75.22	106.8	170.81	127.32	155.42	149.85	154.94
Potri.001G167600.v4.1	2.63	0.97	1.44	0.95	2.28	1.71	2.08	1.24	1.19	4.14	2.6	4.19
Potri.001G167700.v4.1	12.34	695.43	459.73	13.12	17.46	12.56	43.43	103.31	126.87	35.93	32.94	32.78
Potri.001G167800.v4.1	0.46	6.56	23.48	242.43	16.96	112.67	52.41	30.65	67.52	35.77	81.76	31.2
Potri.001G167900.v4.1	1.22	24.83	11.53	60.21	10.47	37.01	63.43	43.78	53.82	35.85	113.1	41.66
Potri.001G168000.v4.1	1.17	20.73	3.84	0.31	0.65	0.22	1.09	0.98	1.89	0.31	0.7	0.09
Potri.001G168100.v4.1	2.35	1.27	2.17	1.1	1.02	1.01	2.13	1.11	1.82	1.94	1.68	1.34
Potri.001G168200.v4.1	38.1	216.17	273.58	51.75	50.25	42.66	21.44	33.83	49.81	23.75	22.14	19.27
Potri.001G168300.v4.1	24.04	15.84	12.92	26.84	19.17	18.41	22.34	15.51	22.18	31.55	29.1	32.82
Potri.001G168400.v4.1	0.37	0.71	0.33	1.62	1.39	0.58	7.62	1.76	1.36	4.66	4.37	4.29
Potri.001G168600.v4.1	0.42	0.06	0.05	2.24	2.12	1	0.79	0.68	0.71	1.37	2.42	0.74
Potri.001G168700.v4.1	9.19	6.7	12.56	4.05	3.67	4.56	4.01	7.28	6.43	5.9	5.55	5.75
Potri.001G168800.v4.1	0.88	0.58	0.86	1.08	0.76	1.95	0.19	0.15	0.55	0.61	0.54	0.22
Potri.001G168901.v4.1	0.59	0.05	0.14	0.95	0.7	0.95	0.4	0.5	0.13	0.64	0.8	0.46
Potri.001G169000.v4.1	10.21	0.62	3.88	646.84	401.17	354.65	0	0.06	0	0.07	0	0.37
Potri.001G169100.v4.1	0	0	0	0	0	0	0	0	0	0	0	0
Potri.001G169200.v4.1	0.79	0.99	1.14	1.64	1.51	0.74	1.17	1.71	1	1.22	2.19	2.09
Potri.001G169351.v4.1	0	0	0	0	0	0	0	0	0	0	0	0
Potri.001G169500.v4.1	0	0	0	0	0	0	0	0	0.2	0.17	0.14	0.09
Potri.001G169600.v4.1	4.29	2.02	3.09	9.18	0.88	2.58	9.82	6.02	4.41	1.36	2.72	1.49
Potri.001G169700.v4.1	29.15	30.63	19.89	28.77	34.1	32.83	19.61	28.26	27.93	40.27	39.61	37.54
Potri.001G169900.v4.1	13.79	11.28	11.39	9.17	8.38	9.03	9.52	9.68	9.71	12.69	10.53	13.12
Potri.001G170001.v4.1	1.63	1.01	0.66	0.14	0.26	0.56	0.61	0	0.35	0.49	0.32	0.29
Potri.001G170100.v4.1	82.66	39.01	37.21	17.1	22.39	25.87	67.1	41.1	48.28	71.45	53.18	51.62
Potri.001G170200.v4.1	49.02	28.49	30.86	24.49	20.49	23.67	26.87	25.47	25.43	31.54	31.8	32.68
Potri.001G170300.v4.1	11.95	7.83	7.38	5.02	5.61	6.72	7.23	10.54	6.23	7.11	6.85	7.07
Potri.001G170400.v4.1	49.42	45.47	50.03	36.01	41.98	38.38	45.58	61.32	58.56	64.75	76.42	64.21
Potri.001G170500.v4.1	2.44	0.38	1.42	5.31	5.71	3.83	5.51	8.26	7.95	17.87	18.57	15.73
Potri.001G170700.v4.1	12.58	10.7	10.1	9.09	6.66	7.2	12.95	12.81	17.62	18.64	18.67	20.24
Potri.001G170800.v4.1	0.44	0.34	1	3.14	1.54	2.44	0.92	0.57	0.58	1.43	2.22	1.54
Potri.001G171000.v4.1	90.46	49.19	68.69	123.13	97.54	115.66	32.37	23.79	34.52	91.68	90.77	86.57
Potri.001G171100.v4.1	32.12	30.61	25.61	19.33	20.91	19.66	27.32	30.46	28.62	27.73	36.25	31.39
Potri.001G171200.v4.1	39.4	39.73	26.27	60.64	51.98	40.83	72.48	103.15	82.79	74.98	97.24	88.9
Potri.001G171300.v4.1	4.27	1.76	3.36	1.79	2.03	2.64	1.66	0.76	1.17	1.69	2.17	2.22
Potri.001G171500.v4.1	3.06	1.24	0.72	2.78	2.99	1.25	0.6	0.45	0.17	2.02	0.78	0.86
Potri.001G171600.v4.1	10.48	33.08	0.87	0	0	0	7.04	28.86	4.06	0.11	0.1	0
Potri.001G171701.v4.1	1.45	0.7	0	0	0	0	0	0	0.42	0	0	0
Potri.001G171800.v4.1	22.5	15.96	16.35	48.37	20.08	30.85	20.02	11.91	15.43	28.17	24.02	29.89
Potri.001G171900.v4.1	2.84	3.91	2.73	4.7	5.93	6.68	10.01	11.14	16.18	13.1	20.85	16.33
Potri.001G172000.v4.1	0	0	0	0	0	0	0	2.02	0	0	0	0
Potri.001G172100.v4.1	34.4	120.45	81.16	4.7	10.37	7.8	33.29	68.69	50.4	16.62	20.25	27.49
Potri.001G172300.v4.1	0.06	0.04	0.02	0.02	0.02	0.02	0.11	0.1	0.09	0.04	0.1	0.07
Potri.001G172400.v4.1	45.7	34.23	25.53	34.09	25.28	27.86	27.93	21.82	28.59	44.3	43.47	47.43
Potri.001G172450.v4.1	0	0	0	0	0	0	0	0	0	0	0	0
Potri.001G172500.v4.1	2.54	2.22	2.04	1.86	1.67	1.53	7.06	16.39	8.35	12.53	10.93	11.5
Potri.001G172600.v4.1	20.13	13.84	13.76	46.12	27.57	27.97	21.65	19.87	16.68	32.34	32.13	30
Potri.001G172700.v4.1	3.08	2.43	0.49	12.91	6.19	3.71	11.93	23.01	9.29	27.81	34.35	37.71
Potri.001G172800.v4.1	15.22	10.82	8.03	12.12	12.25	11.21	15.45	16.94	13.96	22.04	22.68	26.83
Potri.001G172850.v4.1	0	0	0	0	0	0	0	0	0.15	0	0	0
Potri.001G172900.v4.1	0	0.14	0	0	0	0	0.12	0	0	0	0	0
Potri.001G173200.v4.1	0	2.74	0.18	0	0	0	0.32	0.51	0.31	0	0	0
Potri.001G173300.v4.1	3.71	2.66	2.14	2.56	1.61	1.49	9.56	10.59	14.84	11.44	14.24	11.17
Potri.001G173400.v4.1	0	0	0	0	0	0	0	0	0	0	0	0
Potri.001G173500.v4.1	4.51	3.64	4.46	5.16	2.07	3.18	6.79	5.59	9.83	9.33	12.28	9.22
Potri.001G173600.v4.1	0	0	0.02	0	0	0.05	0.19	0.16	0	0	0.08	0
Potri.001G173700.v4.1	3.91	0.58	2.87	0.28	0.13	0.63	9.61	23.87	7.71	6.28	2.97	3.46
Potri.001G173800.v4.1	94.09	78.42	65.69	132.15	80.93	87.7	71.88	103.88	82.88	113.97	96.38	106.62
Potri.001G173900.v4.1	43.27	20.9	31.96	13.99	15.44	15.83	33.1	33.01	36.93	36.97	34.7	37.47
Potri.001G174000.v4.1	8.97	2.6	0.43	0	6.1	11.77	9.33	62.47	2.18	3.6	12.3	0
Potri.001G174100.v4.1	9.31	8.63	8.77	7.85	5.26	6.68	6.33	6.55	6.45	7.75	7.07	7.5
Potri.001G174300.v4.1	69.44	111.95	84.33	15.78	13.94	11.59	86.6	150	96.78	51.46	32.2	46.28
Potri.001G174350.v4.1	0	0	0	0	0	0	0	0	0	0	0	0
Potri.001G174400.v4.1	0	0.59	0	0	0	0	0	0	0	0	0	0
Potri.001G174500.v4.1	0.39	0.09	0.71	0.08	0.18	0.19	0	0	0	0.4	0.03	0.06
Potri.001G174600.v4.1	68.23	44.25	45.18	51.71	42.37	47.34	55.32	42.68	56.97	72.65	68.85	67.25
Potri.001G174700.v4.1	0	0	0	0	0	0	0	0.12	0	0	0	0
Potri.001G174900.v4.1	15.76	8.58	7.07	18.04	12.33	9.85	8.56	9.22	9.85	11.73	25.31	13.62
Potri.001G175000.v4.1	3.89	3.4	4.11	2.18	2.47	2.72	6.57	10.89	14.15	6.81	15.14	13.28
Potri.001G175200.v4.1	42.4	111.75	154.74	38.98	22.38	24.86	27.83	155.53	88.25	31.71	32.48	31.63
Potri.001G175400.v4.1	17.34	4.1	8.55	74.66	22.62	35.18	5.12	1.77	5.62	9.35	5.82	6.24
Potri.001G175500.v4.1	0.24	0.09	0.03	3.38	1.46	2.26	3.31	1.61	1.85	5.6	8.16	7.08
Potri.001G175600.v4.1	10.67	4.17	6.04	10.36	9.68	9	11.62	5.54	9.69	15.78	21.1	17.52
Potri.001G175700.v4.1	1.4	0.23	0.12	2.29	4.54	4.94	3.19	15.52	2.82	9.73	19.98	21.79
Potri.001G175800.v4.1	0	0	0	0	0	0	0	0	0	0	0	0
Potri.001G175900.v4.1	0	0	0	0	0	0	0	0	0	0	0	0
Potri.001G176000.v4.1	0.06	0	0.06	0	0	0	0	0	0	0	0	0
Potri.001G176100.v4.1	0	0	0	0	0	0	0	0	0	0	0	0
Potri.001G176200.v4.1	0	0	0	0	0	0	0	0	0	0	0	0
Potri.001G176500.v4.1	5.79	6.7	1.56	0	0	0	0.1	0.33	0.25	0	0	0
Potri.001G176600.v4.1	1.71	0.11	0.32	0.26	0.66	1.12	0	0.17	0.09	0.09	0.76	0.42
Potri.001G176800.v4.1	0.1	0.09	0	0	0	0	0	0	0.16	0	0	0
Potri.001G176900.v4.1	7.91	4.06	6.04	4.88	4.41	5.05	4.29	4.19	5.4	6.74	7.12	7.07
Potri.001G177000.v4.1	108.46	59.42	72.35	96.76	68.41	83.39	41.7	64.52	61.21	49.05	57.61	51.86
Potri.001G177100.v4.1	0.19	0.11	0	1.31	0.43	0.74	4.08	1.15	3.89	7.49	13.53	11.08
Potri.001G177201.v4.1	0	0	0	0	0	0	0	0	0	0	0	0
Potri.001G177300.v4.1	9.35	3.53	4.22	5.26	3.02	3.51	1.35	1.72	1.35	0.94	0.54	1.58
Potri.001G177333.v4.1	0	0	0	0	22.05	0	0	0	0	0	0	0
Potri.001G177366.v4.1	28.09	3.58	10.61	27.68	38.57	28.19	0	0.22	0	0	0.98	0.22
Potri.001G177400.v4.1	36.76	138.62	53.13	26.67	56.91	45.37	80.14	201.59	129.72	64.97	144.84	143.76
Potri.001G177500.v4.1	1.4	0.58	0.36	14.46	23.4	15.39	2.72	11.81	4.26	4.09	8.69	6.36
Potri.001G177600.v4.1	0.06	0	0	0	0	0	0	0	0	0	0	0
Potri.001G177700.v4.1	3.64	2.85	3.05	3.95	2.46	2.96	3.03	2.86	5.96	6.15	6.71	5.32
Potri.001G177802.v4.1	0	0	0	0	0	0	0	0	0	0	0	0
Potri.001G177900.v4.1	0	0	0	0	0	0	0	0	0	0	0	0
Potri.001G178000.v4.1	32.38	29.01	23.22	31.49	23.62	26.05	33.6	24.82	39.47	44.1	47.52	44.09
Potri.001G178100.v4.1	3.2	2.28	2.83	2.78	1.86	2.39	4.22	8.11	3.86	4.65	3.73	4.39
Potri.001G178200.v4.1	0.66	0.31	0.56	1.21	0.79	1.12	1.71	0.92	1.49	2.55	2.38	2.7
Potri.001G178300.v4.1	0.41	0.11	0.31	0.06	0.1	0.06	0.78	0.74	0.47	0.19	0.25	0.17
Potri.001G178400.v4.1	73.73	27.7	51.36	40.12	40.99	21.33	26.36	149.91	63.92	26.74	81.02	53.07
Potri.001G178500.v4.1	0.06	0.39	0.17	0.06	0.03	0.03	0	0.46	0.05	0.27	0.2	0.18
Potri.001G178600.v4.1	0.52	0.14	0.2	0.28	0.06	0.35	0.49	1	0.59	0.66	0.72	0.21
Potri.001G178800.v4.1	10.26	5.63	8.43	7.06	7.07	6.53	5.71	3.98	5.37	8.13	5.41	7.57
Potri.001G178900.v4.1	24.41	28.36	25.34	14.28	15.3	14.29	16.02	16.07	19.3	21.72	25.87	22.87
Potri.001G178950.v4.1	10.39	13.95	9.91	8.23	9.59	10.66	11.6	36.04	11.56	9.99	17.29	12.97
Potri.001G179000.v4.1	25.32	21.89	15.48	25.48	33.49	26.76	25.39	22.34	27.92	41.36	47.13	43.52
Potri.001G179100.v4.1	28.03	18.23	22.32	18.82	15.62	14.72	33.09	31.71	36.98	30.79	36.65	36.49
Potri.001G179200.v4.1	31.05	36.67	30.03	46.3	44.85	40.78	41.05	22.76	44.86	60.99	83.17	71.92
Potri.001G179300.v4.1	0	0	0	0	0	0	0	0	0	0	0	0
Potri.001G179400.v4.1	0.03	0	0.03	0.06	0.12	0.22	0.14	0.17	0.16	4.64	2.68	3.36
Potri.001G179500.v4.1	18.52	11.96	12.85	12.04	20.65	15.75	11.75	17.76	14.53	25.96	25.64	27.59
Potri.001G179600.v4.1	45.18	21.23	30.38	70.53	43.82	55.98	15.41	8.53	9.56	24.83	19.76	22.7
Potri.001G179700.v4.1	8.68	5.02	4.98	4.35	5.45	4	7.31	4.91	10.92	18.08	20.91	20.7
Potri.001G179800.v4.1	12.31	5.58	8.34	7.6	7.99	5.88	10.04	9.16	8.53	12.33	11.66	12.98
Potri.001G180000.v4.1	3.25	2.37	2.64	3.3	2.16	2.46	3.54	3.06	3.8	5.03	5.07	5.29
Potri.001G180100.v4.1	72.65	72.77	74.59	67.99	59.07	50.69	83.79	55.49	107.17	119.46	156.18	125.87
Potri.001G180200.v4.1	0.29	0.06	0.13	0.61	0.2	0.18	1.33	0.67	0.82	2.42	3.95	2.85
Potri.001G180400.v4.1	0	0	0	0	0	0	0	0	0.27	0	0	0
Potri.001G180500.v4.1	0.14	0	0	0	0	0	1.88	0.58	2.46	0	1.38	0
Potri.001G180600.v4.1	2.89	1.04	3.17	3.01	7.14	3.34	15.03	5.42	13.05	21.38	17.39	17.27
Potri.001G180750.v4.1	0	0	0	0	0	0	0	0	0	0	0	0
Potri.001G181000.v4.1	1.02	2.11	0.6	0.64	0.69	1.22	1.26	1.59	1.57	1.8	2.05	2.16
Potri.001G181100.v4.1	4.97	4.11	8.91	3.9	5.37	3.8	7.75	9.44	12.08	12.94	13.02	12.38
Potri.001G181200.v4.1	12.61	6.09	7.39	5.79	7.58	9.77	9.02	4.56	5.76	8.54	8.66	9.67
Potri.001G181300.v4.1	0.03	0.12	0	0.2	0.24	0.09	1.03	0.57	0.46	3.9	1.36	2.37
Potri.001G181500.v4.1	0	0	0	0	0	0	0	0	0	0	0	0
Potri.001G181601.v4.1	0	0	0.32	0	0	0.32	0	0	0	0	0	0.34
Potri.001G181701.v4.1	12.46	9.7	20.07	26.02	8.39	14.17	6.95	1.74	4.75	8.92	20.18	13.01
Potri.001G181800.v4.1	1615.47	1093.93	1102.84	1018.33	1047.9	837.04	1766.03	1831.97	1912.8	2007.17	1919.91	2187.64
Potri.001G182000.v4.1	15.31	9.86	8.15	4.43	2.61	3.11	5.8	7.53	8.95	3.89	6.04	3.97
Potri.001G182100.v4.1	12.97	36.97	37.49	12.05	10.05	5.78	26.1	62.06	40.55	57.07	73.84	48.78
Potri.001G182150.v4.1	0	0.98	0.23	0	0	0	0	0	0	0	0	0
Potri.001G182200.v4.1	0	0	0	0	0	0	0	0	0	0	0	0
Potri.001G182300.v4.1	7.88	3.98	4.75	16.72	15.11	15.49	5.01	3.94	5.63	10.02	15.2	12.76
Potri.001G182400.v4.1	0	0	0	0.07	0.1	0.04	0	0	0	0.04	0.04	0.04
Potri.001G182500.v4.1	0.77	0.18	0.52	65.4	12.17	8.09	2.19	6.64	1.19	5.58	5.97	4.65
Potri.001G182600.v4.1	0.26	0.15	0.11	0.09	0.03	0.11	0.5	0.47	0.41	0.85	1.15	1.35
Potri.001G182700.v4.1	4.88	3.07	2.46	4.59	3.38	2.98	4.9	3.88	8.22	16.28	8.69	12.24
Potri.001G182801.v4.1	0	0	0	0	0	0	0	0	0	1.04	0	0
Potri.001G182900.v4.1	86.85	39.21	31.08	38.07	32.96	30.99	22.89	23.93	23.2	34.92	30.08	40.36
Potri.001G183000.v4.1	8.2	3.01	2.98	6.79	5.11	5.68	3.66	3.73	3.17	5.57	5.4	4.71
Potri.001G183100.v4.1	8.12	7.03	6.58	6.58	6.91	6.14	5.7	4.85	6.03	8.5	8.58	7.86
Potri.001G183200.v4.1	73.59	54.32	54.22	153.52	92.56	88.5	216.48	227.23	232.89	239.62	272.48	283.35
Potri.001G183300.v4.1	0	0	0	0	0	0	0	0	0	0	0.04	0
Potri.001G183400.v4.1	0	0	0	0	0	0	0	0	0	0	0	0
Potri.001G183500.v4.1	20.49	13.97	11.66	14.79	19.65	16.53	24.69	16.63	28.18	50.4	53.89	56.3
Potri.001G183600.v4.1	11.99	3.07	5.36	41.48	67.99	40.45	18.34	16.52	28.93	92.01	100.45	99.08
Potri.001G183700.v4.1	9.49	4.59	6.66	12.45	12.07	10.58	5.95	4.71	6	8.16	9.11	9.48
Potri.001G183800.v4.1	0.03	0.03	0	0.49	0.09	0.06	0.38	0.31	0.55	0.57	1.05	0.78
Potri.001G184000.v4.1	266.94	134.63	157.69	1203.51	668.51	808.79	122.11	77.47	99.25	293.23	221.62	267.42
Potri.001G184100.v4.1	45.21	26.91	21.14	42.23	43.69	43.03	12.84	19.62	13.66	34.62	31.03	32.29
Potri.001G184200.v4.1	0.64	0.07	0.28	0.21	0.48	0.33	0.11	4.24	0.78	0.65	0.33	0.26
Potri.001G184300.v4.1	0	0	0	0	0	0	0.09	0.02	0.07	0.27	7.18	1.59
Potri.001G184450.v4.1	0.11	0	0	0	0	0	0.18	0	0	0	0	0.11
Potri.001G184575.v4.1	0	0	0.02	0	0	0.02	0	0	0.04	0	0	0
Potri.001G184700.v4.1	38.12	20.09	25.54	50.89	37.17	43.01	16.02	14.48	15.73	31.97	23.38	29.72
Potri.001G184800.v4.1	0.03	0.04	0.14	0.2	0.08	0.13	0.18	0.05	0.11	0.54	0.57	0.51
Potri.001G185050.v4.1	6.71	6.11	4.18	5.1	5.62	5.19	5.32	4.15	5.09	9.72	10.39	10.69
Potri.001G185200.v4.1	0.27	0.08	0.14	0	0	0	0.13	0.51	0.35	0.08	0.1	0
Potri.001G185300.v4.1	9.69	7.58	5.04	12.23	10.52	9.39	11.21	8.65	12.97	22	23.73	24.12
Potri.001G185500.v4.1	46.06	33.46	45.58	45.03	39.72	43.24	41.11	63.71	61.09	46.3	50.06	49.71
Potri.001G185600.v4.1	24.9	25.85	18.55	60.27	29.13	42.69	32.04	15.19	27.36	46.42	45.15	46.82
Potri.001G185700.v4.1	47.91	4.62	4.32	26	24.48	20.79	82.27	47.98	106.76	352.63	394.46	403.84
Potri.001G185900.v4.1	10.07	4.88	5.58	11.52	13.83	12.17	6.89	5.55	9.36	15.99	14.08	17.79
Potri.001G185950.v4.1	0	0	0	0	0	0	0	0	0	0	0	0
Potri.001G186000.v4.1	10.96	7.59	8.11	9.31	11.06	12.99	4.65	6.15	7.01	4.38	6.97	7.43
Potri.001G186050.v4.1	0	0	0	0	0	0	0	0	0	0	0	0
Potri.001G186075.v4.1	0	0	0	0	0	0	0	0.31	0.36	0	0.17	0.15
Potri.001G186100.v4.1	24.41	16.96	17.43	28.27	43.18	32.01	29.65	51.01	54.24	82.6	139.81	109.74
Potri.001G186200.v4.1	8.24	3.36	3.8	10.72	11.43	8.15	4.28	6.06	4.35	14.09	16.14	14.35
Potri.001G186400.v4.1	0	0	0	0	0	0	0	0	0	1.27	0	0
Potri.001G186500.v4.1	1.56	0.83	0.65	1.6	0.95	0.94	1.39	0.55	1.35	2.23	2.67	2.11
Potri.001G186600.v4.1	23.75	12.48	14.23	25.74	16.93	20.04	20.78	13.41	16.87	28.66	28.53	28.98
Potri.001G186700.v4.1	83.21	41.13	34.91	45.68	52.44	57.76	228.15	146.8	221.84	181.53	172.73	231.49
Potri.001G186800.v4.1	27	15	24.49	131.06	75.72	113.7	2.46	5.43	2.29	15.55	6.96	10.63
Potri.001G186900.v4.1	11.95	9.8	11.72	12.07	8.06	9.15	9.02	8.04	10.71	8.58	11.26	10.25
Potri.001G187000.v4.1	39.72	47.59	42.32	28.45	33.48	30.34	41.1	29.1	38.59	41.74	46.71	41.96
Potri.001G187100.v4.1	0.22	0.27	0.11	1.27	0.3	0.95	0.78	0.73	1.26	1.38	1.69	1.84
Potri.001G187200.v4.1	16.16	10.79	11.05	11.58	8.59	9.76	15.47	35.46	20.59	15.09	19.09	18.48
Potri.001G187300.v4.1	2.82	1.71	0.86	0.59	0.59	0.76	4.53	4.92	6.4	1.63	1.61	1.77
Potri.001G187500.v4.1	0.47	0.6	0.62	0.66	0.61	1.24	4.12	1.7	1.29	1.98	7.27	7.57
Potri.001G187600.v4.1	0.13	1.08	0.03	0.31	0.26	0.09	2.01	0.94	1.03	0.4	0.92	0.35
Potri.001G187700.v4.1	0	0	0	0	0	0	0.19	0.36	0.09	0	0	0.11
Potri.001G188000.v4.1	1.25	0.77	0	0.17	0	0.17	10.77	8.2	13.05	4.74	4.5	7.22
Potri.001G188300.v4.1	13.41	13.2	13.54	10.26	8.89	7.77	15.24	15.92	16.57	19.53	20.19	17.98
Potri.001G188400.v4.1	34.12	3.14	25.13	16.54	37.9	25.34	0	0	0	0	0	0.11
Potri.001G188500.v4.1	0	0	0	1.2	0.72	0.68	0.23	0.04	0.25	5.19	3.11	5
Potri.001G188700.v4.1	31.21	3.47	22.88	14.32	24.55	23.87	0	0	0	1.03	0.93	1.97
Potri.001G188800.v4.1	12.66	7.18	6.8	13	11.46	10.18	20.64	20.37	24.6	21.93	53.21	25.79
Potri.001G188900.v4.1	0.95	1.08	0.46	2.18	0.37	0.56	12.85	11.81	20.03	7.88	4.52	3.56
Potri.001G189100.v4.1	20.46	12.5	15.29	12.13	13.62	12.63	14.64	14.16	16.25	20.46	21.54	22.41
Potri.001G189200.v4.1	9.77	5.41	5.26	12.41	7.64	7.39	8.9	10.42	8.28	11.08	10.96	12.63
Potri.001G189400.v4.1	0.21	0.2	0.09	0.79	1.1	0.69	2.53	7.72	1.58	12.23	14.83	10.45
Potri.001G189500.v4.1	12.67	80.92	25.65	1.06	1.43	1.86	22.86	58.83	41.06	3.74	13.44	3.97
Potri.001G189601.v4.1	0	0	0	0	0.11	0	0	0	0	0	0	0
Potri.001G189700.v4.1	58.76	174.49	80.87	57.38	69.89	60.69	106.51	86.23	120.86	121.34	131.41	99
Potri.001G189800.v4.1	32.12	34.1	24.22	27.86	27.72	26.59	19.43	20.07	23.04	28.37	19.1	19.41
Potri.001G189900.v4.1	0.08	0	0	0.15	0.49	0.07	0.06	0	0	0.09	6.42	0.65
Potri.001G190000.v4.1	34.56	24.15	25.25	23.67	19.71	20.29	25.04	24.37	25.96	34.4	33.28	32.59
Potri.001G190100.v4.1	60.5	73.59	123.89	22.23	34.11	28.2	16.14	7.32	8.91	53.04	15.65	25.22
Potri.001G190200.v4.1	11.03	7.71	7.71	18.69	11.98	11.09	11.41	8.11	7.75	34.24	27.23	25.78
Potri.001G190300.v4.1	20.87	21	61.25	5.54	4.65	2.9	33.22	35.7	34.05	16.63	13.2	12.32
Potri.001G190400.v4.1	1.07	1.09	1.04	5.5	4.8	3.92	4.19	3.6	7.8	4	12.65	7.82
Potri.001G190450.v4.1	0	0	0	0	0	0	0	0	0	0	0	0
Potri.001G190500.v4.1	2.17	0.14	1.1	1.24	0.9	0.84	1.38	0.57	1.2	3.61	4.64	3.12
Potri.001G190601.v4.1	0	0	0	0.05	0	0	0	0	0	0	0.05	0
Potri.001G190700.v4.1	172.64	29.31	70.23	15.14	0.7	9.22	22.85	46.13	18.67	1.16	0.17	1.08
Potri.001G190800.v4.1	61.26	42.21	34.21	98.28	139.71	85.87	40.24	68.13	57.43	67.98	80.71	58.85
Potri.001G191000.v4.1	193.77	255.36	403.5	203.1	88.16	184.18	363.16	466.72	366.24	124.06	66.5	106.49
Potri.001G191100.v4.1	37.27	30.57	29.55	47.22	33.87	35.31	50.56	34.02	49.91	47.02	58.25	52.44
Potri.001G191200.v4.1	7.18	6.06	4.3	7.41	5.29	5.83	6.64	3.83	6.52	11.6	14.16	11.7
Potri.001G191300.v4.1	30.51	15.29	15.45	12.17	20.06	19.66	13.23	10.42	10.1	11.52	7.42	9
Potri.001G191400.v4.1	40.69	0.9	2.9	357.57	1294.06	926.86	10.32	99.15	20.83	121.33	138.6	163.54
Potri.001G191500.v4.1	0.08	0	0	0	0	0	0.05	0	0	0.08	0	0
Potri.001G191600.v4.1	0	0	0	0	0	0	0	0	0	0	0	0
Potri.001G191701.v4.1	0	0	0	0	0	0	0	0	0	0	0	0
Potri.001G191800.v4.1	61.29	3.69	21.93	20.14	3.16	8.07	0.25	0	0.13	0.12	0.03	0.03
Potri.001G191900.v4.1	0	0	0	0	0	0	0.15	0	0.07	0	0	0
Potri.001G192000.v4.1	8.36	7.94	10.1	3.31	5.14	5.81	3.69	4.62	4.62	2.37	4.06	3.97
Potri.001G192100.v4.1	0	0	0	0	0	0	0	0	0	0	0	0
Potri.001G192200.v4.1	0.33	0.81	0.52	0.86	3.59	1.95	2.75	1.38	2.76	4.75	4.45	3.52
Potri.001G192300.v4.1	0.39	0	0	0	0	0	0	0.36	0	0	0	0
Potri.001G192500.v4.1	14.22	10.67	15.13	10.53	9.82	18.17	8.2	11.6	10.98	8.88	9.39	11.48
Potri.001G192600.v4.1	0.29	0.31	0.06	0.18	0.06	0.27	0.54	0.55	0.88	1.56	0.42	0.56
Potri.001G192700.v4.1	24.41	22.83	22.01	13.57	15.18	12.95	25.59	30.21	33.22	30.13	28.08	31.31
Potri.001G192800.v4.1	63.88	105.25	113.25	3.49	2.48	3.11	24.18	91.82	57.32	13.74	6.35	7.22
Potri.001G193000.v4.1	159.14	139.11	161.82	120.8	115.97	119.41	219.63	158.2	252.03	335.83	319.85	318.36
Potri.001G193100.v4.1	38.52	36.49	31.63	37.32	42.83	34.3	58.46	130.36	84.21	88.85	119.11	109.87
Potri.001G193200.v4.1	0	0.16	0	0	0.06	0.07	0.08	0	0.05	0	0	0
Potri.001G193300.v4.1	11.57	7.5	6.38	9.5	5.49	8.03	8.03	4.85	7.85	9.77	9.92	8.53
Potri.001G193400.v4.1	49.1	19.99	21.83	12.12	16.09	18.51	40.43	39.58	26.34	18.6	7.72	18.34
Potri.001G193500.v4.1	131.01	63.69	32.94	85.42	82.91	63.05	71.41	56.85	65.37	91.86	89.93	95.99
Potri.001G193600.v4.1	0	0	0	0	0	0	0	0	0	0	0	0
Potri.001G193700.v4.1	44.97	30.24	34.61	30.83	27.57	26.73	36.57	47.69	40.7	45.65	51.78	47.88
Potri.001G193900.v4.1	5.26	3	4.97	4.04	4.66	4.25	4.91	4.62	5.96	6.89	8.62	8.43
Potri.001G194000.v4.1	34.73	36.65	32.18	58.16	36.41	35.77	59.81	121.39	77.77	61.05	85.38	62.76
Potri.001G194100.v4.1	1.23	4	0.41	0	0.4	0.14	1.24	5.55	3.36	0.52	0	0
Potri.001G194250.v4.1	0	0	0	0	0	0	0	0	0	0	0	0
Potri.001G194400.v4.1	167.5	125.63	123.31	102.39	122.76	104.47	144.43	140.06	144.47	216.93	218.53	226.86
Potri.001G194500.v4.1	0	0	0	0	0	0	0	0	0	0	0	0.13
Potri.001G194701.v4.1	10.57	27.19	7.8	32.19	17.69	20.41	12.57	27.51	10	20.56	14.87	19.48
Potri.001G194901.v4.1	0	0	0	0	0	0	0	0	0	0	0	0
Potri.001G195101.v4.1	0	0	0	1.34	0	0	0	0.28	0.3	0.31	0	0
Potri.001G195300.v4.1	24.76	17.3	17.21	51.92	26.59	36.5	18.21	7.48	15.57	28.18	25.11	26.28
Potri.001G195601.v4.1	26.09	13.96	18.89	20.14	22.23	26.61	13.01	35.5	12.57	18.98	19.25	18.08
Potri.001G195900.v4.1	10.82	25.44	23.54	5.19	5.26	5.66	9.36	9.97	16.63	7.9	8.59	7.64
Potri.001G196150.v4.1	0	0	0	0	0	0	0	0	0	0	0	0
Potri.001G196400.v4.1	0	0	0	0	0	0	0	0	0	0	0	0
Potri.001G196500.v4.1	26.97	25.8	25.86	13.08	13.5	12.45	14.08	31.14	26	21.52	25.36	20.88
Potri.001G196600.v4.1	12.46	8.28	8.75	7.93	8.64	8.39	7.25	6.35	7.86	12.6	10.26	10.29
Potri.001G196700.v4.1	28.2	18.37	26.7	12.08	8.57	8.1	15.96	18.2	19.32	16.49	16.39	16.82
Potri.001G196800.v4.1	25.73	20.1	18.27	22.37	20.84	18.2	19.25	22.47	20.32	25.53	29.42	27.1
Potri.001G196900.v4.1	0	0	0	0	0	0	0	0	0	0	0	0
Potri.001G197000.v4.1	0	0	0	0.13	0	0	0.96	0.66	4.57	5.77	2.87	3.93
Potri.001G197101.v4.1	0	0	0	0	0	0.16	0.28	0	0.66	0.57	0	0.16
Potri.001G197200.v4.1	22.55	14.67	13.04	37.14	34.94	28.52	35.45	59.33	39.06	53.58	68.69	60.86
Potri.001G197300.v4.1	18.91	12.93	15.55	15.59	19.29	19.13	12.45	7.27	12.45	16.6	21.09	17.27
Potri.001G197400.v4.1	43.87	34.74	32.66	28.96	30.1	29.46	37.67	36.77	41.83	48.13	60.46	53.38
Potri.001G197500.v4.1	4.79	4.62	3.98	4.79	5.12	4.22	7.09	6.76	7.55	13.58	14.91	13.63
Potri.001G197600.v4.1	45.57	34.06	40.64	28.76	30.99	32.53	37.61	60.02	44.46	54.73	63.82	59.61
Potri.001G197700.v4.1	15.07	13.14	20.02	18.38	26.22	16.37	30.07	85.04	71.45	32.58	41.12	45.53
Potri.001G197900.v4.1	315.97	183.52	213.65	198.28	166.82	136.68	558.33	440.41	620.42	592.6	441.5	652.66
Potri.001G198000.v4.1	5.43	3.35	3.5	3.63	1.64	2.28	4.95	4.79	4.95	7.29	6.39	8.37
Potri.001G198100.v4.1	16.58	16.4	23.5	24.2	27.78	24.78	21.55	40.02	27.15	31.07	41.67	37.93
Potri.001G198300.v4.1	0	0	0	0	0	0	0	0	0	0	0.03	0
Potri.001G198400.v4.1	0	0	0	0	0	0	0	0	0	2.28	0	0
Potri.001G198501.v4.1	0	0	0	0	0	0	0	1	0	0	0	0
Potri.001G198600.v4.1	15.59	14.84	13.58	13.82	10.57	8.93	17.42	23.95	27.17	23.93	26.66	23.32
Potri.001G198700.v4.1	23.03	9.78	9.04	11.44	12.47	12.86	18.44	23.76	18.78	16.44	17.99	26.75
Potri.001G198800.v4.1	0	0	0	0	0	0	0	0	0	0	0	0
Potri.001G198900.v4.1	0.54	3.61	0.35	1.05	1.16	0.56	4.97	11.57	7.9	3.73	2.7	2.2
Potri.001G199000.v4.1	0	0	0	0	0	0	0	0	0	0	0	0
Potri.001G199100.v4.1	11.74	13.1	9.83	8.51	5.68	5	41.86	43.87	66.11	23.19	27.57	26.03
Potri.001G199200.v4.1	15.91	14.22	10.18	7.1	7.31	7.56	11.08	6.89	11.03	13.1	15.47	14.98
Potri.001G199250.v4.1	0	0	0	0	0	0	0	0	0	0	0	0
Potri.001G199300.v4.1	0	0	0	0	0	0	0	0	0	0	0	0
Potri.001G199500.v4.1	46	32.8	28.89	27.99	26.71	25.77	50.79	32.01	49.66	68.53	64.86	63.64
Potri.001G199600.v4.1	22.33	17.46	14.23	14.16	14.86	14.32	13.81	10.9	14.29	21.17	21.98	22.33
Potri.001G200000.v4.1	4.32	1.86	2.18	9.03	8.32	10.97	1.8	0.86	1.82	2.82	5.52	5.16
Potri.001G200100.v4.1	3.5	0.53	1.49	3.88	2.34	5.44	0.56	2.25	0.54	0.28	0.72	0.36
Potri.001G200200.v4.1	21.24	7.64	6.24	28.89	22.96	23.05	17.84	27.71	30.87	47.54	32.03	50.44
Potri.001G200300.v4.1	37.87	24.76	21.04	79.12	40.76	52.9	18.1	12.31	16.22	27.26	26.88	28.49
Potri.001G200400.v4.1	11.68	2.28	1.82	16.79	15.34	10.98	23.43	27.12	25.75	40.98	45.29	41.13
Potri.001G200500.v4.1	20.79	23.49	15.23	10.61	14.2	13.96	16.77	22.7	20.59	25.86	30.8	30.64
Potri.001G200700.v4.1	0.29	0.85	0.21	0.61	0.71	0.99	1.41	9.85	5.3	13.21	24.12	13.66
Potri.001G200800.v4.1	0.12	0.08	0	1.29	0.33	0.56	0.28	0.54	0.87	23.42	7.54	3.05
Potri.001G201000.v4.1	8.63	7.96	6.78	4.98	6.32	4.87	8.01	4.02	9.3	10.92	11.85	10.89
Potri.001G201100.v4.1	7.75	5.91	7.69	7.7	4.48	4.39	4.8	5.32	7.06	12.17	9.16	13.03
Potri.001G201300.v4.1	3.61	2	1.28	2.91	3.31	1.16	2.84	13.1	4.74	2.53	4.36	5.03
Potri.001G201400.v4.1	11.8	11.31	8.76	14.33	8.42	11.08	10.86	9.67	9.9	19.91	20.56	21.02
Potri.001G201500.v4.1	54.09	35.92	55.87	72.74	92.05	97.4	11.29	6.54	6.24	24.69	16.19	20.72
Potri.001G201600.v4.1	13.84	6.38	8.06	10.26	11.71	9.49	8.64	5.99	8.67	11.66	10.67	10.55
Potri.001G201700.v4.1	3.44	1.76	1.87	4.16	3.99	4.1	5.04	3.53	4.48	6.08	7.95	8.38
Potri.001G201900.v4.1	19.35	12.35	12.92	10.81	13.16	11.43	12.44	17.5	13.62	15.35	15.73	16.61
Potri.001G202000.v4.1	25.88	17.01	18.87	41.65	31.1	31.32	19.64	7.83	15.18	28.52	27.6	22.89
Potri.001G202100.v4.1	0	0.08	0.05	0.22	0.03	0.17	0.05	0.53	0.09	0.19	0.38	0.34
Potri.001G202300.v4.1	0	0.09	0	0.04	0	0	0	0	0	0	0	0
Potri.001G202501.v4.1	0	0	0	0	0	0	0	0	0	0	0	0
Potri.001G202700.v4.1	0.17	0.98	0.07	0	0	0.09	0.49	1.5	0.32	0	0	0
Potri.001G202800.v4.1	3.68	15.75	3.82	0	0.38	0	8.15	5.87	10.69	0	0	0
Potri.001G203300.v4.1	0	0	0	0	0	0	0	0	0	0	0	0
Potri.001G203400.v4.1	0.53	0.45	1.08	0	0	0	0	7.74	0.94	0	0	0
Potri.001G203500.v4.1	4.34	15.77	3.69	0	0.18	0	3.85	11.94	9.53	0	0	0
Potri.001G203601.v4.1	0.55	0.17	0	0.17	0	0	0.28	0.69	0.14	0	0.21	0.2
Potri.001G203700.v4.1	0	0	0	0	0	0	0	0	0	0	0	0
Potri.001G203800.v4.1	5.72	17.37	3.91	0.06	0.09	0	2.99	15.97	7.19	0	0	0
Potri.001G203900.v4.1	0	1.59	0.86	0	0	0.09	0.26	0.16	1.01	0.04	0	0
Potri.001G204000.v4.1	10.86	8.86	7.67	8.94	9.89	9.24	9.83	8.6	11.15	12.66	15.21	14.47
Potri.001G204100.v4.1	1.82	0.95	1.19	8.14	7.5	6.53	2.28	3.36	3.46	6.16	6.52	6.1
Potri.001G204200.v4.1	15.39	8.14	10.29	9.36	10.65	11.27	14.47	9.09	14.96	16.14	19.14	15.41
Potri.001G204300.v4.1	195.36	118.1	247.06	140.19	179.15	252.08	16.64	6.97	12.91	44.82	22.77	34.05
Potri.001G204350.v4.1	0.57	0.42	0.22	0.08	0.11	0.07	0.42	0.43	0.85	0.11	0.51	0.21
Potri.001G204400.v4.1	1.03	0.61	0.83	1.36	1.15	1.25	1.17	1.03	1.86	1.5	3.24	2.12
Potri.001G204500.v4.1	0	0	0	0	0	0	0	0	0	0	0	1.95
Potri.001G204600.v4.1	2.55	0.66	0.52	4.59	10.85	7.52	6.13	5.32	6.78	12.11	19.4	14.77
Potri.001G204700.v4.1	11.22	13.7	9.14	10.03	8.79	7.94	14.19	7.46	16.28	16.48	16.74	16.31
Potri.001G204900.v4.1	15.09	9.46	10.7	5.78	5.1	4.99	11.46	10.53	12.47	10.91	11.55	11.6
Potri.001G205100.v4.1	0.14	0	0.03	0	0	0	0.43	0.88	0.32	0	0	0
Potri.001G205200.v4.1	0	0	0	0	0	0	0	0	0	0	0	0
Potri.001G205300.v4.1	3.65	3.93	3.79	2.15	2.01	1.79	4.47	8.21	4.5	5.73	5.74	5.48
Potri.001G205400.v4.1	5.97	45.55	58.16	5.2	2.26	2.98	15.86	41.1	26.06	2.93	3.16	3.05
Potri.001G205500.v4.1	13.71	8.18	9.29	9.24	9.66	10.52	13.06	10.07	9.81	22	19.4	20.72
Potri.001G205601.v4.1	0.09	0	0	0	0	0	0	0	0.07	0	0	0
Potri.001G205700.v4.1	10.57	6.57	6.13	8.89	9.16	9.83	6.51	16.51	11.22	10.89	12.17	11.63
Potri.001G205800.v4.1	147.51	116.57	121.44	128.77	129.65	119.29	58.88	65.6	60.5	89.62	86.89	76.89
Potri.001G205966.v4.1	0	0.45	0	0	0	0	0	0.42	0	0	0	0
Potri.001G206032.v4.1	0	0	0	0	0	0	0	0	0	0	0	0
Potri.001G206100.v4.1	27.04	26.09	31.56	17.91	18.31	15.56	37.22	39.43	40.54	58.79	56.99	56.54
Potri.001G206200.v4.1	0.05	0.04	0	0	0	0.09	0	0.05	0	0	0	0
Potri.001G206400.v4.1	12.74	8.18	10.96	12.67	8.45	9.21	10.32	12.28	11.57	11.22	10.39	11.73
Potri.001G206600.v4.1	22.5	12.89	15.7	12.2	13.71	15.96	17.49	14.63	19.66	28.98	27.82	33.19
Potri.001G206700.v4.1	18.6	21.99	22.03	7.95	10.19	11	16.67	27.54	24.18	15.94	21.51	20.4
Potri.001G206800.v4.1	6.39	0.65	4.14	87.16	48.61	59.59	24.85	4.05	25.96	8.1	20.87	10.96
Potri.001G206900.v4.1	10.13	0	0.1	9.96	4.68	5.4	1.46	0.96	7.06	0	0	0
Potri.001G207000.v4.1	17.93	9.35	9.54	10.91	7.49	8.93	28.38	21.07	30.35	22.71	17.93	22.27
Potri.001G207100.v4.1	99.6	53.21	73.04	41.42	40.6	42.03	76.36	142.5	83.54	70.11	79.05	75.29
Potri.001G207600.v4.1	0	0	0	0.1	0.18	0.3	0.09	0.22	0	0.59	0	0.2
Potri.001G207700.v4.1	8.74	5.91	5.51	7.11	5.56	6.67	7.98	5.73	8.43	10.52	10.64	10.21
Potri.001G207900.v4.1	42.61	25.34	25.31	26.28	23.61	15.67	39.18	55.32	47.24	38.11	45.37	43.87
Potri.001G208000.v4.1	0	0	0.05	0	0.05	0.05	0.09	0	0	0.06	0.17	0
Potri.001G208200.v4.1	80.23	51.08	52.85	45.46	41.85	43.57	75.98	152.57	76.89	78.94	82.24	83.98
Potri.001G208600.v4.1	0	0	0	0	0	0	0.1	0.46	0.06	0.13	0	0.04
Potri.001G208700.v4.1	7.05	5.75	4.92	6.5	5.9	5.82	12.04	7.14	10.5	14.57	22.23	17.71
Potri.001G208800.v4.1	18.46	10.05	11.18	19.23	23.57	24.71	7.64	6.69	8.58	10.45	10.62	10.39
Potri.001G208900.v4.1	9.37	7.88	8.87	7.58	6.2	5.87	6.23	8.59	10.36	10.46	12.58	9.97
Potri.001G209000.v4.1	0	0	0	0	0	0	0	0	0	0	0	0
Potri.001G209100.v4.1	25.54	12.43	17.94	17.94	23.11	12.11	22.13	23.62	30.84	39.28	48.17	42
Potri.001G209200.v4.1	0	0	0	0	0	0	0	0	0	0	0	0
Potri.001G209300.v4.1	0.61	3.64	0	0.46	0	0.34	34.94	28.92	74.99	13.53	46.98	28.12
Potri.001G209400.v4.1	9.3	5.53	3.57	16.63	18.19	17	15.37	11.7	17.94	33.48	49.37	39.42
Potri.001G209500.v4.1	30.84	27.75	26.91	27.3	32.74	36.9	11.59	9.16	11.54	31.82	26.02	21.18
Potri.001G209600.v4.1	84.23	50.11	50.94	120.67	100.68	144.16	24.28	8.64	15.07	71.06	43.7	57.25
Potri.001G209700.v4.1	0.26	0	0	0	0.22	0	0	0	0	0	0	0
Potri.001G209800.v4.1	12.35	15.05	27.82	7.15	8.66	7.72	10.02	14.38	11.99	23.45	16.48	16.26
Potri.001G209900.v4.1	0	0	0	0	0	3.04	0	1.38	0	0	0	0
Potri.001G210000.v4.1	441.86	307.59	540.22	1194.14	1452.37	1412.21	173.17	93.63	142.52	408.63	253.58	369
Potri.001G210100.v4.1	67.44	67.51	94.4	154.43	199.2	122.79	49.14	80.29	65.07	54.46	75.28	68.57
Potri.001G210150.v4.1	0	0	0	0	0	0	0	0	0	0	0	0
Potri.001G210200.v4.1	22.24	17.27	44.54	12.8	14.62	15.44	10.66	11.79	11.3	15.52	12.29	13.53
Potri.001G210400.v4.1	1.28	0.99	0.92	2.62	5.25	3.89	6.06	12.55	6.48	12.12	17.17	10.48
Potri.001G210500.v4.1	123.96	69.4	85.08	106.93	73.42	86	115.09	50.86	96.79	136.04	76.13	133.43
Potri.001G210600.v4.1	9.98	3.28	7.11	4.63	7.34	6.65	4.75	2.4	4.63	5.82	6.42	4.17
Potri.001G210800.v4.1	0.66	0.86	0.17	0.62	0.2	0.35	2.72	1.97	1.45	2.47	2.91	2.2
Potri.001G210900.v4.1	10.98	8.25	7.41	13.07	6.33	7.01	17.53	17.02	17.31	17.34	20.12	21.55
Potri.001G211000.v4.1	61.39	30.97	44.48	30.14	27.95	32.41	43.92	94.29	39.2	45.92	50.18	50.05
Potri.001G211200.v4.1	33.93	17.16	26.38	13.4	11.48	15.78	26.26	15.37	26.94	34.68	36.87	44.74
Potri.001G211300.v4.1	10.46	5.79	7.92	19.01	10.03	11.79	3.33	1.36	2.79	7.95	4.67	5.95
Potri.001G211400.v4.1	0.06	0	0.23	0	0.11	0.28	0	0.06	0.2	0	0.19	0.06
Potri.001G211500.v4.1	48.35	28.26	37.37	30.89	30.88	31.66	27.64	24.78	32.14	48.38	43.61	50.74
Potri.001G211600.v4.1	14.94	11.49	11.99	9.26	13.06	12.77	15.46	19.94	16.89	13.23	15.96	16.64
Potri.001G211700.v4.1	35.06	21.02	23.39	14.86	16.62	17.98	28.55	35.98	29.12	33.02	37.22	37.64
Potri.001G211800.v4.1	0	0	0	0	0	0	0	0	0	0	0	0
Potri.001G211900.v4.1	1.3	0.63	0.58	0.54	1.69	0.61	2.81	8.78	1.83	3.26	3.64	4.72
Potri.001G212000.v4.1	22.26	12.64	17.93	14.43	15.35	12.79	9.68	7.01	9.62	11.78	12.55	10.67
Potri.001G212101.v4.1	1.36	0.08	0.28	0.15	0.21	0.07	1.59	0.66	0.51	1.15	0.43	1.23
Potri.001G212200.v4.1	0	0	0	0	0	0	0	0	0	0	0	0
Potri.001G212300.v4.1	2.1	0.38	1.4	0.86	0.45	0.86	8.39	6.63	5.64	3.49	0.56	2.78
Potri.001G212400.v4.1	0.14	0.06	0.03	0.6	1.23	0.47	0.59	0.43	0.32	0.55	0.51	0.23
Potri.001G212600.v4.1	12.13	10.04	8.8	12.4	12.13	13.04	9.76	8.46	11.07	16.81	19.81	17.55
Potri.001G212700.v4.1	26.84	19.53	13.02	21.91	18.67	18.1	24.09	17.19	23.87	40.28	46.15	42.39
Potri.001G212900.v4.1	0	0	0	0	0	0	0	0	0	0	0	0
Potri.001G213000.v4.1	0	0	0	0.06	0.05	0.06	0	0	0	0	0	0
Potri.001G213100.v4.1	8.07	12.08	2.84	2.5	5.29	4	5.77	14.76	10.69	28.77	38.39	33.07
Potri.001G213200.v4.1	23.42	13.48	12.02	16.99	15.07	16.47	2.14	0.61	2.68	5.21	2.85	2.93
Potri.001G213300.v4.1	0.77	0.17	0.17	0.14	0.19	0.19	0	0.09	0.3	0	0.21	0
Potri.001G213400.v4.1	80.12	52.92	39.64	54.17	58.93	62.72	2.29	1.29	9.75	17.18	10.34	11.73
Potri.001G213500.v4.1	1.05	1.05	0.23	0.28	0.75	1.25	0.22	0	0.95	0	0.32	0.04
Potri.001G213600.v4.1	6.41	4.12	5.61	60.78	5.93	9.54	5.72	2.81	6.15	12.82	11.46	8.67
Potri.001G213650.v4.1	0	0	0	0	0	0	0	0	0	0	0	0
Potri.001G213700.v4.1	7.9	14.56	7.72	6.89	8.71	8.17	23.3	48.83	21.13	17.74	22.54	19.78
Potri.001G213800.v4.1	27.32	23.14	20.39	14.4	11.64	15.19	21.5	20.39	20.24	25.17	21.83	26.81
Potri.001G213900.v4.1	24.35	16.88	14.58	16.33	14.37	13.64	16.9	30.29	15.78	26.72	29.3	26.56
Potri.001G214201.v4.1	0	0	0	0	0	0	0	0	0	0	0	0
Potri.001G214500.v4.1	44.2	31.59	20.34	64.22	55.41	38.04	66.09	68.06	81.51	75.39	74.41	75.06
Potri.001G214600.v4.1	16.6	16.25	2.19	0	0.65	0.3	10.22	9.19	13.55	0	2.98	0
Potri.001G214700.v4.1	32.45	19.59	17.91	55.37	63.07	49.94	6.9	1.2	9.62	14.08	10.85	15.28
Potri.001G214800.v4.1	5.79	4.14	3.39	8.02	7.16	7.06	3.69	3.6	3.8	7.96	7.79	8.59
Potri.001G214900.v4.1	0	0	0	0	0	0	0	0	0	0	0	0
Potri.001G215000.v4.1	5.33	3.71	6.24	4.77	9.87	8.54	4.68	5.37	6.22	22.72	27.53	25.91
Potri.001G215132.v4.1	5.46	1.24	1.43	3.48	1.65	3.09	2.12	1.99	1.19	3.21	1.63	1.69
Potri.001G215166.v4.1	0	0	0	0	0	0	0	0	0	0	0	0
Potri.001G215200.v4.1	9.05	5.43	3.38	16.03	13.34	14.22	11.83	9.78	8.29	17.26	19.1	17.01
Potri.001G215400.v4.1	25.36	9.73	14.86	14.57	33.48	18.93	8.7	10.38	10.89	13.08	17.4	16.5
Potri.001G215500.v4.1	6.01	3.05	3.02	3.34	3.44	3.07	2.1	1.23	1.94	3.67	4	3.47
Potri.001G215700.v4.1	17.04	13.79	12.17	10.59	11.56	11.61	13.21	9.7	14.64	16.38	18.18	17.96
Potri.001G215800.v4.1	80.22	49	49.32	38.39	35.79	37.68	38.87	53.93	44.89	66.46	60.24	61.38
Potri.001G216000.v4.1	9.09	3.8	4.1	4.18	6.84	4.69	5.38	7.64	4.95	20.87	38.85	33.97
Potri.001G216100.v4.1	0.04	0.17	0.34	0	0	0	0.07	3.09	0.41	0	0	0
Potri.001G216300.v4.1	0.07	0	0	0	0	0	0	0.8	0.72	0	0	0
Potri.001G216400.v4.1	4.03	2.4	2.91	3.58	3.84	2.17	5.16	6.99	5.24	4.25	6.53	5.21
Potri.001G216500.v4.1	19.94	17.96	10.9	22.73	26.82	19.54	21.51	49.64	32.57	27.9	43.73	35.34
Potri.001G216600.v4.1	63.14	38.85	42.62	10.17	18.97	21.34	43.07	41.79	46.26	76.01	71.63	84.12
Potri.001G216800.v4.1	0	0	0	0	0	0	0	0	0	0	0	0
Potri.001G216900.v4.1	27.17	13.98	6.85	9.44	9.66	9.16	44.66	22.45	33.32	17.07	17.46	22.45
Potri.001G217050.v4.1	0	0	0	0	0	0	0	0	0.36	0	0	0
Potri.001G217200.v4.1	0	0	0	0	0	0	0.04	0.29	0.67	0	0	0
Potri.001G217250.v4.1	2.03	0	0	0	0.85	0	0	0.84	1.47	0	0	0
Potri.001G217300.v4.1	0	0.24	0.28	0	0	0.08	0	0.28	0	0	0	0
Potri.001G217400.v4.1	0.05	0.12	0	0	0.14	0	0.13	0	0.21	0	0	0
Potri.001G217500.v4.1	0	0	0	0	0	0	0	0	0	0	0	0
Potri.001G217600.v4.1	1.16	0.97	1.12	1.15	0.91	1.02	0.81	0.27	0.6	2.29	2.13	2.14
Potri.001G217700.v4.1	1.5	0.45	0.52	3.99	4.73	4.07	4.55	2.65	5.44	12.89	15.97	16.74
Potri.001G217800.v4.1	26.84	16.1	21.98	25.8	21.58	20.26	15.47	13.88	16.69	22.07	18.89	22.41
Potri.001G217950.v4.1	0	0	0	0	0	0	0	0	0	0	0	0
Potri.001G218100.v4.1	2.08	0.2	0.35	10.74	11.8	9.83	2.6	1.36	3.98	10.82	14.79	11.69
Potri.001G218201.v4.1	0	0	0	0	0	0	0	0	0	0	0	0
Potri.001G218300.v4.1	10.65	6.25	5.07	9.71	13.72	10.37	10.45	6.99	10.93	14.3	21.21	15.22
Potri.001G218400.v4.1	11.15	4.24	10.03	11.06	10.01	11.37	5.9	5.29	7.02	12.57	7.8	9.03
Potri.001G218450.v4.1	0	0	0	0	0	0	0	0	0	0	0	0
Potri.001G218500.v4.1	0	0	0	0	0	0	0	0	0	0	0	0
Potri.001G218700.v4.1	296.64	264.57	263.1	354.69	235.22	193.92	478.1	658.94	499.17	494.23	482.98	518.59
Potri.001G218800.v4.1	13.81	126.14	69.41	1.83	3.39	1.42	16.76	26.53	43.91	4.91	1.38	1.4
Potri.001G219100.v4.1	3.12	118.65	137.27	0.07	0	0	10.35	114.15	48.74	0.08	0.49	0.07
Potri.001G219200.v4.1	23.22	46.14	29.52	8.21	14	11.22	24.87	48.24	38.15	14.34	18.91	17.66
Potri.001G219250.v4.1	0	0	0	0	0	0	0	0	0	0	0	0
Potri.001G219300.v4.1	9.39	336.49	214.35	20.29	13.19	23.57	16.47	237.05	95.16	19.77	22.97	16.68
Potri.001G219400.v4.1	7.52	8.25	8.7	5.48	8.56	5.16	9.68	36.56	9.78	11.23	16.3	7.57
Potri.001G219500.v4.1	57.47	39.63	35.54	19.21	30.1	23.63	41.39	65.86	48.99	48.97	51.1	51.77
Potri.001G219700.v4.1	12.49	6.93	5.43	15.97	10.2	10.5	22.73	11.49	17.76	48.47	46.38	44.09
Potri.001G219800.v4.1	0	0	0	0	0	0	0	0	0	0	0	0
Potri.001G219900.v4.1	0	0.08	0	0	0.14	0	0	0	0	0	0.09	0.08
Potri.001G220100.v4.1	14.97	12.85	11.1	8.06	7.6	6.74	16.73	15.4	19.44	21.21	23.75	22.93
Potri.001G220300.v4.1	23.11	11.49	12.64	34.25	15.3	20.94	10.01	4.49	7.67	15.27	12.05	13.43
Potri.001G220400.v4.1	0	0	0	0	0.11	0	0.11	0	0	0	0	0
Potri.001G220500.v4.1	0	0	0	0	0	0	0	0	0	0	0	0
Potri.001G220600.v4.1	17.19	10.72	14.41	16.52	11.32	12.37	12.79	15.32	14.5	15.06	16	14.95
Potri.001G220700.v4.1	11.26	6.95	7.03	6.25	8.44	6.54	8.04	10.89	9.12	17.14	12.56	13.5
Potri.001G220800.v4.1	69.15	26.64	23.48	15.08	8.97	18.29	50.71	98.64	39.3	22.57	10.8	22.41
Potri.001G220900.v4.1	0	0.29	0.09	0	0.09	0	60.2	18.92	70.8	83.67	24.75	33.56
Potri.001G221000.v4.1	28.37	20.97	15.11	23.17	19.47	16.51	33.49	25.93	32.94	34.61	34.06	34.67
Potri.001G221051.v4.1	8.61	6.48	6.64	4.17	3.63	4.32	3.34	6.54	4.6	16.17	4.87	0
Potri.001G221100.v4.1	0	0.09	0	2.87	6.89	6.95	0	0	0.37	0	0.29	0
Potri.001G221150.v4.1	1.05	0.81	1.79	2.35	7.64	4.19	0.57	0.46	0	0	0	0.5
Potri.001G221200.v4.1	0	0	0	0	0	0	0	0	0	0	0	0
Potri.001G221300.v4.1	0	0	0	0.43	0	0	0	0	0	0	0	0
Potri.001G221400.v4.1	0.1	0	0	0.99	1.42	0.76	0	0.2	0.07	0.11	0	0.19
Potri.001G221500.v4.1	0.9	0	0.08	0.23	0.27	0.25	0	0	0.07	0	0.21	0
Potri.001G221700.v4.1	0.03	0	0	0	0	0	0.12	0	0	0	0	0
Potri.001G221800.v4.1	5.29	0	0	0	0	0	0	0	0.14	0	0	0
Potri.001G221900.v4.1	0.66	0	0	0	0.08	0.32	0	0	0	0	0	0
Potri.001G222100.v4.1	0	0	0	0	0	0	0	0	0	0	0	0
Potri.001G222200.v4.1	235.41	223.95	185.54	258.91	374.77	324.19	382.53	576.6	445.25	567.1	792.48	672.08
Potri.001G222300.v4.1	32.06	25.36	26.76	15.8	15.97	14.94	32.38	34.58	36.11	35.57	37.89	41.6
Potri.001G222400.v4.1	3.34	2.94	1.06	2.38	1.78	1.25	4.12	3.54	4.05	6.52	8.41	7.65
Potri.001G222500.v4.1	51.24	54.09	48.41	34.42	45.38	40.1	27.51	30.49	28.69	39.41	38.78	42.08
Potri.001G222600.v4.1	141.45	227.72	186.57	93.32	96.69	77.31	102.85	163.46	152.95	73.47	64.42	70.98
Potri.001G222700.v4.1	24.11	18.6	17.96	21.77	18.58	18.03	24.34	22.15	22.96	44.47	49.93	45.12
Potri.001G222704.v4.1	0	2.03	1.29	0	0	0	0.05	0	0.31	0	0	0
Potri.001G222800.v4.1	0	0	0	0	0	0	0	0	0	0	0	0
Potri.001G222900.v4.1	0.24	3.35	1.71	0	0	0	0.26	3.43	0.23	0	0	0
Potri.001G222904.v4.1	0.7	17.36	18.74	0	0	0	0.25	1.29	0.55	0	0	0
Potri.001G223300.v4.1	0	0	0	0	0	0	0	0.39	0	0	0	0
Potri.001G223500.v4.1	0	0	0	0	0	0	0	0	0	0	0	0
Potri.001G223700.v4.1	0.33	0.02	0	0	0	0	0.54	2.58	0.25	0	0	0
Potri.001G223704.v4.1	0	0	0	0	0	0	0	0	0	0	0	0
[truncated: 32,701 more rows]

## Sheet: Table S5
Supplemental Table 5. KEGG pathways were significantly enriched among differentially expressed genes in the two comparison groups.
Comparison group	KEGG_map	KEGG_level_1	KEGG_level_2	Description	Rich factor	P-value	Adjusted P-value	Gene IDs	Gene Number
TL vs. CKL	map00196	Metabolism	Energy metabolism	Photosynthesis - antenna proteins	0.916667	2.00868e-13	2.59119e-11	Potri.003G171500.v4.1|Potri.006G099500.v4.1|Potri.011G126700.v4.1|Potri.005G239200.v4.1|Potri.014G172400.v4.1|Potri.016G115200.v4.1|Potri.002G221400.v4.1|Potri.001G210000.v4.1|Potri.001G407100.v4.1|Potri.002G189300.v4.1|Potri.019G063101.v4.1|Potri.008G041000.v4.1|Potri.005G239300.v4.1|Potri.010G221100.v4.1|Potri.015G062200.v4.1|Potri.014G165100.v4.1|Potri.001G056700.v4.1|Potri.011G079500.v4.1|Pot…	22
	map04814	Cellular Processes	Cell motility	Motor proteins	0.44898	5.62716e-11	3.62952e-09	Potri.013G020700.v4.1|Potri.006G085300.v4.1|Potri.011G031200.v4.1|Potri.013G011500.v4.1|Potri.004G145800.v4.1|Potri.004G161100.v4.1|Potri.002G167800.v4.1|Potri.009G124500.v4.1|Potri.016G045500.v4.1|Potri.017G081000.v4.1|Potri.005G030318.v4.1|Potri.001G289500.v4.1|Potri.001G467600.v4.1|Potri.001G436200.v4.1|Potri.006G091800.v4.1|Potri.002G110600.v4.1|Potri.005G239900.v4.1|Potri.014G125700.v4.1|Pot…	66
	map00061	Metabolism	Lipid metabolism	Fatty acid biosynthesis	0.564516	1.00646e-09	4.32776e-08	Potri.010G090200.v4.1|Potri.001G321800.v4.1|Potri.003G020300.v4.1|Potri.002G192400.v4.1|Potri.012G101500.v4.1|Potri.002G092700.v4.1|Potri.005G169100.v4.1|Potri.018G072700.v4.1|Potri.002G084100.v4.1|Potri.010G179500.v4.1|Potri.013G021300.v4.1|Potri.015G099600.v4.1|Potri.006G095800.v4.1|Potri.006G155800.v4.1|Potri.009G077800.v4.1|Potri.013G127300.v4.1|Potri.016G046701.v4.1|Potri.003G212700.v4.1|Pot…	35
	map01040	Metabolism	Lipid metabolism	Biosynthesis of unsaturated fatty acids	0.676471	5.86448e-09	1.8913e-07	Potri.006G192000.v4.1|Potri.006G101800.v4.1|Potri.008G181600.v4.1|Potri.008G181700.v4.1|Potri.001G155500.v4.1|Potri.014G083300.v4.1|Potri.001G051900.v4.1|Potri.013G127300.v4.1|Potri.010G204400.v4.1|Potri.010G052300.v4.1|Potri.003G079200.v4.1|Potri.013G123500.v4.1|Potri.005G077600.v4.1|Potri.008G055400.v4.1|Potri.007G090400.v4.1|Potri.010G179500.v4.1|Potri.019G092600.v4.1|Potri.007G010900.v4.1|Pot…	23
	map04075	Environmental Information Processing	Signal transduction	Plant hormone signal transduction	0.320099	1.03708e-07	2.67567e-06	Potri.004G172800.v4.1|Potri.002G256600.v4.1|Potri.007G067800.v4.1|Potri.002G082200.v4.1|Potri.006G255200.v4.1|Potri.001G206700.v4.1|Potri.019G103500.v4.1|Potri.006G039000.v4.1|Potri.005G237200.v4.1|Potri.010G247500.v4.1|Potri.002G176900.v4.1|Potri.005G007200.v4.1|Potri.011G129700.v4.1|Potri.002G056500.v4.1|Potri.016G092400.v4.1|Potri.002G158400.v4.1|Potri.003G147300.v4.1|Potri.001G083500.v4.1|Pot…	129
	map00195	Metabolism	Energy metabolism	Photosynthesis	0.406015	1.99846e-07	4.2967e-06	Potri.003G015200.v4.1|Potri.010G087300.v4.1|Potri.005G218800.v4.1|Potri.001G416400.v4.1|Potri.007G057200.v4.1|Potri.010G239100.v4.1|Potri.003G176400.v4.1|Potri.018G027600.v4.1|Potri.013G162200.v4.1|Potri.013G117000.v4.1|Potri.003G090400.v4.1|Potri.004G218400.v4.1|Potri.003G052500.v4.1|Potri.013G138000.v4.1|Potri.005G112900.v4.1|Potri.002G016000.v4.1|Potri.002G083500.v4.1|Potri.006G254200.v4.1|Pot…	54
	map00592	Metabolism	Lipid metabolism	alpha-Linolenic acid metabolism	0.439024	2.43518e-06	3.49042e-05	Potri.014G038700.v4.1|Potri.006G101800.v4.1|Potri.008G117300.v4.1|Potri.004G102500.v4.1|Potri.001G155500.v4.1|Potri.001G015601.v4.1|Potri.001G015500.v4.1|Potri.006G043800.v4.1|Potri.018G132100.v4.1|Potri.001G051900.v4.1|Potri.014G047700.v4.1|Potri.005G248500.v4.1|Potri.014G018200.v4.1|Potri.016G041000.v4.1|Potri.005G230100.v4.1|Potri.001G015300.v4.1|Potri.002G012800.v4.1|Potri.003G079200.v4.1|Pot…	36
	map00860	Metabolism	Metabolism of cofactors and vitamins	Porphyrin metabolism	0.458333	1.98162e-06	3.65183e-05	Potri.001G403300.v4.1|Potri.002G107800.v4.1|Potri.014G111600.v4.1|Potri.009G048000.v4.1|Potri.012G106600.v4.1|Potri.011G122400.v4.1|Potri.013G135500.v4.1|Potri.001G390800.v4.1|Potri.004G053400.v4.1|Potri.005G184700.v4.1|Potri.002G083200.v4.1|Potri.001G254308.v4.1|Potri.007G043600.v4.1|Potri.011G023900.v4.1|Potri.009G080600.v4.1|Potri.006G027300.v4.1|Potri.016G025000.v4.1|Potri.006G051100.v4.1|Pot…	33
	map00520	Metabolism	Carbohydrate metabolism	Amino sugar and nucleotide sugar metabolism	0.354167	2.43326e-06	3.92363e-05	Potri.006G022000.v4.1|Potri.014G073800.v4.1|Potri.012G128200.v4.1|Potri.002G116750.v4.1|Potri.018G112000.v4.1|Potri.006G114300.v4.1|Potri.002G200300.v4.1|Potri.018G003100.v4.1|Potri.006G188400.v4.1|Potri.008G195100.v4.1|Potri.004G182100.v4.1|Potri.005G238600.v4.1|Potri.001G190400.v4.1|Potri.017G099100.v4.1|Potri.008G079400.v4.1|Potri.019G094000.v4.1|Potri.009G142000.v4.1|Potri.019G093900.v4.1|Pot…	68
	map04016	Environmental Information Processing	Signal transduction	MAPK signaling pathway - plant	0.33945	5.36328e-06	6.91864e-05	Potri.003G125600.v4.1|Potri.006G105300.v4.1|Potri.008G009800.v4.1|Potri.012G131800.v4.1|Potri.006G137300.v4.1|Potri.004G197400.v4.1|Potri.009G037300.v4.1|Potri.004G122900.v4.1|Potri.012G000800.v4.1|Potri.009G141800.v4.1|Potri.003G125700.v4.1|Potri.015G020500.v4.1|Potri.012G002700.v4.1|Potri.001G288401.v4.1|Potri.004G182100.v4.1|Potri.005G172200.v4.1|Potri.002G099700.v4.1|Potri.001G206700.v4.1|Pot…	74
	map00640	Metabolism	Carbohydrate metabolism	Propanoate metabolism	0.460317	7.3546e-06	8.62494e-05	Potri.008G100800.v4.1|Potri.006G101800.v4.1|Potri.010G146400.v4.1|Potri.001G155500.v4.1|Potri.006G277300.v4.1|Potri.002G092700.v4.1|Potri.005G169100.v4.1|Potri.001G283100.v4.1|Potri.008G107600.v4.1|Potri.009G078600.v4.1|Potri.006G095800.v4.1|Potri.011G010400.v4.1|Potri.010G011300.v4.1|Potri.010G142100.v4.1|Potri.017G092500.v4.1|Potri.006G078200.v4.1|Potri.003G079200.v4.1|Potri.013G123500.v4.1|Pot…	29
	map04626	Organismal Systems	Environmental adaptation	Plant-pathogen interaction	0.298153	2.53632e-05	0.000272654	Potri.019G014336.v4.1|Potri.001G234500.v4.1|Potri.007G057600.v4.1|Potri.014G097900.v4.1|Potri.015G025200.v4.1|Potri.001G206700.v4.1|Potri.002G164400.v4.1|Potri.T011901.v4.1|Potri.006G249200.v4.1|Potri.019G014332.v4.1|Potri.013G119800.v4.1|Potri.001G286700.v4.1|Potri.019G014324.v4.1|Potri.008G014700.v4.1|Potri.006G112500.v4.1|Potri.006G026700.v4.1|Potri.001G314900.v4.1|Potri.019G014338.v4.1|Potri.…	113
	map00071	Metabolism	Lipid metabolism	Fatty acid degradation	0.414286	8.30065e-05	0.00082368	Potri.014G193800.v4.1|Potri.001G321800.v4.1|Potri.009G043700.v4.1|Potri.010G090200.v4.1|Potri.002G013400.v4.1|Potri.010G146400.v4.1|Potri.002G081800.v4.1|Potri.002G192400.v4.1|Potri.001G167100.v4.1|Potri.001G155500.v4.1|Potri.010G010448.v4.1|Potri.001G249700.v4.1|Potri.013G021300.v4.1|Potri.001G051900.v4.1|Potri.004G067000.v4.1|Potri.006G101800.v4.1|Potri.014G168700.v4.1|Potri.018G142750.v4.1|Pot…	29
	map00620	Metabolism	Carbohydrate metabolism	Pyruvate metabolism	0.335526	0.000202926	0.00186982	Potri.018G084800.v4.1|Potri.014G193800.v4.1|Potri.008G100800.v4.1|Potri.010G126600.v4.1|Potri.017G101900.v4.1|Potri.002G013400.v4.1|Potri.018G142750.v4.1|Potri.002G081800.v4.1|Potri.004G214966.v4.1|Potri.001G167100.v4.1|Potri.002G092700.v4.1|Potri.005G169100.v4.1|Potri.004G076000.v4.1|Potri.002G141700.v4.1|Potri.008G107600.v4.1|Potri.006G078200.v4.1|Potri.018G042100.v4.1|Potri.006G160600.v4.1|Pot…	51
	map00051	Metabolism	Carbohydrate metabolism	Fructose and mannose metabolism	0.380952	0.00024134	0.00207553	Potri.006G109900.v4.1|Potri.007G015500.v4.1|Potri.006G009400.v4.1|Potri.012G135000.v4.1|Potri.001G254800.v4.1|Potri.005G116200.v4.1|Potri.005G238600.v4.1|Potri.001G190400.v4.1|Potri.014G080500.v4.1|Potri.012G134900.v4.1|Potri.007G013900.v4.1|Potri.005G120500.v4.1|Potri.009G129500.v4.1|Potri.011G015900.v4.1|Potri.003G151100.v4.1|Potri.002G003100.v4.1|Potri.001G240300.v4.1|Potri.019G063600.v4.1|Pot…	32
	map00941	Metabolism	Biosynthesis of other secondary metabolites	Flavonoid biosynthesis	0.369565	0.000307008	0.00247526	Potri.018G146100.v4.1|Potri.004G139600.v4.1|Potri.003G183900.v4.1|Potri.001G051600.v4.1|Potri.018G104700.v4.1|Potri.005G113900.v4.1|Potri.001G304800.v4.1|Potri.010G180000.v4.1|Potri.005G028100.v4.1|Potri.019G001200.v4.1|Potri.001G051500.v4.1|Potri.001G113100.v4.1|Potri.013G027000.v4.1|Potri.002G033600.v4.1|Potri.003G119100.v4.1|Potri.019G057800.v4.1|Potri.T010800.v4.1|Potri.T010801.v4.1|Potri.016…	34
	map00591	Metabolism	Lipid metabolism	Linoleic acid metabolism	0.5	0.00061743	0.0046852	Potri.001G015300.v4.1|Potri.006G043800.v4.1|Potri.001G167700.v4.1|Potri.001G015400.v4.1|Potri.018G132100.v4.1|Potri.013G022000.v4.1|Potri.005G032700.v4.1|Potri.017G046200.v4.1|Potri.010G057100.v4.1|Potri.005G032400.v4.1|Potri.001G015601.v4.1|Potri.001G015500.v4.1|Potri.016G041000.v4.1|Potri.014G018200.v4.1	14
	map00410	Metabolism	Metabolism of other amino acids	beta-Alanine metabolism	0.378378	0.000653935	0.00468653	Potri.006G101800.v4.1|Potri.010G146400.v4.1|Potri.002G081800.v4.1|Potri.001G167100.v4.1|Potri.001G155500.v4.1|Potri.006G151300.v4.1|Potri.006G277300.v4.1|Potri.001G263400.v4.1|Potri.001G283100.v4.1|Potri.009G078600.v4.1|Potri.012G079500.v4.1|Potri.011G010400.v4.1|Potri.015G074600.v4.1|Potri.009G067700.v4.1|Potri.019G092600.v4.1|Potri.015G082900.v4.1|Potri.010G088900.v4.1|Potri.002G055300.v4.1|Pot…	28
	map00062	Metabolism	Lipid metabolism	Fatty acid elongation	0.416667	0.000932827	0.00633341	Potri.007G010900.v4.1|Potri.006G249200.v4.1|Potri.009G026800.v4.1|Potri.010G079500.v4.1|Potri.010G204400.v4.1|Potri.010G052300.v4.1|Potri.010G079300.v4.1|Potri.010G052500.v4.1|Potri.008G181600.v4.1|Potri.001G234500.v4.1|Potri.013G119800.v4.1|Potri.008G055400.v4.1|Potri.013G119600.v4.1|Potri.008G181700.v4.1|Potri.008G120300.v4.1|Potri.014G083300.v4.1|Potri.013G120100.v4.1|Potri.001G235400.v4.1|Pot…	20
	map00500	Metabolism	Carbohydrate metabolism	Starch and sucrose metabolism	0.297778	0.00108676	0.00637236	Potri.001G092200.v4.1|Potri.005G077200.v4.1|Potri.003G094500.v4.1|Potri.006G280700.v4.1|Potri.009G153900.v4.1|Potri.012G037200.v4.1|Potri.017G093200.v4.1|Potri.010G177300.v4.1|Potri.001G222704.v4.1|Potri.006G175500.v4.1|Potri.001G222900.v4.1|Potri.008G174100.v4.1|Potri.005G238600.v4.1|Potri.001G190400.v4.1|Potri.014G029400.v4.1|Potri.018G097700.v4.1|Potri.002G202300.v4.1|Potri.017G040800.v4.1|Pot…	67
	map02010	Environmental Information Processing	Membrane transport	ABC transporters	0.333333	0.00108042	0.00663684	Potri.006G115000.v4.1|Potri.012G033500.v4.1|Potri.010G153700.v4.1|Potri.002G019600.v4.1|Potri.011G112100.v4.1|Potri.001G189500.v4.1|Potri.014G113500.v4.1|Potri.009G070100.v4.1|Potri.017G085000.v4.1|Potri.016G093600.v4.1|Potri.016G122901.v4.1|Potri.011G094650.v4.1|Potri.005G064300.v4.1|Potri.001G354900.v4.1|Potri.009G051200.v4.1|Potri.001G362300.v4.1|Potri.014G080200.v4.1|Potri.015G023800.v4.1|Pot…	40
	map00710	Metabolism	Energy metabolism	Carbon fixation in photosynthetic organisms	0.342857	0.00106031	0.00683901	Potri.007G015500.v4.1|Potri.002G220566.v4.1|Potri.017G101900.v4.1|Potri.002G007100.v4.1|Potri.008G063800.v4.1|Potri.002G156000.v4.1|Potri.009G081600.v4.1|Potri.008G056300.v4.1|Potri.017G114600.v4.1|Potri.003G099400.v4.1|Potri.011G074100.v4.1|Potri.009G129500.v4.1|Potri.006G241600.v4.1|Potri.002G146300.v4.1|Potri.010G131800.v4.1|Potri.005G052000.v4.1|Potri.001G240300.v4.1|Potri.010G171500.v4.1|Pot…	36
	map00480	Metabolism	Metabolism of other amino acids	Glutathione metabolism	0.317568	0.00135825	0.00761801	Potri.001G436800.v4.1|Potri.002G207286.v4.1|Potri.001G436500.v4.1|Potri.017G138800.v4.1|Potri.016G023200.v4.1|Potri.007G126600.v4.1|Potri.002G207479.v4.1|Potri.008G080500.v4.1|Potri.004G091000.v4.1|Potri.012G002600.v4.1|Potri.001G059900.v4.1|Potri.001G437400.v4.1|Potri.019G130433.v4.1|Potri.005G005866.v4.1|Potri.016G083500.v4.1|Potri.003G135600.v4.1|Potri.010G061100.v4.1|Potri.004G108880.v4.1|Pot…	47
	map00630	Metabolism	Carbohydrate metabolism	Glyoxylate and dicarboxylate metabolism	0.333333	0.00141991	0.00763202	Potri.017G059300.v4.1|Potri.015G144700.v4.1|Potri.008G100800.v4.1|Potri.014G141900.v4.1|Potri.017G101900.v4.1|Potri.005G170800.v4.1|Potri.016G089300.v4.1|Potri.009G081600.v4.1|Potri.017G114600.v4.1|Potri.008G107600.v4.1|Potri.011G074100.v4.1|Potri.002G151200.v4.1|Potri.017G131100.v4.1|Potri.001G320400.v4.1|Potri.003G040800.v4.1|Potri.003G069400.v4.1|Potri.010G142100.v4.1|Potri.003G038450.v4.1|Pot…	38
	map00561	Metabolism	Lipid metabolism	Glycerolipid metabolism	0.340426	0.0022262	0.0114872	Potri.006G172400.v4.1|Potri.002G081800.v4.1|Potri.010G201200.v4.1|Potri.001G167100.v4.1|Potri.006G203200.v4.1|Potri.014G085500.v4.1|Potri.004G038100.v4.1|Potri.011G138900.v4.1|Potri.006G043800.v4.1|Potri.016G102032.v4.1|Potri.009G112307.v4.1|Potri.018G016600.v4.1|Potri.006G174700.v4.1|Potri.016G041000.v4.1|Potri.005G070900.v4.1|Potri.015G031900.v4.1|Potri.016G113100.v4.1|Potri.006G063300.v4.1|Pot…	32
	map00290	Metabolism	Amino acid metabolism	Valine, leucine and isoleucine biosynthesis	0.48	0.00235696	0.0116942	Potri.009G082700.v4.1|Potri.010G178200.v4.1|Potri.001G051700.v4.1|Potri.006G118400.v4.1|Potri.001G185600.v4.1|Potri.009G082600.v4.1|Potri.013G117532.v4.1|Potri.019G089532.v4.1|Potri.008G078800.v4.1|Potri.004G043700.v4.1|Potri.002G113600.v4.1|Potri.008G172500.v4.1	12
	map00950	Metabolism	Biosynthesis of other secondary metabolites	Isoquinoline alkaloid biosynthesis	0.395833	0.00253945	0.012133	Potri.011G108300.v4.1|Potri.011G108200.v4.1|Potri.010G088900.v4.1|Potri.015G082900.v4.1|Potri.001G388100.v4.1|Potri.008G151900.v4.1|Potri.006G241600.v4.1|Potri.001G388900.v4.1|Potri.011G047300.v4.1|Potri.001G388450.v4.1|Potri.005G079200.v4.1|Potri.001G388200.v4.1|Potri.017G014000.v4.1|Potri.001G387900.v4.1|Potri.004G036200.v4.1|Potri.017G013800.v4.1|Potri.004G156500.v4.1|Potri.001G388801.v4.1|Pot…	19
	map00780	Metabolism	Metabolism of cofactors and vitamins	Biotin metabolism	0.461538	0.00355006	0.0163557	Potri.007G126400.v4.1|Potri.003G212700.v4.1|Potri.003G142000.v4.1|Potri.004G131500.v4.1|Potri.005G173000.v4.1|Potri.008G178700.v4.1|Potri.003G020300.v4.1|Potri.001G088700.v4.1|Potri.T014016.v4.1|Potri.010G056100.v4.1|Potri.011G079700.v4.1|Potri.016G046701.v4.1	12
	map00350	Metabolism	Amino acid metabolism	Tyrosine metabolism	0.341463	0.00386939	0.0172121	Potri.014G193800.v4.1|Potri.011G108300.v4.1|Potri.002G013400.v4.1|Potri.018G142750.v4.1|Potri.001G388450.v4.1|Potri.002G057400.v4.1|Potri.016G127300.v4.1|Potri.001G388200.v4.1|Potri.001G388600.v4.1|Potri.005G079200.v4.1|Potri.001G388100.v4.1|Potri.006G241600.v4.1|Potri.004G067000.v4.1|Potri.011G047300.v4.1|Potri.017G014000.v4.1|Potri.004G036200.v4.1|Potri.015G082900.v4.1|Potri.011G108200.v4.1|Pot…	28
	map00053	Metabolism	Carbohydrate metabolism	Ascorbate and aldarate metabolism	0.341772	0.0044466	0.0191204	Potri.012G128200.v4.1|Potri.001G219300.v4.1|Potri.005G179200.v4.1|Potri.002G081800.v4.1|Potri.001G167100.v4.1|Potri.018G069700.v4.1|Potri.010G159800.v4.1|Potri.017G126100.v4.1|Potri.016G102032.v4.1|Potri.018G100400.v4.1|Potri.006G014900.v4.1|Potri.005G112200.v4.1|Potri.009G081300.v4.1|Potri.008G094300.v4.1|Potri.002G189900.v4.1|Potri.002G146500.v4.1|Potri.008G144500.v4.1|Potri.016G102100.v4.1|Pot…	27
	map00030	Metabolism	Carbohydrate metabolism	Pentose phosphate pathway	0.337349	0.00469208	0.0195251	Potri.007G015500.v4.1|Potri.003G088400.v4.1|Potri.001G059900.v4.1|Potri.014G179600.v4.1|Potri.003G135600.v4.1|Potri.005G005866.v4.1|Potri.011G015900.v4.1|Potri.001G145700.v4.1|Potri.004G108880.v4.1|Potri.002G146300.v4.1|Potri.003G151100.v4.1|Potri.005G052000.v4.1|Potri.002G003100.v4.1|Potri.011G155500.v4.1|Potri.008G097200.v4.1|Potri.006G186800.v4.1|Potri.006G235132.v4.1|Potri.001G068200.v4.1|Pot…	28
	map00010	Metabolism	Carbohydrate metabolism	Glycolysis / Gluconeogenesis	0.291892	0.00494093	0.0199181	Potri.014G193800.v4.1|Potri.008G100800.v4.1|Potri.009G129500.v4.1|Potri.007G015500.v4.1|Potri.012G045875.v4.1|Potri.002G093300.v4.1|Potri.002G013400.v4.1|Potri.018G142750.v4.1|Potri.002G081800.v4.1|Potri.001G344100.v4.1|Potri.001G167100.v4.1|Potri.001G037700.v4.1|Potri.005G238600.v4.1|Potri.001G190400.v4.1|Potri.001G254800.v4.1|Potri.008G159700.v4.1|Potri.008G107600.v4.1|Potri.016G102032.v4.1|Pot…	54
	map00562	Metabolism	Carbohydrate metabolism	Inositol phosphate metabolism	0.32	0.00648157	0.025337	Potri.019G015768.v4.1|Potri.001G242333.v4.1|Potri.009G113700.v4.1|Potri.003G071300.v4.1|Potri.008G068400.v4.1|Potri.009G084600.v4.1|Potri.018G069700.v4.1|Potri.016G118300.v4.1|Potri.007G089000.v4.1|Potri.001G275500.v4.1|Potri.001G283100.v4.1|Potri.002G032900.v4.1|Potri.009G129500.v4.1|Potri.005G230200.v4.1|Potri.007G047900.v4.1|Potri.003G196000.v4.1|Potri.006G014900.v4.1|Potri.001G240300.v4.1|Pot…	32
	map00052	Metabolism	Carbohydrate metabolism	Galactose metabolism	0.333333	0.00749041	0.0276075	Potri.012G045875.v4.1|Potri.017G036700.v4.1|Potri.016G054700.v4.1|Potri.002G191600.v4.1|Potri.014G116800.v4.1|Potri.005G238600.v4.1|Potri.001G190400.v4.1|Potri.004G038100.v4.1|Potri.001G090700.v4.1|Potri.008G101000.v4.1|Potri.003G140900.v4.1|Potri.006G233200.v4.1|Potri.014G118400.v4.1|Potri.003G151100.v4.1|Potri.006G052800.v4.1|Potri.003G196500.v4.1|Potri.011G154500.v4.1|Potri.008G189400.v4.1|Pot…	26
	map00785	Metabolism	Metabolism of cofactors and vitamins	Lipoic acid metabolism	0.377778	0.00728359	0.0276348	Potri.003G089300.v4.1|Potri.008G100800.v4.1|Potri.008G107600.v4.1|Potri.004G009600.v4.1|Potri.001G014000.v4.1|Potri.010G126600.v4.1|Potri.013G114300.v4.1|Potri.001G144800.v4.1|Potri.010G011300.v4.1|Potri.010G142100.v4.1|Potri.013G136000.v4.1|Potri.005G185400.v4.1|Potri.017G076500.v4.1|Potri.002G131000.v4.1|Potri.004G129800.v4.1|Potri.019G084900.v4.1|Potri.011G006800.v4.1	17
	map00966	Metabolism	Biosynthesis of other secondary metabolites	Glucosinolate biosynthesis	0.6	0.00814113	0.0291724	Potri.009G082700.v4.1|Potri.009G082600.v4.1|Potri.013G157400.v4.1|Potri.013G157200.v4.1|Potri.002G113600.v4.1|Potri.008G172500.v4.1	6
	map00564	Metabolism	Lipid metabolism	Glycerophospholipid metabolism	0.297101	0.00953816	0.0332547	Potri.003G061700.v4.1|Potri.006G172400.v4.1|Potri.010G201200.v4.1|Potri.006G253900.v4.1|Potri.012G047400.v4.1|Potri.014G085500.v4.1|Potri.018G030200.v4.1|Potri.006G046900.v4.1|Potri.002G069800.v4.1|Potri.011G138900.v4.1|Potri.005G197500.v4.1|Potri.006G043800.v4.1|Potri.018G132100.v4.1|Potri.009G112307.v4.1|Potri.014G047700.v4.1|Potri.003G037700.v4.1|Potri.005G105600.v4.1|Potri.016G041000.v4.1|Pot…	41
	map00380	Metabolism	Amino acid metabolism	Tryptophan metabolism	0.31	0.0119205	0.0404671	Potri.008G100800.v4.1|Potri.T125108.v4.1|Potri.008G187800.v4.1|Potri.014G106600.v4.1|Potri.010G146400.v4.1|Potri.002G081800.v4.1|Potri.001G455400.v4.1|Potri.001G167100.v4.1|Potri.013G121800.v4.1|Potri.013G122000.v4.1|Potri.008G113600.v4.1|Potri.008G107600.v4.1|Potri.013G120800.v4.1|Potri.010G142100.v4.1|Potri.004G036200.v4.1|Potri.002G076766.v4.1|Potri.015G003100.v4.1|Potri.009G139700.v4.1|Potri.…	31
TP vs. CKP	map04016	Environmental Information Processing	Signal transduction	MAPK signaling pathway - plant	0.334862	2.71469e-10	3.50195e-08	Potri.009G082800.v4.1|Potri.009G037300.v4.1|Potri.006G220100.v4.1|Potri.009G142150.v4.1|Potri.007G020100.v4.1|Potri.012G130400.v4.1|Potri.003G132700.v4.1|Potri.004G122900.v4.1|Potri.002G099700.v4.1|Potri.009G141800.v4.1|Potri.001G099001.v4.1|Potri.015G020500.v4.1|Potri.012G002700.v4.1|Potri.004G182100.v4.1|Potri.009G142000.v4.1|Potri.002G164400.v4.1|Potri.010G183900.v4.1|Potri.008G166200.v4.1|Pot…	73
	map00940	Metabolism	Biosynthesis of other secondary metabolites	Phenylpropanoid biosynthesis	0.315385	6.15896e-10	3.97253e-08	Potri.010G057000.v4.1|Potri.018G146100.v4.1|Potri.010G124000.v4.1|Potri.008G022232.v4.1|Potri.010G180000.v4.1|Potri.011G161300.v4.1|Potri.018G104700.v4.1|Potri.018G015500.v4.1|Potri.003G214900.v4.1|Potri.005G195600.v4.1|Potri.010G053800.v4.1|Potri.014G129000.v4.1|Potri.004G015300.v4.1|Potri.003G181400.v4.1|Potri.012G006800.v4.1|Potri.001G304800.v4.1|Potri.011G159600.v4.1|Potri.001G463400.v4.1|Pot…	82
	map04075	Environmental Information Processing	Signal transduction	Plant hormone signal transduction	0.277916	2.42141e-09	1.0412e-07	Potri.004G172800.v4.1|Potri.003G088900.v4.1|Potri.009G037300.v4.1|Potri.007G067800.v4.1|Potri.014G100100.v4.1|Potri.002G082200.v4.1|Potri.010G191000.v4.1|Potri.008G166200.v4.1|Potri.002G087000.v4.1|Potri.002G176900.v4.1|Potri.005G007200.v4.1|Potri.011G129700.v4.1|Potri.014G103700.v4.1|Potri.006G236200.v4.1|Potri.003G147300.v4.1|Potri.010G183900.v4.1|Potri.001G083500.v4.1|Potri.013G041400.v4.1|Pot…	112
	map00196	Metabolism	Energy metabolism	Photosynthesis - antenna proteins	0.708333	4.12119e-09	1.32908e-07	Potri.002G221400.v4.1|Potri.011G079500.v4.1|Potri.003G171500.v4.1|Potri.006G099500.v4.1|Potri.005G239300.v4.1|Potri.005G239200.v4.1|Potri.011G126700.v4.1|Potri.005G258600.v4.1|Potri.001G407100.v4.1|Potri.001G056700.v4.1|Potri.008G041000.v4.1|Potri.002G189300.v4.1|Potri.003G020400.v4.1|Potri.010G221100.v4.1|Potri.008G067300.v4.1|Potri.014G029700.v4.1|Potri.014G172400.v4.1	17
	map00500	Metabolism	Carbohydrate metabolism	Starch and sucrose metabolism	0.311111	2.04753e-08	5.28261e-07	Potri.003G112400.v4.1|Potri.001G449500.v4.1|Potri.005G077200.v4.1|Potri.003G094500.v4.1|Potri.013G095500.v4.1|Potri.004G019700.v4.1|Potri.009G118800.v4.1|Potri.011G070900.v4.1|Potri.001G222900.v4.1|Potri.008G174100.v4.1|Potri.001G403900.v4.1|Potri.001G223700.v4.1|Potri.014G029400.v4.1|Potri.004G019300.v4.1|Potri.018G097700.v4.1|Potri.007G071200.v4.1|Potri.002G202300.v4.1|Potri.003G218500.v4.1|Pot…	70
	map02010	Environmental Information Processing	Membrane transport	ABC transporters	0.358333	1.44981e-07	3.1171e-06	Potri.011G133800.v4.1|Potri.012G033500.v4.1|Potri.008G098850.v4.1|Potri.006G123900.v4.1|Potri.005G064300.v4.1|Potri.010G153700.v4.1|Potri.002G019600.v4.1|Potri.012G033600.v4.1|Potri.001G393300.v4.1|Potri.011G112100.v4.1|Potri.014G113500.v4.1|Potri.015G006000.v4.1|Potri.009G070100.v4.1|Potri.017G085000.v4.1|Potri.016G093600.v4.1|Potri.003G183200.v4.1|Potri.011G094650.v4.1|Potri.017G074000.v4.1|Pot…	43
	map00592	Metabolism	Lipid metabolism	alpha-Linolenic acid metabolism	0.402439	1.81337e-07	3.34178e-06	Potri.014G038700.v4.1|Potri.006G101800.v4.1|Potri.001G452600.v4.1|Potri.004G102500.v4.1|Potri.001G155500.v4.1|Potri.001G015601.v4.1|Potri.005G248500.v4.1|Potri.007G108401.v4.1|Potri.001G051900.v4.1|Potri.013G102750.v4.1|Potri.014G047700.v4.1|Potri.014G155800.v4.1|Potri.003G004200.v4.1|Potri.013G103000.v4.1|Potri.005G060000.v4.1|Potri.005G230100.v4.1|Potri.002G012800.v4.1|Potri.013G102800.v4.1|Pot…	33
	map00999	Metabolism	Biosynthesis of other secondary metabolites	Biosynthesis of various plant secondary metabolites	0.344	5.34318e-07	8.61588e-06	Potri.001G015100.v4.1|Potri.001G223700.v4.1|Potri.004G019700.v4.1|Potri.018G134000.v4.1|Potri.009G095300.v4.1|Potri.001G222900.v4.1|Potri.004G019500.v4.1|Potri.004G019300.v4.1|Potri.007G002400.v4.1|Potri.004G019366.v4.1|Potri.009G098966.v4.1|Potri.001G006901.v4.1|Potri.018G149300.v4.1|Potri.007G002500.v4.1|Potri.013G106100.v4.1|Potri.010G178800.v4.1|Potri.009G095400.v4.1|Potri.004G019800.v4.1|Pot…	43
	map00071	Metabolism	Lipid metabolism	Fatty acid degradation	0.385714	6.06526e-06	8.69354e-05	Potri.014G193800.v4.1|Potri.019G041600.v4.1|Potri.009G043700.v4.1|Potri.010G090200.v4.1|Potri.002G013400.v4.1|Potri.002G081800.v4.1|Potri.001G167100.v4.1|Potri.001G155500.v4.1|Potri.010G010448.v4.1|Potri.001G249700.v4.1|Potri.007G108401.v4.1|Potri.007G017100.v4.1|Potri.010G207800.v4.1|Potri.001G051900.v4.1|Potri.006G101800.v4.1|Potri.005G060000.v4.1|Potri.003G079200.v4.1|Potri.001G412900.v4.1|Pot…	27
	map00073	Metabolism	Lipid metabolism	Cutin, suberine and wax biosynthesis	0.452381	9.77238e-06	0.000126064	Potri.001G200800.v4.1|Potri.001G326300.v4.1|Potri.004G185000.v4.1|Potri.009G043700.v4.1|Potri.014G152600.v4.1|Potri.004G019000.v4.1|Potri.019G075201.v4.1|Potri.005G220700.v4.1|Potri.014G152900.v4.1|Potri.009G145000.v4.1|Potri.002G042200.v4.1|Potri.010G066600.v4.1|Potri.016G031600.v4.1|Potri.005G092200.v4.1|Potri.004G185100.v4.1|Potri.009G144900.v4.1|Potri.001G249700.v4.1|Potri.007G072100.v4.1|Pot…	19
	map00410	Metabolism	Metabolism of other amino acids	beta-Alanine metabolism	0.364865	2.00624e-05	0.000235278	Potri.001G412900.v4.1|Potri.002G240800.v4.1|Potri.018G004200.v4.1|Potri.008G104500.v4.1|Potri.006G101800.v4.1|Potri.002G081800.v4.1|Potri.001G167100.v4.1|Potri.001G155500.v4.1|Potri.006G151300.v4.1|Potri.006G277300.v4.1|Potri.001G263400.v4.1|Potri.007G017100.v4.1|Potri.004G075200.v4.1|Potri.012G039000.v4.1|Potri.003G079200.v4.1|Potri.010G089050.v4.1|Potri.001G118300.v4.1|Potri.002G055300.v4.1|Pot…	27
	map00904	Metabolism	Metabolism of terpenoids and polyketides	Diterpenoid biosynthesis	0.459459	2.2294e-05	0.00023966	Potri.006G247700.v4.1|Potri.007G103800.v4.1|Potri.001G378400.v4.1|Potri.008G101600.v4.1|Potri.004G065000.v4.1|Potri.004G106600.v4.1|Potri.001G278200.v4.1|Potri.011G095600.v4.1|Potri.002G129700.v4.1|Potri.014G073700.v4.1|Potri.002G191900.v4.1|Potri.008G145300.v4.1|Potri.004G037900.v4.1|Potri.005G210300.v4.1|Potri.002G052100.v4.1|Potri.013G125300.v4.1|Potri.010G096800.v4.1	17
	map04814	Cellular Processes	Cell motility	Motor proteins	0.29932	2.44162e-05	0.000242284	Potri.006G085300.v4.1|Potri.013G011500.v4.1|Potri.001G401400.v4.1|Potri.009G025300.v4.1|Potri.004G145800.v4.1|Potri.003G127800.v4.1|Potri.016G045500.v4.1|Potri.001G272700.v4.1|Potri.001G436200.v4.1|Potri.011G126400.v4.1|Potri.002G081300.v4.1|Potri.002G110600.v4.1|Potri.001G289500.v4.1|Potri.003G126800.v4.1|Potri.009G085100.v4.1|Potri.002G111900.v4.1|Potri.001G004600.v4.1|Potri.014G070900.v4.1|Pot…	44
	map00460	Metabolism	Metabolism of other amino acids	Cyanoamino acid metabolism	0.345679	4.44311e-05	0.0004094	Potri.014G022900.v4.1|Potri.001G223700.v4.1|Potri.013G157400.v4.1|Potri.004G019700.v4.1|Potri.005G082800.v4.1|Potri.001G222900.v4.1|Potri.004G019500.v4.1|Potri.004G019300.v4.1|Potri.004G019366.v4.1|Potri.008G002900.v4.1|Potri.010G178800.v4.1|Potri.004G019800.v4.1|Potri.002G122900.v4.1|Potri.001G227400.v4.1|Potri.008G094200.v4.1|Potri.013G157200.v4.1|Potri.001G409900.v4.1|Potri.015G041300.v4.1|Pot…	28
	map00350	Metabolism	Amino acid metabolism	Tyrosine metabolism	0.341463	5.71031e-05	0.000491087	Potri.014G193800.v4.1|Potri.019G041600.v4.1|Potri.011G108300.v4.1|Potri.002G013400.v4.1|Potri.001G388450.v4.1|Potri.002G057400.v4.1|Potri.016G127300.v4.1|Potri.017G013900.v4.1|Potri.017G014200.v4.1|Potri.007G108401.v4.1|Potri.001G388600.v4.1|Potri.004G156500.v4.1|Potri.001G388100.v4.1|Potri.011G047300.v4.1|Potri.016G114300.v4.1|Potri.017G014000.v4.1|Potri.016G126600.v4.1|Potri.005G060000.v4.1|Pot…	28
	map00900	Metabolism	Metabolism of terpenoids and polyketides	Terpenoid backbone biosynthesis	0.337349	7.29388e-05	0.000588069	Potri.001G225100.v4.1|Potri.007G118600.v4.1|Potri.006G003400.v4.1|Potri.009G045500.v4.1|Potri.006G171700.v4.1|Potri.001G111700.v4.1|Potri.015G043400.v4.1|Potri.004G179628.v4.1|Potri.009G169900.v4.1|Potri.017G110700.v4.1|Potri.003G120300.v4.1|Potri.005G257000.v4.1|Potri.004G208500.v4.1|Potri.010G237900.v4.1|Potri.014G168700.v4.1|Potri.004G090600.v4.1|Potri.011G145000.v4.1|Potri.009G013400.v4.1|Pot…	28
	map00950	Metabolism	Biosynthesis of other secondary metabolites	Isoquinoline alkaloid biosynthesis	0.395833	9.40675e-05	0.000713806	Potri.010G089050.v4.1|Potri.011G108300.v4.1|Potri.017G013900.v4.1|Potri.001G118300.v4.1|Potri.005G079200.v4.1|Potri.001G388100.v4.1|Potri.011G047300.v4.1|Potri.001G388450.v4.1|Potri.016G114300.v4.1|Potri.001G388900.v4.1|Potri.001G388200.v4.1|Potri.017G014000.v4.1|Potri.001G387900.v4.1|Potri.001G388300.v4.1|Potri.017G014200.v4.1|Potri.001G388801.v4.1|Potri.004G156500.v4.1|Potri.012G084400.v4.1|Pot…	19
	map00380	Metabolism	Amino acid metabolism	Tryptophan metabolism	0.31	0.000183727	0.00131671	Potri.004G171000.v4.1|Potri.008G104500.v4.1|Potri.002G081800.v4.1|Potri.001G455400.v4.1|Potri.001G167100.v4.1|Potri.006G243400.v4.1|Potri.009G139800.v4.1|Potri.013G122000.v4.1|Potri.008G113600.v4.1|Potri.005G100400.v4.1|Potri.013G120800.v4.1|Potri.019G102900.v4.1|Potri.007G017100.v4.1|Potri.016G114300.v4.1|Potri.009G139700.v4.1|Potri.014G168700.v4.1|Potri.001G412900.v4.1|Potri.014G106600.v4.1|Pot…	31
	map00909	Metabolism	Metabolism of terpenoids and polyketides	Sesquiterpenoid and triterpenoid biosynthesis	0.365385	0.000323019	0.00219313	Potri.004G030200.v4.1|Potri.019G045100.v4.1|Potri.015G120900.v4.1|Potri.004G015600.v4.1|Potri.019G045300.v4.1|Potri.011G142800.v4.1|Potri.019G016122.v4.1|Potri.019G016116.v4.1|Potri.015G032100.v4.1|Potri.007G002100.v4.1|Potri.011G032300.v4.1|Potri.019G044900.v4.1|Potri.015G085500.v4.1|Potri.019G023004.v4.1|Potri.019G016700.v4.1|Potri.004G030400.v4.1|Potri.019G023016.v4.1|Potri.007G002500.v4.1|Pot…	19
	map00910	Metabolism	Energy metabolism	Nitrogen metabolism	0.365385	0.000323019	0.00219313	Potri.006G038400.v4.1|Potri.015G017500.v4.1|Potri.012G113500.v4.1|Potri.004G212800.v4.1|Potri.015G017601.v4.1|Potri.016G079600.v4.1|Potri.007G053750.v4.1|Potri.019G034800.v4.1|Potri.006G212900.v4.1|Potri.015G076000.v4.1|Potri.016G043700.v4.1|Potri.015G075902.v4.1|Potri.009G010200.v4.1|Potri.010G029100.v4.1|Potri.004G085400.v4.1|Potri.015G111000.v4.1|Potri.001G348300.v4.1|Potri.005G172400.v4.1|Pot…	19
	map00945	Metabolism	Biosynthesis of other secondary metabolites	Stilbenoid, diarylheptanoid and gingerol biosynthesis	0.333333	0.00158748	0.00930841	Potri.018G146100.v4.1|Potri.018G105500.v4.1|Potri.003G183900.v4.1|Potri.016G031000.v4.1|Potri.011G124128.v4.1|Potri.018G104700.v4.1|Potri.019G001200.v4.1|Potri.008G136600.v4.1|Potri.010G053800.v4.1|Potri.016G031100.v4.1|Potri.019G001400.v4.1|Potri.011G124156.v4.1|Potri.001G304800.v4.1|Potri.005G028200.v4.1|Potri.004G017600.v4.1|Potri.017G010600.v4.1|Potri.008G033500.v4.1|Potri.010G180000.v4.1	18
	map04626	Organismal Systems	Environmental adaptation	Plant-pathogen interaction	0.221636	0.00152676	0.0093787	Potri.009G082800.v4.1|Potri.019G014336.v4.1|Potri.005G215700.v4.1|Potri.001G332900.v4.1|Potri.002G188600.v4.1|Potri.003G132700.v4.1|Potri.002G178000.v4.1|Potri.004G122900.v4.1|Potri.014G097900.v4.1|Potri.009G026800.v4.1|Potri.001G099001.v4.1|Potri.005G183300.v4.1|Potri.006G047300.v4.1|Potri.018G032200.v4.1|Potri.001G134300.v4.1|Potri.012G048200.v4.1|Potri.006G147100.v4.1|Potri.015G025100.v4.1|Pot…	84
	map00966	Metabolism	Biosynthesis of other secondary metabolites	Glucosinolate biosynthesis	0.6	0.00214557	0.0120339	Potri.009G082700.v4.1|Potri.009G082600.v4.1|Potri.013G157400.v4.1|Potri.013G157200.v4.1|Potri.002G113600.v4.1|Potri.008G172500.v4.1	6
	map00650	Metabolism	Carbohydrate metabolism	Butanoate metabolism	0.375	0.00311271	0.0167308	Potri.008G141100.v4.1|Potri.008G104500.v4.1|Potri.010G178200.v4.1|Potri.008G108000.v4.1|Potri.012G098300.v4.1|Potri.014G168700.v4.1|Potri.006G020900.v4.1|Potri.004G075200.v4.1|Potri.003G120300.v4.1|Potri.010G100500.v4.1|Potri.012G039000.v4.1|Potri.001G111700.v4.1	12
	map00902	Metabolism	Metabolism of terpenoids and polyketides	Monoterpenoid biosynthesis	0.428571	0.00358643	0.018506	Potri.016G078300.v4.1|Potri.002G156600.v4.1|Potri.009G063300.v4.1|Potri.014G080100.v4.1|Potri.001G268600.v4.1|Potri.004G235600.v4.1|Potri.014G080000.v4.1|Potri.004G235500.v4.1|Potri.009G063400.v4.1	9
	map00480	Metabolism	Metabolism of other amino acids	Glutathione metabolism	0.25	0.00412331	0.020458	Potri.001G436800.v4.1|Potri.005G246300.v4.1|Potri.007G126600.v4.1|Potri.005G082800.v4.1|Potri.012G002600.v4.1|Potri.001G059900.v4.1|Potri.001G437400.v4.1|Potri.019G130433.v4.1|Potri.005G005866.v4.1|Potri.001G102051.v4.1|Potri.010G061100.v4.1|Potri.001G105200.v4.1|Potri.016G118500.v4.1|Potri.011G140800.v4.1|Potri.008G175000.v4.1|Potri.010G061700.v4.1|Potri.010G060900.v4.1|Potri.017G106900.v4.1|Pot…	37
	map00770	Metabolism	Metabolism of cofactors and vitamins	Pantothenate and CoA biosynthesis	0.309091	0.00513479	0.0245329	Potri.001G412900.v4.1|Potri.009G082700.v4.1|Potri.009G082600.v4.1|Potri.002G240800.v4.1|Potri.001G051700.v4.1|Potri.002G055300.v4.1|Potri.007G017100.v4.1|Potri.012G098300.v4.1|Potri.012G078700.v4.1|Potri.002G081800.v4.1|Potri.010G178200.v4.1|Potri.005G121200.v4.1|Potri.013G117532.v4.1|Potri.010G041800.v4.1|Potri.002G113600.v4.1|Potri.005G207300.v4.1|Potri.001G259100.v4.1	17
	map00280	Metabolism	Amino acid metabolism	Valine, leucine and isoleucine degradation	0.283784	0.00610598	0.0281311	Potri.001G412900.v4.1|Potri.008G104500.v4.1|Potri.009G082600.v4.1|Potri.007G017100.v4.1|Potri.009G078600.v4.1|Potri.018G004200.v4.1|Potri.009G082700.v4.1|Potri.014G168700.v4.1|Potri.001G051900.v4.1|Potri.002G081800.v4.1|Potri.003G120300.v4.1|Potri.001G167100.v4.1|Potri.010G010448.v4.1|Potri.006G277300.v4.1|Potri.005G185400.v4.1|Potri.005G082100.v4.1|Potri.008G219700.v4.1|Potri.002G113600.v4.1|Pot…	21
	map00561	Metabolism	Lipid metabolism	Glycerolipid metabolism	0.265957	0.00734124	0.0326559	Potri.007G097900.v4.1|Potri.002G081800.v4.1|Potri.006G097800.v4.1|Potri.001G167100.v4.1|Potri.011G145900.v4.1|Potri.012G041800.v4.1|Potri.004G038100.v4.1|Potri.007G017100.v4.1|Potri.005G202200.v4.1|Potri.006G172400.v4.1|Potri.005G070900.v4.1|Potri.015G031900.v4.1|Potri.001G412900.v4.1|Potri.004G190100.v4.1|Potri.012G078700.v4.1|Potri.008G058200.v4.1|Potri.010G201200.v4.1|Potri.002G192600.v4.1|Pot…	25

## Sheet: Table S6
Supplemental Table 6. level-2 GO functional classifications of differentially expressed genes in the two comparison groups.
GO ID	Description	Ontology	TL vs. CKL GeneRatio	TL vs. CKL Gene IDs	TP vs. CKP GeneRatio	TP vs. CKP Gene IDs
GO:0002376	immune system process	Biological process	8/ 7755	Potri.006G148100.v4.1;Potri.014G156400.v4.1;Potri.001G305600.v4.1;Potri.002G234700.v4.1;Potri.019G001000.v4.1;Potri.007G049400.v4.1;Potri.002G106800.v4.1;Potri.002G226600.v4.1	9/ 6293	Potri.006G043400.v4.1;Potri.014G156400.v4.1;Potri.005G083900.v4.1;Potri.005G142900.v4.1;Potri.019G001000.v4.1;Potri.001G190200.v4.1;Potri.007G049400.v4.1;Potri.007G049500.v4.1;Potri.002G106800.v4.1
GO:0065007	biological regulation	Biological process	742/ 7755	Potri.015G048400.v4.1;Potri.013G017400.v4.1;Potri.009G100600.v4.1;Potri.001G305600.v4.1;Potri.006G093900.v4.1;Potri.007G138600.v4.1;Potri.006G061700.v4.1;Potri.016G117100.v4.1;Potri.018G094300.v4.1;Potri.018G038700.v4.1;Potri.004G099400.v4.1;Potri.004G181100.v4.1;Potri.013G001000.v4.1;Potri.009G118651.v4.1;Potri.002G056500.v4.1;Potri.002G082400.v4.1;Potri.009G089400.v4.1;Potri.006G014232.v4.1;Pot…	650/ 6293	Potri.015G048400.v4.1;Potri.001G352500.v4.1;Potri.002G142800.v4.1;Potri.009G109400.v4.1;Potri.016G117100.v4.1;Potri.018G020900.v4.1;Potri.002G087000.v4.1;Potri.001G270700.v4.1;Potri.002G151700.v4.1;Potri.009G118651.v4.1;Potri.006G236200.v4.1;Potri.002G082400.v4.1;Potri.009G089400.v4.1;Potri.009G108400.v4.1;Potri.009G001500.v4.1;Potri.004G141200.v4.1;Potri.015G134400.v4.1;Potri.005G099300.v4.1;Pot…
GO:0008152	metabolic process	Biological process	2456/ 7755	Potri.001G002200.v4.1 Potri.001G002300.v4.1 Potri.001G004700.v4.1 Potri.001G005400.v4.1 Potri.001G005500.v4.1 Potri.001G006100.v4.1 Potri.001G010500.v4.1 Potri.001G010800.v4.1 Potri.001G012200.v4.1 Potri.001G014000.v4.1 Potri.001G015300.v4.1 Potri.001G015400.v4.1 Potri.001G015500.v4.1 Potri.001G015601.v4.1 Potri.001G016300.v4.1 Potri.001G016600.v4.1 Potri.001G018700.v4.1 Potri.001G022700.v4.1 Pot…	1947/ 6293	Potri.001G002200.v4.1 Potri.001G003200.v4.1 Potri.001G005400.v4.1 Potri.001G009100.v4.1 Potri.001G010600.v4.1 Potri.001G011000.v4.1 Potri.001G011200.v4.1 Potri.001G011300.v4.1 Potri.001G011500.v4.1 Potri.001G012200.v4.1 Potri.001G012300.v4.1 Potri.001G012700.v4.1 Potri.001G013000.v4.1 Potri.001G014100.v4.1 Potri.001G015100.v4.1 Potri.001G015601.v4.1 Potri.001G016300.v4.1 Potri.001G016500.v4.1 Pot…
GO:0051703	biological process involved in intraspecies interaction between organisms	Biological process	3/ 7755	Potri.010G150800.v4.1;Potri.010G151000.v4.1;Potri.010G150700.v4.1	4/ 6293	Potri.010G151200.v4.1;Potri.010G150800.v4.1;Potri.010G150500.v4.1;Potri.010G150700.v4.1
GO:0042592	homeostatic process	Biological process	40/ 7755	Potri.005G124000.v4.1;Potri.013G061200.v4.1;Potri.002G056600.v4.1;Potri.018G063300.v4.1;Potri.001G400100.v4.1;Potri.003G109300.v4.1;Potri.001G155500.v4.1;Potri.008G019700.v4.1;Potri.002G027300.v4.1;Potri.005G238600.v4.1;Potri.001G190400.v4.1;Potri.014G041000.v4.1;Potri.001G124200.v4.1;Potri.015G113200.v4.1;Potri.012G118100.v4.1;Potri.010G052000.v4.1;Potri.005G127900.v4.1;Potri.005G127800.v4.1;Pot…	36/ 6293	Potri.013G061200.v4.1;Potri.010G031500.v4.1;Potri.013G161300.v4.1;Potri.014G041000.v4.1;Potri.001G155500.v4.1;Potri.010G104200.v4.1;Potri.008G019700.v4.1;Potri.001G270500.v4.1;Potri.018G063300.v4.1;Potri.006G103900.v4.1;Potri.001G270300.v4.1;Potri.015G113200.v4.1;Potri.012G118100.v4.1;Potri.010G052000.v4.1;Potri.017G147900.v4.1;Potri.001G270700.v4.1;Potri.007G018400.v4.1;Potri.018G088300.v4.1;Pot…
GO:0040011	locomotion	Biological process	1/ 7755	Potri.009G108200.v4.1	1/ 6293	Potri.009G108200.v4.1
GO:0022414	reproductive process	Biological process	42/ 7755	Potri.002G258501.v4.1;Potri.015G144700.v4.1;Potri.003G204500.v4.1;Potri.001G067300.v4.1;Potri.016G046350.v4.1;Potri.010G067300.v4.1;Potri.T012300.v4.1;Potri.005G202000.v4.1;Potri.010G150700.v4.1;Potri.002G167800.v4.1;Potri.016G086500.v4.1;Potri.009G049500.v4.1;Potri.003G112800.v4.1;Potri.014G153000.v4.1;Potri.010G150800.v4.1;Potri.009G006100.v4.1;Potri.002G229325.v4.1;Potri.004G216000.v4.1;Potri.…	41/ 6293	Potri.002G258501.v4.1;Potri.001G115200.v4.1;Potri.001G067300.v4.1;Potri.003G116900.v4.1;Potri.002G213100.v4.1;Potri.015G084900.v4.1;Potri.010G150700.v4.1;Potri.019G090500.v4.1;Potri.002G028400.v4.1;Potri.010G150800.v4.1;Potri.009G006100.v4.1;Potri.011G009600.v4.1;Potri.006G258100.v4.1;Potri.010G100700.v4.1;Potri.006G276100.v4.1;Potri.003G003900.v4.1;Potri.007G018400.v4.1;Potri.014G178900.v4.1;Pot…
GO:0000003	reproduction	Biological process	4/ 7755	Potri.014G066300.v4.1;Potri.009G141400.v4.1;Potri.013G134300.v4.1;Potri.019G101900.v4.1	4/ 6293	Potri.013G134300.v4.1;Potri.009G141400.v4.1;Potri.003G083200.v4.1;Potri.019G101900.v4.1
GO:0009987	cellular process	Biological process	2428/ 7755	Potri.001G000800.v4.1 Potri.001G001100.v4.1 Potri.001G002300.v4.1 Potri.001G004600.v4.1 Potri.001G004700.v4.1 Potri.001G005400.v4.1 Potri.001G006100.v4.1 Potri.001G010800.v4.1 Potri.001G012200.v4.1 Potri.001G015300.v4.1 Potri.001G015400.v4.1 Potri.001G015500.v4.1 Potri.001G015601.v4.1 Potri.001G016600.v4.1 Potri.001G018700.v4.1 Potri.001G022700.v4.1 Potri.001G023600.v4.1 Potri.001G023800.v4.1 Pot…	1907/ 6293	Potri.001G000800.v4.1 Potri.001G003200.v4.1 Potri.001G004600.v4.1 Potri.001G005400.v4.1 Potri.001G009100.v4.1 Potri.001G010600.v4.1 Potri.001G011000.v4.1 Potri.001G011200.v4.1 Potri.001G011300.v4.1 Potri.001G011500.v4.1 Potri.001G012200.v4.1 Potri.001G013000.v4.1 Potri.001G014100.v4.1 Potri.001G015601.v4.1 Potri.001G018700.v4.1 Potri.001G019400.v4.1 Potri.001G020900.v4.1 Potri.001G033800.v4.1 Pot…
GO:0032502	developmental process	Biological process	117/ 7755	Potri.015G144700.v4.1;Potri.002G162600.v4.1;Potri.014G066300.v4.1;Potri.013G060800.v4.1;Potri.001G340300.v4.1;Potri.010G050200.v4.1;Potri.003G112800.v4.1;Potri.016G103100.v4.1;Potri.010G167200.v4.1;Potri.003G087000.v4.1;Potri.002G233000.v4.1;Potri.004G021300.v4.1;Potri.009G123400.v4.1;Potri.015G022000.v4.1;Potri.008G130800.v4.1;Potri.006G248300.v4.1;Potri.011G003300.v4.1;Potri.017G037000.v4.1;Pot…	113/ 6293	Potri.003G116900.v4.1;Potri.002G142800.v4.1;Potri.001G340300.v4.1;Potri.009G085600.v4.1;Potri.006G276100.v4.1;Potri.010G167200.v4.1;Potri.003G087000.v4.1;Potri.004G021300.v4.1;Potri.013G066900.v4.1;Potri.001G114000.v4.1;Potri.002G173900.v4.1;Potri.006G248300.v4.1;Potri.018G130700.v4.1;Potri.013G077500.v4.1;Potri.009G055800.v4.1;Potri.004G082400.v4.1;Potri.006G043400.v4.1;Potri.001G240900.v4.1;Pot…
GO:0032501	multicellular organismal process	Biological process	23/ 7755	Potri.006G066800.v4.1;Potri.016G046350.v4.1;Potri.014G066700.v4.1;Potri.005G234500.v4.1;Potri.009G049500.v4.1;Potri.003G112800.v4.1;Potri.014G153000.v4.1;Potri.011G119400.v4.1;Potri.002G229325.v4.1;Potri.008G051000.v4.1;Potri.001G235700.v4.1;Potri.014G102600.v4.1;Potri.005G044000.v4.1;Potri.006G258100.v4.1;Potri.007G063300.v4.1;Potri.002G106800.v4.1;Potri.007G024500.v4.1;Potri.001G453600.v4.1;Pot…	22/ 6293	Potri.011G009600.v4.1;Potri.007G063300.v4.1;Potri.005G234500.v4.1;Potri.002G028400.v4.1;Potri.005G078300.v4.1;Potri.014G178900.v4.1;Potri.003G003900.v4.1;Potri.001G180200.v4.1;Potri.001G235700.v4.1;Potri.014G102600.v4.1;Potri.011G119400.v4.1;Potri.006G258100.v4.1;Potri.016G046350.v4.1;Potri.002G049200.v4.1;Potri.017G124500.v4.1;Potri.005G117100.v4.1;Potri.002G106800.v4.1;Potri.001G453600.v4.1;Pot…
GO:0044419	biological process involved in interspecies interaction between organisms	Biological process	93/ 7755	Potri.015G144700.v4.1;Potri.001G130800.v4.1;Potri.001G305600.v4.1;Potri.002G056500.v4.1;Potri.017G014900.v4.1;Potri.011G050100.v4.1;Potri.011G050000.v4.1;Potri.001G163600.v4.1;Potri.001G134300.v4.1;Potri.006G141200.v4.1;Potri.007G123200.v4.1;Potri.011G076700.v4.1;Potri.009G001500.v4.1;Potri.001G029300.v4.1;Potri.015G004500.v4.1;Potri.015G121800.v4.1;Potri.007G049400.v4.1;Potri.002G106800.v4.1;Pot…	67/ 6293	Potri.004G182000.v4.1;Potri.004G173900.v4.1;Potri.001G163600.v4.1;Potri.015G051800.v4.1;Potri.001G037000.v4.1;Potri.017G051800.v4.1;Potri.005G243000.v4.1;Potri.003G071800.v4.1;Potri.001G134300.v4.1;Potri.019G001000.v4.1;Potri.018G135800.v4.1;Potri.006G141200.v4.1;Potri.016G071600.v4.1;Potri.002G106800.v4.1;Potri.014G156400.v4.1;Potri.002G120400.v4.1;Potri.015G133800.v4.1;Potri.004G209300.v4.1;Pot…
GO:0040007	growth	Biological process	4/ 7755	Potri.001G453600.v4.1;Potri.007G018400.v4.1;Potri.016G086500.v4.1;Potri.016G070800.v4.1	5/ 6293	Potri.001G453600.v4.1;Potri.007G018400.v4.1;Potri.007G087200.v4.1;Potri.016G086500.v4.1;Potri.014G073700.v4.1
GO:0048511	rhythmic process	Biological process	1/ 7755	Potri.001G251600.v4.1	2/ 6293	Potri.001G251600.v4.1;Potri.012G005900.v4.1
GO:0051179	localization	Biological process	374/ 7755	Potri.015G049000.v4.1;Potri.010G170300.v4.1;Potri.007G113000.v4.1;Potri.010G127000.v4.1;Potri.010G165300.v4.1;Potri.001G210100.v4.1;Potri.001G149200.v4.1;Potri.011G045100.v4.1;Potri.004G127200.v4.1;Potri.004G181100.v4.1;Potri.014G170700.v4.1;Potri.012G088200.v4.1;Potri.004G222800.v4.1;Potri.002G129400.v4.1;Potri.012G144300.v4.1;Potri.004G068500.v4.1;Potri.006G004100.v4.1;Potri.016G068600.v4.1;Pot…	316/ 6293	Potri.004G172800.v4.1;Potri.013G082900.v4.1;Potri.003G134100.v4.1;Potri.015G049000.v4.1;Potri.001G333902.v4.1;Potri.005G187300.v4.1;Potri.008G026600.v4.1;Potri.002G102100.v4.1;Potri.003G116700.v4.1;Potri.001G383000.v4.1;Potri.010G241000.v4.1;Potri.006G149700.v4.1;Potri.005G211800.v4.1;Potri.006G054700.v4.1;Potri.007G113000.v4.1;Potri.002G012900.v4.1;Potri.016G119500.v4.1;Potri.010G191000.v4.1;Pot…
GO:0016032	viral process	Biological process	1/ 7755	Potri.008G171700.v4.1	1/ 6293	Potri.008G171700.v4.1
GO:0098754	detoxification	Biological process	6/ 7755	Potri.012G004500.v4.1;Potri.019G035800.v4.1;Potri.002G072100.v4.1;Potri.004G067000.v4.1;Potri.006G049100.v4.1;Potri.005G044400.v4.1	4/ 6293	Potri.019G041600.v4.1;Potri.019G041500.v4.1;Potri.007G108401.v4.1;Potri.017G123400.v4.1
GO:0050896	response to stimulus	Biological process	504/ 7755	Potri.009G141100.v4.1;Potri.001G305600.v4.1;Potri.011G070500.v4.1;Potri.006G061700.v4.1;Potri.009G039200.v4.1;Potri.003G099000.v4.1;Potri.005G237200.v4.1;Potri.016G125000.v4.1;Potri.008G081000.v4.1;Potri.002G056500.v4.1;Potri.012G088200.v4.1;Potri.009G001500.v4.1;Potri.004G020100.v4.1;Potri.010G191900.v4.1;Potri.011G071000.v4.1;Potri.006G248300.v4.1;Potri.019G007884.v4.1;Potri.015G121800.v4.1;Pot…	453/ 6293	Potri.015G062600.v4.1;Potri.011G070500.v4.1;Potri.018G135800.v4.1;Potri.014G060300.v4.1;Potri.016G125000.v4.1;Potri.008G081000.v4.1;Potri.009G119066.v4.1;Potri.009G127300.v4.1;Potri.016G118500.v4.1;Potri.009G001500.v4.1;Potri.004G020100.v4.1;Potri.017G000900.v4.1;Potri.010G191900.v4.1;Potri.006G248300.v4.1;Potri.005G259300.v4.1;Potri.001G402400.v4.1;Potri.012G060300.v4.1;Potri.012G091700.v4.1;Pot…
GO:0032991	protein-containing complex	Cellular component	424/ 7755	Potri.015G049000.v4.1;Potri.017G129700.v4.1;Potri.018G028500.v4.1;Potri.006G061700.v4.1;Potri.012G097300.v4.1;Potri.018G038700.v4.1;Potri.002G099100.v4.1;Potri.001G111300.v4.1;Potri.016G051500.v4.1;Potri.012G088200.v4.1;Potri.009G001500.v4.1;Potri.015G134400.v4.1;Potri.005G256600.v4.1;Potri.002G154600.v4.1;Potri.015G001300.v4.1;Potri.002G002900.v4.1;Potri.007G105900.v4.1;Potri.005G206200.v4.1;Pot…	252/ 6293	Potri.004G147300.v4.1;Potri.013G082900.v4.1;Potri.005G218800.v4.1;Potri.015G049000.v4.1;Potri.008G146600.v4.1;Potri.010G091000.v4.1;Potri.001G144800.v4.1;Potri.003G104700.v4.1;Potri.006G029100.v4.1;Potri.002G129800.v4.1;Potri.003G180700.v4.1;Potri.013G117000.v4.1;Potri.012G091700.v4.1;Potri.005G206700.v4.1;Potri.012G097300.v4.1;Potri.018G020900.v4.1;Potri.012G066700.v4.1;Potri.013G073900.v4.1;Pot…
GO:0110165	cellular anatomical entity	Cellular component	4170/ 7755	Potri.001G000800.v4.1 Potri.001G001100.v4.1 Potri.001G003800.v4.1 Potri.001G004600.v4.1 Potri.001G004700.v4.1 Potri.001G005400.v4.1 Potri.001G005500.v4.1 Potri.001G006000.v4.1 Potri.001G006100.v4.1 Potri.001G006200.v4.1 Potri.001G007300.v4.1 Potri.001G008900.v4.1 Potri.001G009000.v4.1 Potri.001G010200.v4.1 Potri.001G010500.v4.1 Potri.001G010900.v4.1 Potri.001G014000.v4.1 Potri.001G015300.v4.1 Pot…	3315/ 6293	Potri.001G000800.v4.1 Potri.001G003100.v4.1 Potri.001G003200.v4.1 Potri.001G003800.v4.1 Potri.001G004600.v4.1 Potri.001G005400.v4.1 Potri.001G005700.v4.1 Potri.001G006700.v4.1 Potri.001G007501.v4.1 Potri.001G008900.v4.1 Potri.001G009100.v4.1 Potri.001G010600.v4.1 Potri.001G010900.v4.1 Potri.001G011000.v4.1 Potri.001G011200.v4.1 Potri.001G011300.v4.1 Potri.001G011500.v4.1 Potri.001G012700.v4.1 Pot…
GO:0045182	translation regulator activity	Molecular function	18/ 7755	Potri.015G117350.v4.1;Potri.010G162800.v4.1;Potri.018G038900.v4.1;Potri.016G086500.v4.1;Potri.013G127100.v4.1;Potri.010G151700.v4.1;Potri.006G265200.v4.1;Potri.002G017000.v4.1;Potri.016G136600.v4.1;Potri.019G063700.v4.1;Potri.001G110200.v4.1;Potri.006G278250.v4.1;Potri.007G122600.v4.1;Potri.018G083900.v4.1;Potri.001G436200.v4.1;Potri.011G134700.v4.1;Potri.002G031800.v4.1;Potri.003G121600.v4.1	19/ 6293	Potri.016G086500.v4.1;Potri.005G098650.v4.1;Potri.002G170900.v4.1;Potri.016G063500.v4.1;Potri.014G132400.v4.1;Potri.003G159000.v4.1;Potri.003G157450.v4.1;Potri.003G113500.v4.1;Potri.001G436200.v4.1;Potri.011G134700.v4.1;Potri.006G025900.v4.1;Potri.011G053500.v4.1;Potri.019G063700.v4.1;Potri.010G151600.v4.1;Potri.001G219700.v4.1;Potri.003G121600.v4.1;Potri.001G110200.v4.1;Potri.006G217700.v4.1;Pot…
GO:0140110	transcription regulator activity	Molecular function	339/ 7755	Potri.013G091400.v4.1;Potri.014G119800.v4.1;Potri.016G126100.v4.1;Potri.010G186700.v4.1;Potri.006G058800.v4.1;Potri.014G027100.v4.1;Potri.010G149900.v4.1;Potri.008G156100.v4.1;Potri.007G008200.v4.1;Potri.018G019700.v4.1;Potri.001G293300.v4.1;Potri.001G110700.v4.1;Potri.016G050500.v4.1;Potri.009G117200.v4.1;Potri.017G101700.v4.1;Potri.005G207100.v4.1;Potri.002G164400.v4.1;Potri.010G163000.v4.1;Pot…	359/ 6293	Potri.006G037100.v4.1;Potri.005G141400.v4.1;Potri.003G116900.v4.1;Potri.007G006900.v4.1;Potri.009G035000.v4.1;Potri.001G293300.v4.1;Potri.001G110700.v4.1;Potri.016G126100.v4.1;Potri.010G163000.v4.1;Potri.010G186700.v4.1;Potri.015G048300.v4.1;Potri.002G151700.v4.1;Potri.002G109601.v4.1;Potri.014G012200.v4.1;Potri.004G141200.v4.1;Potri.018G038100.v4.1;Potri.015G134400.v4.1;Potri.004G049300.v4.1;Pot…
GO:0005198	structural molecule activity	Molecular function	108/ 7755	Potri.004G045700.v4.1;Potri.013G128200.v4.1;Potri.001G289500.v4.1;Potri.011G064800.v4.1;Potri.005G026500.v4.1;Potri.013G029500.v4.1;Potri.014G096900.v4.1;Potri.014G053500.v4.1;Potri.002G154600.v4.1;Potri.012G139500.v4.1;Potri.010G072200.v4.1;Potri.010G230900.v4.1;Potri.007G128100.v4.1;Potri.001G396600.v4.1;Potri.006G103600.v4.1;Potri.001G104600.v4.1;Potri.004G113600.v4.1;Potri.002G199900.v4.1;Pot…	48/ 6293	Potri.010G251000.v4.1;Potri.008G045800.v4.1;Potri.010G230900.v4.1;Potri.015G004800.v4.1;Potri.012G096800.v4.1;Potri.004G157200.v4.1;Potri.001G295902.v4.1;Potri.010G091000.v4.1;Potri.004G194000.v4.1;Potri.003G180700.v4.1;Potri.013G159600.v4.1;Potri.005G190101.v4.1;Potri.002G132200.v4.1;Potri.013G129600.v4.1;Potri.013G042700.v4.1;Potri.001G289500.v4.1;Potri.001G016900.v4.1;Potri.008G070950.v4.1;Pot…
GO:0140657	ATP-dependent activity	Molecular function	186/ 7755	Potri.015G144700.v4.1;Potri.004G193700.v4.1;Potri.006G085300.v4.1;Potri.013G011500.v4.1;Potri.013G017900.v4.1;Potri.002G192400.v4.1;Potri.004G037700.v4.1;Potri.009G124500.v4.1;Potri.009G058900.v4.1;Potri.001G115100.v4.1;Potri.003G034700.v4.1;Potri.012G097300.v4.1;Potri.017G085000.v4.1;Potri.001G048700.v4.1;Potri.016G093600.v4.1;Potri.010G088600.v4.1;Potri.004G080100.v4.1;Potri.017G140200.v4.1;Pot…	153/ 6293	Potri.006G085300.v4.1;Potri.015G059800.v4.1;Potri.013G011500.v4.1;Potri.013G017900.v4.1;Potri.012G114100.v4.1;Potri.004G037700.v4.1;Potri.008G024400.v4.1;Potri.010G055200.v4.1;Potri.012G097300.v4.1;Potri.017G085000.v4.1;Potri.016G093600.v4.1;Potri.003G183200.v4.1;Potri.017G074000.v4.1;Potri.004G080100.v4.1;Potri.010G131900.v4.1;Potri.017G140200.v4.1;Potri.001G233100.v4.1;Potri.008G047900.v4.1;Pot…
GO:0003774	cytoskeletal motor activity	Molecular function	49/ 7755	Potri.013G020700.v4.1;Potri.006G085300.v4.1;Potri.003G223800.v4.1;Potri.001G455300.v4.1;Potri.013G011500.v4.1;Potri.001G000800.v4.1;Potri.004G145800.v4.1;Potri.002G106000.v4.1;Potri.009G124500.v4.1;Potri.001G115100.v4.1;Potri.002G123500.v4.1;Potri.001G436200.v4.1;Potri.011G031200.v4.1;Potri.002G110600.v4.1;Potri.004G031600.v4.1;Potri.015G023400.v4.1;Potri.014G070900.v4.1;Potri.004G162800.v4.1;Pot…	30/ 6293	Potri.006G085300.v4.1;Potri.013G011500.v4.1;Potri.009G025300.v4.1;Potri.001G000800.v4.1;Potri.004G145800.v4.1;Potri.003G127800.v4.1;Potri.001G436200.v4.1;Potri.002G081300.v4.1;Potri.002G110600.v4.1;Potri.015G023400.v4.1;Potri.014G070900.v4.1;Potri.001G467600.v4.1;Potri.005G021100.v4.1;Potri.012G058400.v4.1;Potri.011G165200.v4.1;Potri.014G024700.v4.1;Potri.005G031801.v4.1;Potri.001G233700.v4.1;Pot…
GO:0060090	molecular adaptor activity	Molecular function	16/ 7755	Potri.002G112700.v4.1;Potri.012G066700.v4.1;Potri.015G049000.v4.1;Potri.019G030800.v4.1;Potri.006G165600.v4.1;Potri.006G202200.v4.1;Potri.008G214300.v4.1;Potri.001G149200.v4.1;Potri.005G121300.v4.1;Potri.003G085200.v4.1;Potri.002G001900.v4.1;Potri.016G068600.v4.1;Potri.005G238600.v4.1;Potri.013G053200.v4.1;Potri.008G010900.v4.1;Potri.018G103000.v4.1	12/ 6293	Potri.012G066700.v4.1;Potri.015G049000.v4.1;Potri.014G087400.v4.1;Potri.006G202200.v4.1;Potri.003G180800.v4.1;Potri.008G214300.v4.1;Potri.010G065000.v4.1;Potri.002G001900.v4.1;Potri.007G023100.v4.1;Potri.016G068600.v4.1;Potri.009G117900.v4.1;Potri.018G103000.v4.1
GO:0141047	molecular tag activity	Molecular function	2/ 7755	Potri.017G135600.v4.1;Potri.006G129600.v4.1	4/ 6293	Potri.006G129600.v4.1;Potri.011G026600.v4.1;Potri.008G039100.v4.1;Potri.004G194000.v4.1
GO:0044183	protein folding chaperone	Molecular function	26/ 7755	Potri.003G222400.v4.1;Potri.009G053300.v4.1;Potri.016G003400.v4.1;Potri.013G017900.v4.1;Potri.018G028500.v4.1;Potri.010G206600.v4.1;Potri.008G054000.v4.1;Potri.015G065900.v4.1;Potri.012G051300.v4.1;Potri.008G054700.v4.1;Potri.002G135900.v4.1;Potri.018G068300.v4.1;Potri.011G010300.v4.1;Potri.010G088600.v4.1;Potri.017G113501.v4.1;Potri.001G286700.v4.1;Potri.012G017600.v4.1;Potri.006G022100.v4.1;Pot…	17/ 6293	Potri.003G143600.v4.1;Potri.004G073600.v4.1;Potri.002G135900.v4.1;Potri.008G112700.v4.1;Potri.003G222400.v4.1;Potri.011G010300.v4.1;Potri.012G017600.v4.1;Potri.009G053300.v4.1;Potri.005G026300.v4.1;Potri.013G017900.v4.1;Potri.006G022100.v4.1;Potri.017G146600.v4.1;Potri.008G152000.v4.1;Potri.010G206600.v4.1;Potri.004G224400.v4.1;Potri.002G188300.v4.1;Potri.001G258100.v4.1
GO:0140104	molecular carrier activity	Molecular function	11/ 7755	Potri.008G182000.v4.1;Potri.016G123600.v4.1;Potri.012G101500.v4.1;Potri.002G135600.v4.1;Potri.014G100000.v4.1;Potri.006G157200.v4.1;Potri.009G110800.v4.1;Potri.006G155800.v4.1;Potri.015G104500.v4.1;Potri.018G072700.v4.1;Potri.012G105300.v4.1	6/ 6293	Potri.008G182000.v4.1;Potri.012G101500.v4.1;Potri.014G124200.v4.1;Potri.015G104500.v4.1;Potri.011G119000.v4.1;Potri.018G076600.v4.1
GO:0016209	antioxidant activity	Molecular function	60/ 7755	Potri.006G137300.v4.1;Potri.019G035800.v4.1;Potri.002G018000.v4.1;Potri.005G179200.v4.1;Potri.012G112400.v4.1;Potri.007G126600.v4.1;Potri.T045500.v4.1;Potri.004G015300.v4.1;Potri.016G072100.v4.1;Potri.006G049100.v4.1;Potri.018G063300.v4.1;Potri.007G122100.v4.1;Potri.010G059700.v4.1;Potri.002G071000.v4.1;Potri.001G070900.v4.1;Potri.005G195500.v4.1;Potri.016G125000.v4.1;Potri.005G072800.v4.1;Potri.…	59/ 6293	Potri.008G022232.v4.1;Potri.002G071000.v4.1;Potri.010G059800.v4.1;Potri.018G015500.v4.1;Potri.003G214900.v4.1;Potri.007G126600.v4.1;Potri.002G065400.v4.1;Potri.004G015300.v4.1;Potri.012G006800.v4.1;Potri.010G060300.v4.1;Potri.018G063300.v4.1;Potri.016G132800.v4.1;Potri.005G195700.v4.1;Potri.001G011300.v4.1;Potri.010G059900.v4.1;Potri.001G070900.v4.1;Potri.005G100400.v4.1;Potri.002G018000.v4.1;Pot…
GO:0005215	transporter activity	Molecular function	417/ 7755	Potri.003G056200.v4.1;Potri.009G045200.v4.1;Potri.007G113000.v4.1;Potri.008G147400.v4.1;Potri.010G057600.v4.1;Potri.004G048900.v4.1;Potri.004G181100.v4.1;Potri.005G109300.v4.1;Potri.009G138900.v4.1;Potri.002G095900.v4.1;Potri.006G128000.v4.1;Potri.002G129400.v4.1;Potri.004G068500.v4.1;Potri.001G147600.v4.1;Potri.005G073050.v4.1;Potri.013G027800.v4.1;Potri.005G073100.v4.1;Potri.014G132500.v4.1;Pot…	379/ 6293	Potri.003G056200.v4.1;Potri.001G352500.v4.1;Potri.003G116700.v4.1;Potri.008G004700.v4.1;Potri.017G152800.v4.1;Potri.007G113000.v4.1;Potri.002G087000.v4.1;Potri.005G260300.v4.1;Potri.009G138900.v4.1;Potri.010G131900.v4.1;Potri.006G128000.v4.1;Potri.004G068500.v4.1;Potri.005G190800.v4.1;Potri.001G147600.v4.1;Potri.004G016400.v4.1;Potri.005G073050.v4.1;Potri.013G027800.v4.1;Potri.015G063500.v4.1;Pot…
GO:0090729	toxin activity	Molecular function	1/ 7755	Potri.017G011000.v4.1	1/ 6293	Potri.017G011000.v4.1
GO:0098772	molecular function regulator activity	Molecular function	137/ 7755	Potri.006G236800.v4.1;Potri.008G146600.v4.1;Potri.012G000800.v4.1;Potri.009G103600.v4.1;Potri.002G032300.v4.1;Potri.010G000600.v4.1;Potri.008G212400.v4.1;Potri.003G122000.v4.1;Potri.010G090500.v4.1;Potri.002G080000.v4.1;Potri.001G309900.v4.1;Potri.016G001600.v4.1;Potri.019G124432.v4.1;Potri.002G202500.v4.1;Potri.014G036000.v4.1;Potri.013G067900.v4.1;Potri.006G022100.v4.1;Potri.006G026700.v4.1;Pot…	126/ 6293	Potri.011G098500.v4.1;Potri.016G101100.v4.1;Potri.008G146600.v4.1;Potri.003G052600.v4.1;Potri.009G085600.v4.1;Potri.009G103600.v4.1;Potri.002G222800.v4.1;Potri.003G072800.v4.1;Potri.010G000600.v4.1;Potri.008G057600.v4.1;Potri.002G202600.v4.1;Potri.003G122000.v4.1;Potri.010G075800.v4.1;Potri.016G001600.v4.1;Potri.019G124432.v4.1;Potri.014G036000.v4.1;Potri.004G033000.v4.1;Potri.006G022100.v4.1;Pot…
GO:0140299	small molecule sensor activity	Molecular function	5/ 7755	Potri.005G111700.v4.1;Potri.013G009800.v4.1;Potri.008G137900.v4.1;Potri.014G164700.v4.1;Potri.001G057400.v4.1	9/ 6293	Potri.010G065000.v4.1;Potri.014G164700.v4.1;Potri.006G270500.v4.1;Potri.013G009800.v4.1;Potri.010G074300.v4.1;Potri.006G048100.v4.1;Potri.010G145900.v4.1;Potri.012G005000.v4.1;Potri.008G137900.v4.1
GO:0005488	binding	Molecular function	2967/ 7755	Potri.001G000800.v4.1 Potri.001G002200.v4.1 Potri.001G002300.v4.1 Potri.001G004600.v4.1 Potri.001G004700.v4.1 Potri.001G006100.v4.1 Potri.001G008700.v4.1 Potri.001G010500.v4.1 Potri.001G010800.v4.1 Potri.001G014000.v4.1 Potri.001G015300.v4.1 Potri.001G015400.v4.1 Potri.001G015500.v4.1 Potri.001G015601.v4.1 Potri.001G016700.v4.1 Potri.001G016900.v4.1 Potri.001G018700.v4.1 Potri.001G019100.v4.1 Pot…	2519/ 6293	Potri.001G000800.v4.1 Potri.001G002200.v4.1 Potri.001G003100.v4.1 Potri.001G004600.v4.1 Potri.001G005700.v4.1 Potri.001G006901.v4.1 Potri.001G010600.v4.1 Potri.001G010700.v4.1 Potri.001G011000.v4.1 Potri.001G011200.v4.1 Potri.001G011300.v4.1 Potri.001G011500.v4.1 Potri.001G013000.v4.1 Potri.001G014100.v4.1 Potri.001G015601.v4.1 Potri.001G016900.v4.1 Potri.001G018700.v4.1 Potri.001G019100.v4.1 Pot…
GO:0045735	nutrient reservoir activity	Molecular function	3/ 7755	Potri.002G257700.v4.1;Potri.001G402600.v4.1;Potri.008G102900.v4.1	8/ 6293	Potri.001G191000.v4.1;Potri.002G257700.v4.1;Potri.004G232900.v4.1;Potri.001G402600.v4.1;Potri.006G110900.v4.1;Potri.013G100800.v4.1;Potri.010G066500.v4.1;Potri.008G102900.v4.1
GO:0060089	molecular transducer activity	Molecular function	44/ 7755	Potri.003G157300.v4.1;Potri.001G405500.v4.1;Potri.012G000800.v4.1;Potri.010G101100.v4.1;Potri.001G374800.v4.1;Potri.010G105700.v4.1;Potri.010G096000.v4.1;Potri.015G020500.v4.1;Potri.002G229900.v4.1;Potri.008G180700.v4.1;Potri.002G226600.v4.1;Potri.010G000600.v4.1;Potri.008G212400.v4.1;Potri.011G062600.v4.1;Potri.016G123501.v4.1;Potri.016G123300.v4.1;Potri.006G268450.v4.1;Potri.011G062750.v4.1;Pot…	46/ 6293	Potri.003G157300.v4.1;Potri.001G405500.v4.1;Potri.010G101100.v4.1;Potri.001G374800.v4.1;Potri.012G124100.v4.1;Potri.001G342000.v4.1;Potri.010G105700.v4.1;Potri.004G079700.v4.1;Potri.015G020500.v4.1;Potri.002G229900.v4.1;Potri.008G140500.v4.1;Potri.011G062750.v4.1;Potri.010G000600.v4.1;Potri.014G156400.v4.1;Potri.004G014700.v4.1;Potri.011G062600.v4.1;Potri.010G213200.v4.1;Potri.011G025900.v4.1;Pot…
GO:0003824	catalytic activity	Molecular function	3217/ 7755	Potri.001G002200.v4.1 Potri.001G002300.v4.1 Potri.001G004600.v4.1 Potri.001G005400.v4.1 Potri.001G005500.v4.1 Potri.001G006100.v4.1 Potri.001G010500.v4.1 Potri.001G010800.v4.1 Potri.001G010900.v4.1 Potri.001G012200.v4.1 Potri.001G014000.v4.1 Potri.001G015300.v4.1 Potri.001G015400.v4.1 Potri.001G015500.v4.1 Potri.001G015601.v4.1 Potri.001G015700.v4.1 Potri.001G016300.v4.1 Potri.001G016600.v4.1 Pot…	2596/ 6293	Potri.001G002200.v4.1 Potri.001G003100.v4.1 Potri.001G003200.v4.1 Potri.001G004600.v4.1 Potri.001G005400.v4.1 Potri.001G005700.v4.1 Potri.001G006901.v4.1 Potri.001G010600.v4.1 Potri.001G010700.v4.1 Potri.001G010900.v4.1 Potri.001G011000.v4.1 Potri.001G011200.v4.1 Potri.001G011300.v4.1 Potri.001G011500.v4.1 Potri.001G012200.v4.1 Potri.001G012300.v4.1 Potri.001G012700.v4.1 Potri.001G013000.v4.1 Pot…

## Sheet: Table S7
Supplementary Table 7. Information on all annotated metabolites in the 12 samples.
Metabolite	Class I	Class II	CCT	Plant compound	Library ID	Adducts	Formula	Retention time	Mode	HMDB Superclass	HMDB Class	M/Z	RSD	Score	Mass Error	CAS ID	HMDB Subclass
Picolinic Acid	Others	Pyridines and derivatives	C18	Others	HMDB0002243	M+H	C6H5NO2	0.3988	pos	Organoheterocyclic compounds	Pyridines and derivatives	124.039	0.0082796	51.7	1.32965	98-98-6	Pyridinecarboxylic acids and derivatives
Larixinic acid	Others	Others	C18	Others	HMDB0030776	M+H	C6H6O3	0.3988	pos	Organoheterocyclic compounds	Pyrans	127.039	0.0106398	54	0.832288	118-71-8	Pyranones and derivatives
5-hydroxymethyl-2-furancarboxylic acid	Others	Others	C18	Others	HMDB0002432	M+H	C6H6O4	0.3988	pos	Organoheterocyclic compounds	Furans	143.034	0.00861386	52.2	-0.645302	6338-41-6	Furoic acid and derivatives
Theobromine	Others	Others	C18	Others	HMDB0002825;PW_C001714	M+H	C7H8N4O2	0.3988	pos	Organoheterocyclic compounds	Imidazopyrimidines	181.072	0.0113784	55.7	-1.19545	83-67-0	Purines and purine derivatives
Ifosfamide	Others	Others	C18	Others	HMDB0015312	M+H	C7H15Cl2N2O2P	0.5016	pos	Organoheterocyclic compounds	Oxazaphosphinanes	261.03	0.00328582	41	-7.37921	3778-73-2	Isofamides
Norspermidine	Others	Amines and derivatives	C18	Others	HMDB0011634	M+H	C6H17N3	0.538267	pos	Organic nitrogen compounds	Organonitrogen compounds	132.15	0.0168417	53	0.2039	56-18-8	Amines
N6,N6,N6-Trimethyl-L-lysine	Amino acids and derivatives	Alpha-amino acids	C18	Primary metabolite	HMDB0001325;PW_C001022	M+H	C9H20N2O2	0.538267	pos	Organic acids and derivatives	Carboxylic acids and derivatives	189.16	0.0119148	50.1	-1.27143	19253-88-4	Amino acids, peptides, and analogues
Choline	Others	Others	C18	Others	HMDB0000097;PW_C000065	M+	C5H14NO+	0.5771	pos	Organic nitrogen compounds	Organonitrogen compounds	104.107	0.00435414	54.1	-1.5703	62-49-7	Quaternary ammonium salts
2-aminoisobutyric acid	Amino acids and derivatives	Alpha-amino acids	C18	Primary metabolite	HMDB0001906	M+H	C4H9NO2	0.59605	pos	Organic acids and derivatives	Carboxylic acids and derivatives	104.071	0.00208269	45.4	7.24816	62-57-7	Amino acids, peptides, and analogues
Citrulline	Amino acids and derivatives	Alpha-amino acids	C18	Primary metabolite	HMDB0000904;PW_C000723	M+H-H2O	C6H13N3O3	0.59605	pos	Organic acids and derivatives	Carboxylic acids and derivatives	158.092	0.00614906	48.4	-1.10507	372-75-8	Amino acids, peptides, and analogues
L-(+)-Arginine	Amino acids and derivatives	Alpha-amino acids	C18	Primary metabolite	HMDB0000517	M+H	C6H14N4O2	0.59605	pos	Organic acids and derivatives	Carboxylic acids and derivatives	175.119	0.00147089	53.9	-1.07085	74-79-3	Amino acids, peptides, and analogues
L-Proline	Amino acids and derivatives	Other amino acids	C18	Primary metabolite	HMDB0000162;PW_C000106	M+H	C5H9NO2	0.6144	pos	Organic acids and derivatives	Carboxylic acids and derivatives	116.071	0.00276966	54.2	2.17053	147-85-3	Amino acids, peptides, and analogues
Niacinamide	Vitamins	Vitamins	C18	Primary metabolite	HMDB0001406;PW_C001086	M+H	C6H6N2O	0.6144	pos	Organoheterocyclic compounds	Pyridines and derivatives	123.055	0.00630551	54.7	1.33277	98-92-0	Pyridinecarboxylic acids and derivatives
Trigonelline	Alkaloids and derivatives	Other alkaloids	C18	Secondary metabolite	HMDB0000875	M+H	C7H7NO2	0.6144	pos	Alkaloids and derivatives	Not Available	138.055	0.0023775	56.8	-0.826178	535-83-1	Not Available
3-Hydroxystachydrine	Amino acids and derivatives	Other amino acids	C18	Primary metabolite	HMDB0242121	M+H	C7H13NO3	0.6144	pos	Organic acids and derivatives	Carboxylic acids and derivatives	160.097	0.0026635	52.1	-1.1764	51795-35-8	Amino acids, peptides, and analogues
Beta-D-Glucosamine	Carbohydrates and derivatives	Monosaccharides	C18	Primary metabolite	HMDB0030091	M+H	C6H13NO5	0.6144	pos	Organic oxygen compounds	Organooxygen compounds	180.086	0.00152911	48	-1.40724	14257-69-3	Carbohydrates and carbohydrate conjugates
Acetoacetic acid	Organic acids and derivatives	Organic acids and derivatives	C18	Secondary metabolite	HMDB0000060;LMFA01060003;PW_C000042	M+H-H2O	C4H6O3	0.632217	pos	Organic acids and derivatives	Keto acids and derivatives	85.0291	0.0045174	46.1	6.47567	541-50-4	Short-chain keto acids and derivatives
L-Valine	Amino acids and derivatives	Other amino acids	C18	Primary metabolite	HMDB0000883;PW_C000704	M+H	C5H11NO2	0.632217	pos	Organic acids and derivatives	Carboxylic acids and derivatives	118.086	0.00568763	58	1.84631	72-18-4	Amino acids, peptides, and analogues
Nicotinic acid	Others	Pyridines and derivatives	C18	Others	HMDB0001488;PW_C001145	M+H	C6H5NO2	0.632217	pos	Organoheterocyclic compounds	Pyridines and derivatives	124.039	0.00510336	57	1.04767	59-67-6	Pyridinecarboxylic acids and derivatives
Phloroglucinol	Phenolic acids and derivatives	Phloroglucinols and derivatives	C18	Secondary metabolite	HMDB0013675	M+H	C6H6O3	0.632217	pos	Benzenoids	Phenols	127.039	0.00658029	55.6	0.873778	108-73-6	Benzenetriols and derivatives
DL-Pipecolinic acid	Amino acids and derivatives	Alpha-amino acids	C18	Primary metabolite	HMDB0000070	M+H	C6H11NO2	0.632217	pos	Organic acids and derivatives	Carboxylic acids and derivatives	130.086	0.00604724	54	0.998918	535-75-1	Amino acids, peptides, and analogues
Triacetate	-	-	C18	-	HMDB0259137	M+H	C6H8O4	0.632217	pos	Organic acids and derivatives	Keto acids and derivatives	145.049	0.00230753	50.5	-0.833079	2140-49-0	Medium-chain keto acids and derivatives
Pro-Leu	-	-	C18	-	HMDB0253028	M+H	C11H20N2O3	0.632217	pos	Organic acids and derivatives	Carboxylic acids and derivatives	229.154	0.00127287	56.8	-1.44927	-	Amino acids, peptides, and analogues
Homoserine Lactone	Amino acids and derivatives	Alpha-amino acids and derivatives	C18	Primary metabolite	HMDB0029387	M+H	C4H7NO2	0.650217	pos	Organic acids and derivatives	Carboxylic acids and derivatives	102.055	0.00195734	47.4	4.6828	1192-20-7	Amino acids, peptides, and analogues
O-acetyl-l-serine	Amino acids and derivatives	Alpha-amino acids	C18	Primary metabolite	HMDB0003011	M+H	C5H9NO4	0.650217	pos	Organic acids and derivatives	Carboxylic acids and derivatives	148.06	0.00235411	50.4	-1.44488	5147-00-2	Amino acids, peptides, and analogues
o-Tyrosine	-	-	C18	-	HMDB0006050	M+H	C9H11NO3	0.66805	pos	Organic acids and derivatives	Carboxylic acids and derivatives	182.081	0.00299941	57	-0.874031	2370-61-8	Amino acids, peptides, and analogues
Diketogulonic acid	Carbohydrates and derivatives	Other carbohydrates	C18	Primary metabolite	HMDB0005971	M+H	C6H8O7	0.66805	pos	Organic oxygen compounds	Organooxygen compounds	193.034	0.00616618	49.5	-0.986197	3409-57-2	Carbohydrates and carbohydrate conjugates
Cis,cis-muconic acid	Lipids	Fatty Acyls	C18	Primary metabolite	HMDB0006331;LMFA01170077	M+H	C6H6O4	0.685867	pos	Lipids and lipid-like molecules	Fatty Acyls	143.034	0.00283678	49.8	-0.396198	1119-72-8	Fatty acids and conjugates
2-Methyl-4-oxopentanedioic acid	Organic acids and derivatives	Organic acids and derivatives	C18	Secondary metabolite	HMDB0039447	M+H	C6H8O5	0.685867	pos	Organic acids and derivatives	Keto acids and derivatives	161.044	0.0063527	49.6	-1.15701	55601-64-4	Gamma-keto acids and derivatives
Cis-2-Methylaconitate	Organic acids and derivatives	Organic acids and derivatives	C18	Secondary metabolite	HMDB0006357	M+H	C7H8O6	0.685867	pos	Organic acids and derivatives	Carboxylic acids and derivatives	189.039	0.00536092	47.8	-1.28877	6061-93-4	Tricarboxylic acids and derivatives
Glycine-betaxanthin	Amino acids and derivatives	Alpha-amino acids	C18	Primary metabolite	HMDB0304685	M+H	C11H12N2O6	0.7037	pos	Organic acids and derivatives	Carboxylic acids and derivatives	269.076	0.0065164	47.3	-2.16504	-	Amino acids, peptides, and analogues
Cytarabine	Nucleotides and derivatives	Nucleotides and derivatives	C18	Primary metabolite	HMDB0015122	M+H	C9H13N3O5	0.831917	pos	Nucleosides, nucleotides, and analogues	Pyrimidine nucleosides	244.092	0.00859384	55	-1.72385	147-94-4	Not Available
Diethanolamine	Others	Amines and derivatives	C18	Others	HMDB0004437	M+H-2H2O	C4H11NO2	0.851033	pos	Organic nitrogen compounds	Organonitrogen compounds	70.0659	0.0115519	49.6	7.46091	111-42-2	Amines
2-Ethylacrylic acid	-	-	C18	-	HMDB0001862	M+H	C5H8O2	0.851033	pos	Lipids and lipid-like molecules	Fatty Acyls	101.06	0.0190636	52.8	4.78642	3586-58-1	Fatty acids and conjugates
2-Amino-3-cyclopropylbutanoic acid	-	-	C18	-	-	M+H	C7H13NO2	0.851033	pos	-	-	144.102	0.00669064	50.6	-0.784434	-	-
L-Methionine	Amino acids and derivatives	Other amino acids	C18	Primary metabolite	HMDB0000696;PW_C000548	M+H	C5H11NO2S	0.851033	pos	Organic acids and derivatives	Carboxylic acids and derivatives	150.058	0.0144834	57.2	-1.38105	63-68-3	Amino acids, peptides, and analogues
L-Metanephrine	Others	Others Phenols	C18	Others	HMDB0062493	M+H	C10H15NO3	0.868867	pos	Benzenoids	Phenols	198.112	0.0100046	47.7	-1.07189	-	Methoxyphenols
Ophthalmic Acid	-	-	C18	-	HMDB0005765	M+H	C11H19N3O6	0.868867	pos	Organic acids and derivatives	Carboxylic acids and derivatives	290.134	0.00804866	56.5	-2.05081	495-27-2	Amino acids, peptides, and analogues
Allysine	Amino acids and derivatives	Alpha-amino acids	C18	Primary metabolite	HMDB0001263	M+H-2H2O	C6H11NO3	0.88675	pos	Organic acids and derivatives	Carboxylic acids and derivatives	110.06	0.00553156	51.4	2.53917	6665-12-9;1962-83-0	Amino acids, peptides, and analogues
Fusaric Acid	Others	Pyridines and derivatives	C18	Others	HMDB0252556	M+H	C10H13NO2	0.88675	pos	Organoheterocyclic compounds	Pyridines and derivatives	180.102	0.00308847	45.7	-0.972503	536-69-6	Pyridinecarboxylic acids and derivatives
Northalifoline	-	-	C18	-	-	M+H	C10H11NO3	0.88675	pos	-	-	194.081	0.0128558	46.5	-1.03382	-	-
Epigallocatechin	Flavonoids	Flavanol	C18	Secondary metabolite	HMDB0038361;HMDB0302404;LMPK12020004	M+H	C15H14O7	0.88675	pos	Phenylpropanoids and polyketides	Flavonoids	307.083	0.00751204	54.8	5.11395	970-74-1	Flavans
Uracil	Others	Diazines	C18	Others	HMDB0000300;PW_C000204	M+H	C4H4N2O2	0.904633	pos	Organoheterocyclic compounds	Diazines	113.035	0.0141714	57.7	2.91583	66-22-8	Pyrimidines and pyrimidine derivatives
(x)-1,2-Propanediol 1-O-b-D-glucopyranoside	Carbohydrates and derivatives	Glucosides	C18	Primary metabolite	HMDB0033065	M+H	C9H18O7	0.92265	pos	Organic oxygen compounds	Organooxygen compounds	239.112	0.0175683	47.6	-1.63654	-	Carbohydrates and carbohydrate conjugates
L-Tyrosine	Amino acids and derivatives	Other amino acids	C18	Primary metabolite	HMDB0000158;PW_C000103	M+H	C9H11NO3	0.941983	pos	Organic acids and derivatives	Carboxylic acids and derivatives	182.081	0.0124898	59.3	-0.588264	60-18-4	Amino acids, peptides, and analogues
Leucodopachrome	Indoles and derivatives	Indoles and derivatives	C18	Secondary metabolite	HMDB0004067	M+H-H2O	C9H9NO4	0.96	pos	Organoheterocyclic compounds	Indoles and derivatives	178.05	0.0087204	49.5	-0.891911	18766-67-1	Indolecarboxylic acids and derivatives
L-Histidine	Amino acids and derivatives	Other amino acids	C18	Primary metabolite	HMDB0000177;PW_C000116	M+H	C6H9N3O2	0.978633	pos	Organic acids and derivatives	Carboxylic acids and derivatives	156.077	0.00706134	57.9	-0.734145	71-00-1	Amino acids, peptides, and analogues
5,6-Dihydro-4-methoxy-6-[2-(4-methoxyphenyl)ethyl]-2H-pyran-2-one	Others	Kavalactones	C18	Others	HMDB0030549	M+	C15H18O4	0.978633	pos	Phenylpropanoids and polyketides	Kavalactones	262.118	0.00448768	46.3	-9.03085	49776-58-1	Not Available
Tyramine	Others	Amines and derivatives	C18	Others	HMDB0000306;PW_C000210	M+H	C8H11NO	0.996883	pos	Benzenoids	Benzene and substituted derivatives	138.091	0.0118407	56.3	-0.890779	51-67-2	Phenethylamines
Homostachydrine	Amino acids and derivatives	Alpha-amino acids	C18	Primary metabolite	HMDB0033433;HMDB0304552;HMDB0033433	M+H	C8H15NO2	0.996883	pos	Organic acids and derivatives	Carboxylic acids and derivatives	158.117	0.00421474	54.7	-0.6303	1195-94-4;472-22-0	Amino acids, peptides, and analogues
2-Aminoheptanedioic Acid	Amino acids and derivatives	Alpha-amino acids	C18	Primary metabolite	HMDB0034252	M+H	C7H13NO4	0.996883	pos	Organic acids and derivatives	Carboxylic acids and derivatives	176.092	0.00248184	47.1	-0.902322	3721-85-5	Amino acids, peptides, and analogues
Ala-Val	-	-	C18	-	HMDB0028700	M+H	C8H16N2O3	0.996883	pos	Organic acids and derivatives	Carboxylic acids and derivatives	189.123	0.00751823	48.7	-1.45763	3303-45-5	Amino acids, peptides, and analogues
6-hydroxy-2-aminopurine	Others	Others	C18	Others	HMDB0000132	M+H	C5H5N5O	1.01623	pos	Organoheterocyclic compounds	Imidazopyrimidines	152.057	0.0027574	57.2	-0.849679	73-40-5	Purines and purine derivatives
Isopyridoxal	Others	Pyridines and derivatives	C18	Others	HMDB0004290	M+H	C8H9NO3	1.01623	pos	Organoheterocyclic compounds	Pyridines and derivatives	168.065	0.00384477	50.5	-0.992199	6560-46-9	Pyridine carboxaldehydes
Deoxyadenosine	-	-	C18	-	HMDB0000101;PW_C000068	M+H	C10H13N5O3	1.01623	pos	Nucleosides, nucleotides, and analogues	Purine nucleosides	252.109	0.0129632	56.2	-1.96645	958-09-8	Purine 2''-deoxyribonucleosides
Isoguanosine	-	-	C18	-	-	M+H	C10H13N5O5	1.01623	pos	-	-	284.098	0.00284922	56	-2.0793	1818-71-9	-
Gentianaine	-	-	C18	-	-	M+H	C6H7NO3	1.03572	pos	-	-	142.05	0.00323991	48.2	-0.433017	58213-76-6	-
L-2-amino-8-hydroxyoctanoate	-	-	C18	-	-	M+H	C8H17NO3	1.03572	pos	-	-	176.128	0.00343027	48.6	-0.997719	-	-
1-(Malonylamino)cyclopropanecarboxylic acid	Amino acids and derivatives	Alpha-amino acids and derivatives	C18	Primary metabolite	HMDB0031700	M+H	C7H9NO5	1.03572	pos	Organic acids and derivatives	Carboxylic acids and derivatives	188.055	0.00321324	48.7	-0.945529	80550-27-2	Amino acids, peptides, and analogues
N-acetyl-d-galactosamine	Carbohydrates and derivatives	Other carbohydrates	C18	Primary metabolite	-	M+H-2H2O	C8H15NO6	1.09613	pos	-	-	186.076	0.00331219	51.4	-0.684097	14215-68-0;1811-31-0	-
N6-Methyladenosine	-	-	C18	-	HMDB0004044	M+H	C11H15N5O4	1.09613	pos	Nucleosides, nucleotides, and analogues	Purine nucleosides	282.119	0.0053044	55.6	-1.95527	1867-73-8	Not Available
Ala-Pro	-	-	C18	-	HMDB0028695	M+H	C8H14N2O3	1.11637	pos	Organic acids and derivatives	Carboxylic acids and derivatives	187.108	0.000978627	54	-0.732756	13485-59-1	Amino acids, peptides, and analogues
Val-Hyp	-	-	C18	-	HMDB0029128	M+H	C10H18N2O4	1.11637	pos	Organic acids and derivatives	Carboxylic acids and derivatives	231.134	0.000772492	51.3	-1.23936	90965-79-0	Amino acids, peptides, and analogues
16a-Hydroxyestrone	Steroids and steroid derivatives	Estrane steroids	C18	Secondary metabolite	HMDB0000335	M+Na	C18H22O3	1.11637	pos	Lipids and lipid-like molecules	Steroids and steroid derivatives	309.144	0.00258597	49.6	-7.72115	566-76-7	Estrane steroids
(10betaH,11xi)-11-Hydroxy-13-nor-6-eremophilen-8-one	Terpenoids	Sesquiterpenoids	C18	Secondary metabolite	HMDB0037605	M+ACN+Na	C14H22O2	1.1376	pos	Lipids and lipid-like molecules	Prenol lipids	286.176	0.00164721	46.8	-9.54199	348615-40-7	Sesquiterpenoids
Ephedrine	Others	Others	C18	Others	HMDB0015451	M+H	C10H15NO	1.15893	pos	Benzenoids	Benzene and substituted derivatives	166.123	0.010609	49.2	-0.570307	299-42-3	Phenylpropanes
2-Furoylglycine	Amino acids and derivatives	Alpha-amino acids and derivatives	C18	Primary metabolite	HMDB0000439	M+CH3OH+H	C7H7NO4	1.15893	pos	Organic acids and derivatives	Carboxylic acids and derivatives	202.071	0.00344715	47.3	-1.58876	5657-19-2	Amino acids, peptides, and analogues
(2S,2'S)-Pyrosaccharopine	Amino acids and derivatives	Other amino acids	C18	Primary metabolite	HMDB0038676	M+H	C11H18N2O5	1.2435	pos	Organic acids and derivatives	Carboxylic acids and derivatives	259.129	0.00923023	48.2	-1.2736	38495-84-0	Amino acids, peptides, and analogues
Pyridoxal	Others	Pyridines and derivatives	C18	Others	HMDB0001545;PW_C001188	M+H-H2O	C8H9NO3	1.28722	pos	Organoheterocyclic compounds	Pyridines and derivatives	150.055	0.00490068	55.1	-0.126004	66-72-8	Pyridine carboxaldehydes
N-Benzylformamide	Others	Others	C18	Others	HMDB0304423	M+H	C8H9NO	1.33035	pos	Benzenoids	Benzene and substituted derivatives	136.076	0.00428497	52.7	-0.202315	6343-54-0	Not Available
3-Methoxyanthranilate	Phenolic acids and derivatives	Benzoic acids and derivatives	C18	Secondary metabolite	HMDB0060374	M+H	C8H9NO3	1.35243	pos	Benzenoids	Benzene and substituted derivatives	168.065	0.0021097	50.9	-0.39185	-	Benzoic acids and derivatives
4h-chromen-4-one	Others	Benzopyrans	C18	Others	HMDB0032938	M+CH3OH+H	C9H6O2	1.39575	pos	Organoheterocyclic compounds	Benzopyrans	179.07	0.00160447	52	-0.904539	491-38-3	1-benzopyrans
3-Methyleneoxindole	-	-	C18	-	-	M+H	C9H7NO	1.43822	pos	-	-	146.06	0.00751276	51.8	-0.713063	1861-29-6	-
Chorismic acid	Organic acids and derivatives	Organic acids and derivatives	C18	Secondary metabolite	HMDB0012199	M+H	C10H10O6	1.46038	pos	Organic acids and derivatives	Carboxylic acids and derivatives	227.055	0.000871708	46.4	-1.31845	617-12-9	Dicarboxylic acids and derivatives
Depdecin	-	-	C18	-	LMFA05000013	M+H	C11H16O5	1.50305	pos	-	-	229.107	0.00423861	47.9	-0.90737	-	-
Leu-Gly	-	-	C18	-	HMDB0000759	M+H	C8H16N2O3	1.52517	pos	Organic acids and derivatives	Carboxylic acids and derivatives	189.123	0.00441953	51.4	-0.795586	869-19-2	Amino acids, peptides, and analogues
Gly-Pro-Hyp	-	-	C18	-	HMDB0002171	M+H	C12H19N3O5	1.59033	pos	Organic acids and derivatives	Carboxylic acids and derivatives	286.139	0.0035524	51	-1.62134	2239-67-0	Amino acids, peptides, and analogues
Synephrine	Others	Others Phenols	C18	Others	HMDB0004826	M+H	C9H13NO2	1.61183	pos	Benzenoids	Phenols	168.102	0.00566707	49.2	-0.737281	1994/7/5;94-07-5	1-hydroxy-2-unsubstituted benzenoids
Aminoadipic acid	Amino acids and derivatives	Alpha-amino acids	C18	Primary metabolite	HMDB0000510	M+H-H2O	C6H11NO4	1.676	pos	Organic acids and derivatives	Carboxylic acids and derivatives	144.065	0.00567045	49.5	-0.268935	1118-90-7;542-32-5	Amino acids, peptides, and analogues
(+/-)-2-Methylbutyric acid	Lipids	Fatty Acyls	C18	Primary metabolite	HMDB0002176	M+H	C5H10O2	1.71735	pos	Lipids and lipid-like molecules	Fatty Acyls	103.076	0.00710104	47.9	4.66389	116-53-0	Fatty acids and conjugates
3-Hydroxyaminophenol	Others	Amines and derivatives	C18	Others	-	M+H	C6H7NO2	1.73912	pos	-	-	126.055	0.00895286	50.5	1.1454	-	-
3-amino-5-hydroxybenzoic acid	Phenolic acids and derivatives	Benzoic acids and derivatives	C18	Secondary metabolite	HMDB0304942	M+H	C7H7NO3	1.73912	pos	Benzenoids	Benzene and substituted derivatives	154.05	0.00270098	46.6	-0.812509	76045-71-1	Benzoic acids and derivatives
4-Imidazolone-5-propionic acid	Others	Azoles	C18	Others	HMDB0001014	M+CH3OH+H	C6H8N2O3	1.84468	pos	Organoheterocyclic compounds	Azoles	189.087	0.00465029	47.8	-1.10167	17340-16-8	Imidazoles
Formylkynurenine	Others	Ketones and derivatives	C18	Others	HMDB0001200	M+H	C11H12N2O4	1.88487	pos	Organic oxygen compounds	Organooxygen compounds	237.087	0.0009167	54.9	-1.64922	1022-31-7	Carbonyl compounds
Glu-Val	Amino acids and derivatives	Dipeptide	C18	Primary metabolite	HMDB0028832	M+H	C10H18N2O5	1.88487	pos	Organic acids and derivatives	Carboxylic acids and derivatives	247.128	0.00463228	54.8	-1.43169	5879-06-01	Amino acids, peptides, and analogues
Hyrtioerectine C	-	-	C18	-	-	M+NH4	C11H11NO4	1.90403	pos	-	-	239.102	0.00176908	53.7	-1.83716	-	-
1-Methyladenosine	-	-	C18	-	HMDB0003331	M+H	C11H15N5O4	1.90403	pos	Nucleosides, nucleotides, and analogues	Purine nucleosides	282.119	0.00221583	56.2	-1.72526	15763-06-1	Not Available
4-Hydroxycinnamyl aldehyde	Others	Aldehydes and derivatives	C18	Others	HMDB0040986	M+H	C9H8O2	1.92568	pos	Phenylpropanoids and polyketides	Cinnamaldehydes	149.06	0.00507882	58.7	-0.561539	2538-87-6	Not Available
Methyl 5-hydroxyoxindole-3-acetate	Indoles and derivatives	Indoles and derivatives	C18	Secondary metabolite	HMDB0038990	M+H	C11H11NO4	1.92568	pos	Organoheterocyclic compounds	Indoles and derivatives	222.076	0.00633313	47.4	-1.48691	-	Indolyl carboxylic acids and derivatives
O-Succinyl-L-homoserine	-	-	C18	-	HMDB0255868	M+ACN+Na	C8H13NO6	1.92568	pos	Organic acids and derivatives	Carboxylic acids and derivatives	283.092	0.00167129	49.1	8.67877	1492-23-5	Amino acids, peptides, and analogues
Gln-Glu-Phe	-	-	C18	-	-	M+ACN+Na	C19H26N4O7	1.94582	pos	-	-	486.196	0.00274406	48.5	0.502296	-	-
Quinolinic Acid	Others	Pyridines and derivatives	C18	Others	HMDB0000232;PW_C000156	M+H	C7H5NO4	1.9641	pos	Organoheterocyclic compounds	Pyridines and derivatives	168.029	0.004575	50.8	-1.12966	89-00-9	Pyridinecarboxylic acids and derivatives
Benzoic Acid	Phenolic acids and derivatives	Benzoic acids and derivatives	C18	Secondary metabolite	HMDB0001870	M+H	C7H6O2	1.98458	pos	Benzenoids	Benzene and substituted derivatives	123.044	0.00395642	55.9	1.3454	65-85-0	Benzoic acids and derivatives
Isopropylmaleic acid	Lipids	Fatty Acyls	C18	Primary metabolite	HMDB0012241	M+H	C7H10O4	1.98458	pos	Lipids and lipid-like molecules	Fatty Acyls	159.065	0.00830296	50	-0.814932	44976-69-4	Fatty acids and conjugates
Calystegine B1	Alkaloids and derivatives	Tropane alkaloids	C18	Secondary metabolite	-	M+H	C7H13NO4	1.98458	pos	-	-	176.092	0.00327614	47.5	-0.960784	-	-
4-hydroxymellein	-	-	C18	-	-	M+H	C10H10O4	1.98458	pos	-	-	195.065	0.0048073	50	-0.611099	-	-
4-O-Methylgalactinol	Carbohydrates and derivatives	Glucosides	C18	Primary metabolite	HMDB0033558	M+H-2H2O	C13H24O11	1.98458	pos	Organic oxygen compounds	Organooxygen compounds	321.117	0.00648713	49.3	-1.599	75589-40-1	Carbohydrates and carbohydrate conjugates
3,5-dihydroxy-4-methoxybenzoic acid	Phenolic acids and derivatives	Benzoic acids and derivatives	C18	Secondary metabolite	HMDB0013198	M+H	C8H8O5	2.02555	pos	Benzenoids	Benzene and substituted derivatives	185.044	0.00583273	53.5	-0.655233	-	Benzoic acids and derivatives
Gentisyl Alcohol	Others	Others Phenols	C18	Others	-	M+CH3OH+H	C7H8O3	2.04438	pos	-	-	173.081	0.00554681	46.5	-0.605477	495-08-9	-
Ala-Ile	-	-	C18	-	HMDB0028690	M+H	C9H18N2O3	2.04438	pos	Organic acids and derivatives	Carboxylic acids and derivatives	203.139	0.00293808	56.7	-0.357941	29727-65-9	Amino acids, peptides, and analogues
4-methylcatechol	Others	Others Phenols	C18	Others	HMDB0000873	M+H	C7H8O2	2.06472	pos	Benzenoids	Phenols	125.06	0.00630897	50.6	1.48401	452-86-8	Benzenediols
OxIAA-Glc	-	-	C18	-	-	M+H	C16H19NO8	2.06472	pos	-	-	354.118	0.00236015	50.3	-1.66891	-	-
3-Hydroxy-4-methoxyphenyllactic acid	Phenolic acids and derivatives	Phenylpropanoic acids and derivatives	C18	Secondary metabolite	HMDB0041665	M+ACN+H	C10H12O5	2.08667	pos	Phenylpropanoids and polyketides	Phenylpropanoic acids	254.102	0.0038575	46.2	-1.85305	-	Not Available
Isonicotinamide	-	-	C18	-	HMDB0253663	M+H	C6H6N2O	2.1088	pos	Organoheterocyclic compounds	Pyridines and derivatives	123.055	0.00495276	47.4	1.64585	1453-82-3	Pyridinecarboxylic acids and derivatives
4-(2-Furanyl)-3-buten-2-one	Others	Others	C18	Others	HMDB0033128	M+H	C8H8O2	2.12835	pos	Organoheterocyclic compounds	Heteroaromatic compounds	137.06	0.00326643	48.4	0.933928	623-15-4	Not Available
Hispolone	Others	Others Phenols	C18	Others	HMDB0041442	M+H	C12H12O4	2.12835	pos	Benzenoids	Phenols	221.081	0.00458136	48.3	-0.85742	173933-40-9	Benzenediols
N-(gamma-L-glutamyl)-L-alaninol	Amino acids and derivatives	Other amino acids	C18	Primary metabolite	-	M+H-H2O	C8H16N2O4	2.15062	pos	-	-	187.108	0.00901283	52.5	-0.401699	-	-
Semilepidinoside A	Carbohydrates and derivatives	Other carbohydrates	C18	Primary metabolite	HMDB0033107	M+CH3OH+H	C16H20N2O6	2.15062	pos	Organic oxygen compounds	Organooxygen compounds	369.165	0.00490575	48.8	-1.32093	-	Carbohydrates and carbohydrate conjugates
Asn-Leu	-	-	C18	-	HMDB0028735	M+H	C10H19N3O4	2.1722	pos	Organic acids and derivatives	Carboxylic acids and derivatives	246.145	0.00466589	56.6	-1.14602	-	Amino acids, peptides, and analogues
Corynoline	-	-	C18	-	HMDB0250479	M+CH3OH+Na	C21H21NO5	2.1722	pos	Alkaloids and derivatives	Benzophenanthridine alkaloids	422.156	0.00965647	44.7	-3.09719	-	Hexahydrobenzophenanthridine alkaloids
Penicillic acid	-	-	C18	-	HMDB0256217	M+H	C8H10O4	2.19383	pos	Organic acids and derivatives	Keto acids and derivatives	171.065	0.00727143	56.9	-0.640522	17397-87-4;90-65-3	Medium-chain keto acids and derivatives
Tyr-Ser	-	-	C18	-	HMDB0029114	M+H-H2O	C12H16N2O5	2.19383	pos	Organic acids and derivatives	Carboxylic acids and derivatives	251.102	0.00169374	49.3	-1.60592	-	Amino acids, peptides, and analogues
Sarmentosin	Lipids	Fatty Acyls	C18	Primary metabolite	HMDB0030697	M+CH3OH+H	C11H17NO7	2.21617	pos	Lipids and lipid-like molecules	Fatty Acyls	308.133	0.0081727	53.1	-2.95685	71933-54-5	Fatty acyl glycosides
Mevalonic acid	-	-	C18	-	HMDB0000227;LMFA01050352;PW_C000152	M+H-H2O	C6H12O4	2.23677	pos	Lipids and lipid-like molecules	Fatty Acyls	131.07	0.0140563	50.8	0.565421	17817-88-8;150-97-0	Fatty acids and conjugates
Chaetoglocin D	-	-	C18	-	-	M+H	C9H13NO3	2.23677	pos	-	-	184.097	0.00792674	53.6	-0.333464	-	-
Hyacinthacine C1	-	-	C18	-	-	M+H	C9H17NO5	2.23677	pos	-	-	220.118	0.00463597	48.9	-0.985729	-	-
Pantoyllactone glucoside	-	-	C18	-	HMDB0041269	M+H	C12H20O8	2.23677	pos	Lipids and lipid-like molecules	Fatty Acyls	293.122	0.00198794	49.7	-2.82949	-	Fatty acyl glycosides
N-acetyl-alpha-hydroxy-beta-oxotryptamine	-	-	C18	-	-	M+NH4	C12H12N2O3	2.25673	pos	-	-	250.118	0.00985983	52.1	-1.66542	-	-
Pyridoxine	Vitamins	Vitamins	C18	Primary metabolite	HMDB0000239;PW_C000161	M+H	C8H11NO3	2.27877	pos	Organoheterocyclic compounds	Pyridines and derivatives	170.081	0.00679577	52.7	-0.786628	65-23-6	Pyridoxines
N,N-Dimethylguanosine	-	-	C18	-	-	M+H	C12H17N5O5	2.27877	pos	-	-	312.13	0.00364682	56.1	-1.76666	-	-
Acetaminophen	Others	Others Phenols	C18	Others	HMDB0001859;PW_C001233	M+H	C8H9NO2	2.29908	pos	Benzenoids	Phenols	152.071	0.009895	58.6	-0.543438	103-90-2	1-hydroxy-2-unsubstituted benzenoids
Ile-Ala	-	-	C18	-	HMDB0028900	M+H-H2O	C9H18N2O3	2.29908	pos	Organic acids and derivatives	Carboxylic acids and derivatives	185.128	0.0116868	48.4	-0.594767	-	Amino acids, peptides, and analogues
Gly-Leu	-	-	C18	-	HMDB0000759	M+H	C8H16N2O3	2.29908	pos	Organic acids and derivatives	Carboxylic acids and derivatives	189.123	0.0120461	57.7	-0.757052	869-19-2	Amino acids, peptides, and analogues
Thr-Ile	-	-	C18	-	HMDB0029064	M+H	C10H20N2O4	2.29908	pos	Organic acids and derivatives	Carboxylic acids and derivatives	233.149	0.00849316	55.6	-1.32722	129050-49-3	Amino acids, peptides, and analogues
Pro-Tyr	-	-	C18	-	HMDB0029029	M+H	C14H18N2O4	2.29908	pos	Organic acids and derivatives	Carboxylic acids and derivatives	279.134	0.0109701	52.5	1.81599	-	Amino acids, peptides, and analogues
Ala-Ile-Ala	-	-	C18	-	-	M+H	C12H23N3O4	2.32043	pos	-	-	274.176	0.00462312	56.8	-1.66561	-	-
(E,E)-2,4-Hexadienal	Others	Aldehydes and derivatives	C18	Others	HMDB0034729	M+H	C6H8O	2.34002	pos	Organic oxygen compounds	Organooxygen compounds	97.0653	0.00319778	48.7	5.66417	142-83-6	Carbonyl compounds
5-hydroxymethyl-2-furaldehyde	Others	Aldehydes and derivatives	C18	Others	HMDB0034355	M+H	C6H6O3	2.34002	pos	Organic oxygen compounds	Organooxygen compounds	127.039	0.00695151	54.2	0.9722	67-47-0	Carbonyl compounds
Levoglucosan	Others	Others	C18	Others	HMDB0000640	M+H	C6H10O5	2.34002	pos	Organoheterocyclic compounds	Oxepanes	163.06	0.00706962	55.5	-0.975339	498-07-7	Not Available
Coniferyl alcohol	Others	Others Phenols	C18	Others	HMDB0012915	M+H	C10H12O3	2.34002	pos	Benzenoids	Phenols	181.086	0.0125611	51.2	-0.647145	32811-40-8;458-35-5;32811-40-8	Methoxyphenols
Lys-Gln	-	-	C18	-	HMDB0028949	M+Na	C11H22N4O4	2.34002	pos	Organic acids and derivatives	Carboxylic acids and derivatives	297.155	0.00689254	49	6.20976	92352-82-4	Amino acids, peptides, and analogues
L-Homotyrosine	Amino acids and derivatives	Alpha-amino acids	C18	Primary metabolite	-	M+H	C10H13NO3	2.35943	pos	-	-	196.097	0.00825379	49.6	-0.896023	-	-
Methyldopa anhydrous	Phenolic acids and derivatives	Phenylpropanoic acids and derivatives	C18	Secondary metabolite	HMDB0011754	M+H	C10H13NO4	2.35943	pos	Phenylpropanoids and polyketides	Phenylpropanoic acids	212.091	0.00333859	40.6	-1.17111	555-30-6	Not Available
Indoxyl glucuronide	-	-	C18	-	HMDB0010319	M+H	C14H15NO7	2.35943	pos	Organic oxygen compounds	Organooxygen compounds	310.092	0.0135418	49.8	-1.79986	35804-66-1	Carbohydrates and carbohydrate conjugates
Styrene	Others	Others	C18	Others	HMDB0034240	M+H	C8H8	2.38067	pos	Benzenoids	Benzene and substituted derivatives	105.07	0.00115839	58.3	4.29976	100-42-5	Styrenes
Glu-Leu	-	-	C18	-	HMDB0028823	M+H	C11H20N2O5	2.38067	pos	Organic acids and derivatives	Carboxylic acids and derivatives	261.144	0.0090246	57.2	-1.71972	5969-52-8	Amino acids, peptides, and analogues
Leu-Val	-	-	C18	-	HMDB0028942	M+H	C11H22N2O3	2.39915	pos	Organic acids and derivatives	Carboxylic acids and derivatives	231.17	0.0147106	48.1	-1.21308	-	Amino acids, peptides, and analogues
Levulinic Acid	Organic acids and derivatives	Organic acids and derivatives	C18	Secondary metabolite	HMDB0000720;LMFA01060006	M+H	C5H8O3	2.4198	pos	Organic acids and derivatives	Keto acids and derivatives	117.055	0.0131684	53.4	2.36947	123-76-2	Gamma-keto acids and derivatives
2,3-dihydroxybenzoic acid	Phenolic acids and derivatives	Benzoic acids and derivatives	C18	Secondary metabolite	HMDB0000397	M+H	C7H6O4	2.4198	pos	Benzenoids	Benzene and substituted derivatives	155.034	0.0110025	59.2	-0.964622	303-38-8	Benzoic acids and derivatives
6-O-Acetylarbutin	Carbohydrates and derivatives	Other carbohydrates	C18	Primary metabolite	HMDB0034060	M+NH4	C14H18O8	2.4198	pos	Organic oxygen compounds	Organooxygen compounds	332.133	0.012817	47.7	-1.90416	10338-88-2	Carbohydrates and carbohydrate conjugates
Valerianine	-	-	C18	-	HMDB0033484	M+H	C11H15NO	2.43988	pos	Organoheterocyclic compounds	Pyridines and derivatives	178.122	0.0104561	55.1	-0.829767	30634-66-3	Not Available
Furfuryl acetate	Others	Others	C18	Others	HMDB0034246	M+	C7H8O3	2.46055	pos	Organoheterocyclic compounds	Heteroaromatic compounds	140.047	0.0120646	50.1	-4.97651	623-17-6	Not Available
Decarestrictin E	-	-	C18	-	-	M+H	C11H16O5	2.46055	pos	-	-	229.107	0.0102893	49.5	-1.18163	-	-
Cis-p-Coumaric acid 4-[apiosyl-(1->2)-glucoside]	Carbohydrates and derivatives	Other carbohydrates	C18	Primary metabolite	HMDB0037088	M+H-H2O	C20H26O12	2.46055	pos	Organic oxygen compounds	Organooxygen compounds	441.138	0.00499566	55.2	-1.71632	-	Carbohydrates and carbohydrate conjugates
Gentiatibetine	Others	Others	C18	Others	HMDB0033485	M+ACN+H	C9H11NO2	2.48093	pos	Organoheterocyclic compounds	Pyranopyridines	207.113	0.013772	49	-1.22074	26005-36-7	Not Available
S-(3-Methylbutanoyl)-dihydrolipoamide-E	Lipids	Fatty Acyls	C18	Primary metabolite	HMDB0006867	M+CH3OH+Na	C13H25NO2S2	2.50223	pos	Lipids and lipid-like molecules	Fatty Acyls	346.15	0.00381206	46.6	7.62516	-	Fatty acyl thioesters
3-Hydroxychavicol 1-glucoside	Carbohydrates and derivatives	Other carbohydrates	C18	Primary metabolite	HMDB0034861	M+ACN+H	C15H20O7	2.50223	pos	Organic oxygen compounds	Organooxygen compounds	354.154	0.0132343	50.4	-1.611	-	Carbohydrates and carbohydrate conjugates
Swertiamarin	-	-	C18	-	HMDB0258644	M+NH4	C16H22O10	2.50223	pos	Organic oxygen compounds	Organooxygen compounds	392.156	0.0130703	53.3	1.07149	17388-39-5	Carbohydrates and carbohydrate conjugates
D-1-[(3-Carboxypropyl)amino]-1-deoxyfructose	Amino acids and derivatives	Gamma-amino acids and derivatives	C18	Primary metabolite	HMDB0038663	M+Na-H2O	C10H19NO7	2.52325	pos	Organic acids and derivatives	Carboxylic acids and derivatives	270.097	0.00953367	50.4	6.67555	10003-63-1	Amino acids, peptides, and analogues
Alpha-(1,2-Dihydroxyethyl)-1,2,3,4-tetrahydro-7-hydroxy-9-methoxy-3,4-dioxocyclopenta[c][1]benzopyran-6-acetaldehyde	Coumarins and derivatives	Coumarins and derivatives	C18	Secondary metabolite	HMDB0062442	M+ACN+H	C17H16O8	2.52325	pos	Phenylpropanoids and polyketides	Coumarins and derivatives	390.121	0.00370855	46.3	7.29189	-	Not Available
Raloxifene	-	-	C18	-	HMDB0014624	M+H	C28H27NO4S	2.52325	pos	Organic oxygen compounds	Organooxygen compounds	474.172	0.00746354	54.1	-2.10565	84449-90-1	Carbonyl compounds
7-Nonene-3,5-diyn-1-ol	Lipids	Fatty Acyls	C18	Primary metabolite	HMDB0034563	M+ACN+H	C9H10O	2.54488	pos	Lipids and lipid-like molecules	Fatty Acyls	176.107	0.00500459	49.3	-0.640044	90535-88-9	Fatty alcohols
Gibberellin A19	Terpenoids	Diterpenoids	C18	Secondary metabolite	HMDB0036896	M+H	C20H26O6	2.54488	pos	Lipids and lipid-like molecules	Prenol lipids	363.177	0.0160253	44.9	-9.88791	6980-44-5	Diterpenoids
4-Trimethylammoniobutanoate	Lipids	Fatty Acyls	C18	Primary metabolite	HMDB0001161	M+H	C7H15NO2	2.56597	pos	Lipids and lipid-like molecules	Fatty Acyls	146.117	0.00448769	55.5	-0.747351	-	Fatty acids and conjugates
3,5-Dimethoxytyramine	-	-	C18	-	-	M+NH4	C10H15NO3	2.58728	pos	-	-	215.139	0.00380987	49	-1.12657	-	-
3-Hydroxyhexobarbital	-	-	C18	-	-	M+H	C12H16N2O4	2.58728	pos	-	-	253.118	0.00299535	57.7	-1.54658	-	-
4-Methylpentanoic Acid	Lipids	Fatty Acyls	C18	Primary metabolite	HMDB0000689	M+H	C6H12O2	2.60862	pos	Lipids and lipid-like molecules	Fatty Acyls	117.091	0.0147387	51.5	1.42829	646-07-1	Fatty acids and conjugates
Alpha-d-glucose	Carbohydrates and derivatives	Monosaccharides	C18	Primary metabolite	HMDB0003345;PW_C001851	M+H-H2O	C6H12O6	2.60862	pos	Organic oxygen compounds	Organooxygen compounds	163.06	0.0144162	57.6	-1.06984	492-62-6	Carbohydrates and carbohydrate conjugates
(6E)-8-Oxogeraniol	-	-	C18	-	-	M+H	C10H16O2	2.60862	pos	-	-	169.122	0.00889333	50.9	-0.844134	-	-
Acetyltropine	Alkaloids and derivatives	Tropane alkaloids	C18	Secondary metabolite	-	M+H	C10H17NO2	2.60862	pos	-	-	184.133	0.0117642	46.1	-0.54813	3423-27-6	-
2-Hydroxy-7-methoxy-2H-1,4-benzoxazin-3(4H)-one	Others	Others	C18	Others	HMDB0038055	M+H	C9H9NO4	2.60862	pos	Organoheterocyclic compounds	Benzoxazines	196.06	0.00474159	50.1	-0.850021	17359-53-4	Benzoxazinones
2,3-Dihydroxy-1-(4-hydroxy-3,5-dimethoxyphenyl)-1-propanone	-	-	C18	-	-	M+H	C11H14O6	2.60862	pos	-	-	243.086	0.00536198	51.8	-0.323055	-	-
1,2:3,4-di-o-isopropylidene-d-galactopyranose	-	-	C18	-	-	M+H	C12H20O6	2.60862	pos	-	-	261.133	0.00645475	47.3	-1.5351	-	-
5'-deoxy-5'-methylthioadenosine	Nucleotides and derivatives	Nucleotides and derivatives	C18	Primary metabolite	HMDB0001173	M+H	C11H15N5O3S	2.60862	pos	Nucleosides, nucleotides, and analogues	5''-deoxyribonucleosides	298.096	0.0134208	56.2	-1.48745	2457-80-9	5''-deoxy-5''-thionucleosides
Val-Leu-Ala	-	-	C18	-	-	M+H	C14H27N3O4	2.60862	pos	-	-	302.207	0.0111769	52.2	-1.61145	-	-
Ile-Val	-	-	C18	-	HMDB0028920	M+H	C11H22N2O3	2.6283	pos	Organic acids and derivatives	Carboxylic acids and derivatives	231.17	0.0189001	55	-1.30421	-	Amino acids, peptides, and analogues
Phe-Asn-Trp	-	-	C18	-	-	M+NH4	C24H27N5O5	2.6283	pos	-	-	483.233	0.0231048	45.3	-4.62694	-	-
Indole-3-Carboxaldehyde	Indoles and derivatives	Indoles and derivatives	C18	Secondary metabolite	HMDB0029737	M+H	C9H7NO	2.64608	pos	Organoheterocyclic compounds	Indoles and derivatives	146.06	0.0146666	57.3	-1.11797	487-89-8	Indoles
1,5-Naphthalenediamine	-	-	C18	-	HMDB0244231	M+H	C10H10N2	2.64608	pos	Benzenoids	Naphthalenes	159.092	0.0199473	55.1	-0.898223	2243-62-1	Not Available
N-Methylquinolinium-2-carboxylate	-	-	C18	-	-	M+H	C11H9NO2	2.64608	pos	-	-	188.07	0.0104603	57.1	-1.24854	-	-
L-Tryptophan	Indoles and derivatives	Indoles and derivatives	C18	Secondary metabolite	HMDB0000929;PW_C000741	M+H	C11H12N2O2	2.64608	pos	Organoheterocyclic compounds	Indoles and derivatives	205.097	0.00914466	59.3	-1.2297	73-22-3	Indolyl carboxylic acids and derivatives
3,4-Dihydroxy-2-hydroxymethyl-1-pyrrolidinepropanamide	Others	Pyrrolidines	C18	Others	HMDB0039948	M+H-H2O	C8H16N2O4	2.66482	pos	Organoheterocyclic compounds	Pyrrolidines	187.108	0.0145546	50.8	-0.991573	-	N-alkylpyrrolidines
L-Aspartic Acid	Amino acids and derivatives	Other amino acids	C18	Primary metabolite	HMDB0000191;PW_C000123	M+H	C4H7NO4	2.70355	pos	Organic acids and derivatives	Carboxylic acids and derivatives	134.045	0.0089925	58.7	-0.347282	56-84-8	Amino acids, peptides, and analogues
L-Dopachrome	Amino acids and derivatives	Alpha-amino acids	C18	Primary metabolite	HMDB0001430	M+CH3OH+H	C9H7NO4	2.70355	pos	Organic acids and derivatives	Carboxylic acids and derivatives	226.071	0.00856635	53.3	-2.00943	89762-39-0	Amino acids, peptides, and analogues
Ala-Phe	-	-	C18	-	HMDB0028694	M+H	C12H16N2O3	2.70355	pos	Organic acids and derivatives	Carboxylic acids and derivatives	237.123	0.0220914	57.2	-1.72865	3061-90-3	Amino acids, peptides, and analogues
Thr-Phe	-	-	C18	-	HMDB0029068	M+H	C13H18N2O4	2.70355	pos	Organic acids and derivatives	Carboxylic acids and derivatives	267.133	0.018834	55.8	-1.71091	16875-27-7	Amino acids, peptides, and analogues
1,8-Diazacyclotetradecane-2,9-dione	-	-	C18	-	-	M+H	C12H22N2O2	2.72232	pos	-	-	227.175	0.00635117	56.9	-1.50244	-	-
Leu-Glu	-	-	C18	-	HMDB0028928	M+H	C11H20N2O5	2.72232	pos	Organic acids and derivatives	Carboxylic acids and derivatives	261.144	0.0255934	46.4	-1.71388	-	Amino acids, peptides, and analogues
Gln-Ser-Ser	-	-	C18	-	-	M+H	C11H20N4O7	2.72232	pos	-	-	321.144	0.0223741	47.3	10.7464	-	-
Salidroside	Carbohydrates and derivatives	Glucosides	C18	Primary metabolite	HMDB0257463	M+NH4	C14H20O7	2.74345	pos	Organic oxygen compounds	Organooxygen compounds	318.154	0.0120809	55.7	-1.365	10338-51-9	Carbohydrates and carbohydrate conjugates
Deoxyloganin	-	-	C18	-	HMDB0251007	M+ACN+Na	C17H26O9	2.74345	pos	Lipids and lipid-like molecules	Prenol lipids	438.175	0.0197612	52.9	4.4506	26660-57-1	Terpene glycosides
O-Phthalaldehyde	-	-	C18	-	HMDB0255866	M+H	C8H6O2	2.78513	pos	Benzenoids	Benzene and substituted derivatives	135.044	0.00395523	58.3	-0.0961097	-	Benzoyl derivatives
Quinoline	Others	Quinolines and derivatives	C18	Others	HMDB0033731	M+NH4	C9H7N	2.78513	pos	Organoheterocyclic compounds	Quinolines and derivatives	147.092	0.00782243	54.5	-0.944646	91-22-5	Not Available
Vanillylmandelic acid	Others	Others Phenols	C18	Others	HMDB0000291;PW_C000197	M+H-H2O	C9H10O5	2.78513	pos	Benzenoids	Phenols	181.049	0.0127992	46.7	-0.952245	1955/10/7;13244-77-4;55-10-7	Methoxyphenols
Methylhydroquinone	Others	Others Phenols	C18	Others	-	M+H	C7H8O2	2.80467	pos	-	-	125.06	0.00792059	52.2	1.19705	-	-
Vitamin k3	Quinones	Naphthoquinones	C18	Secondary metabolite	HMDB0001892	M+H	C11H8O2	2.80467	pos	Benzenoids	Naphthalenes	173.06	0.0153807	52.4	-0.259567	58-27-5	Naphthoquinones
Succinic acid semialdehyde	Lipids	Fatty Acyls	C18	Primary metabolite	HMDB0001259	2M+H	C4H6O3	2.80467	pos	Lipids and lipid-like molecules	Fatty Acyls	205.07	0.0094655	47.4	-1.10415	692-29-5	Fatty acids and conjugates
Pestalotin	-	-	C18	-	-	M+H	C11H18O4	2.82547	pos	-	-	215.128	0.00968326	45.8	-0.477859	-	-
Val-Arg	-	-	C18	-	HMDB0304792	M+	C11H23N5O3	2.84718	pos	Organic acids and derivatives	Carboxylic acids and derivatives	273.18	0.0026757	47.2	1.11835	37682-75-0	Amino acids, peptides, and analogues
Karakoline	-	-	C18	-	-	M+H	C22H35NO4	2.84718	pos	-	-	378.263	0.0200876	57.6	-1.62377	39089-30-0	-
T(6)a	-	-	C18	-	-	M+H	C15H20N6O8	2.84718	pos	-	-	413.141	0.00889259	57.7	-2.06904	-	-
Homovanillin	Others	Others Phenols	C18	Others	HMDB0005175	M+H-2H2O	C9H10O3	2.86685	pos	Benzenoids	Phenols	131.049	0.00313443	47	0.285688	5703-24-2	Methoxyphenols
Methyl cinnamate	-	-	C18	-	HMDB0303905;HMDB0033833	M+H	C10H10O2	2.86685	pos	Phenylpropanoids and polyketides	Cinnamic acids and derivatives	163.075	0.0116616	57.8	-0.623989	103-26-4	Cinnamic acid esters
Trp-Ser	-	-	C18	-	HMDB0029092	M+H	C14H17N3O4	2.88727	pos	Organic acids and derivatives	Carboxylic acids and derivatives	292.129	0.0109636	46.6	-1.64942	-	Amino acids, peptides, and analogues
Carpinontriol A	-	-	C18	-	-	M+H	C19H20O6	2.90798	pos	-	-	345.133	0.014572	43.1	-1.14752	-	-
6'-Apiosyllotaustralin	Carbohydrates and derivatives	Other carbohydrates	C18	Primary metabolite	HMDB0034207	M+H-2H2O	C16H27NO10	2.90798	pos	Organic oxygen compounds	Organooxygen compounds	358.15	0.00853561	47.5	1.44956	170033-25-7	Carbohydrates and carbohydrate conjugates
D-proline betaine	Amino acids and derivatives	Other amino acids	C18	Primary metabolite	-	M+H	C7H13NO2	2.92913	pos	-	-	144.102	0.00849773	48.4	-0.399403	-	-
Vanillactic acid	Phenolic acids and derivatives	Phenylpropanoic acids and derivatives	C18	Secondary metabolite	HMDB0000913	M+NH4	C10H12O5	2.92913	pos	Phenylpropanoids and polyketides	Phenylpropanoic acids	230.102	0.0108232	46.9	-1.02826	2475-56-1	Not Available
Rose oxide (cis)	Stilbenes	Stilbenes	C18	Secondary metabolite	HMDB0304731	M+NH4	C21H24O9	2.92913	pos	Phenylpropanoids and polyketides	Stilbenes	438.175	0.0191391	49.6	-1.75455	-	Stilbene glycosides
4-Hydroxybenzoic Acid	Phenolic acids and derivatives	Benzoic acids and derivatives	C18	Secondary metabolite	HMDB0000500;PW_C000382	M+H	C7H6O3	2.94762	pos	Benzenoids	Benzene and substituted derivatives	139.039	0.00587194	56.5	-0.430073	99-96-7	Benzoic acids and derivatives
5-Hydroxyindoleacetic acid	Indoles and derivatives	Indoles and derivatives	C18	Secondary metabolite	HMDB0000763;PW_C000609	M+H-H2O	C10H9NO3	2.94762	pos	Organoheterocyclic compounds	Indoles and derivatives	174.055	0.0026088	57.7	-0.696569	54-16-0	Indolyl carboxylic acids and derivatives
Chakanoside I	-	-	C18	-	HMDB0302044	M+H	C14H18O7	2.94762	pos	Organic oxygen compounds	Organooxygen compounds	299.112	0.00952967	47.5	-1.4355	-	Carbonyl compounds
Cys-Gly	-	-	C18	-	HMDB0000078	M+H	C5H10N2O3S	2.96917	pos	Organic acids and derivatives	Carboxylic acids and derivatives	179.048	0.00329984	57.4	-0.851281	19246-18-5	Amino acids, peptides, and analogues
Cys-Tyr	-	-	C18	-	HMDB0028787	M+H	C12H16N2O4S	2.96917	pos	Organic acids and derivatives	Carboxylic acids and derivatives	285.09	0.00310312	51.4	-1.58563	-	Amino acids, peptides, and analogues
Morphine-6-glucuronide	Alkaloids and derivatives	Morphinane alkaloids	C18	Secondary metabolite	HMDB0041937	M+H	C23H27NO9	2.96917	pos	Alkaloids and derivatives	Morphinans	462.174	0.00630378	48.8	-3.24213	20290-10-2	Not Available
N-acetyl-5-hydroxytryptamine	Indoles and derivatives	Indoles and derivatives	C18	Secondary metabolite	HMDB0001238	M+H	C12H14N2O2	2.98935	pos	Organoheterocyclic compounds	Indoles and derivatives	219.113	0.00580481	48.7	-0.804166	1210-83-9	Hydroxyindoles
D-(1-Aminoethyl)phosphonate	-	-	C18	-	-	M+H	C2H8NO3P	3.0078	pos	-	-	126.031	0.0189736	46.4	-1.23001	60687-36-7	-
3-Hydroxy-4,5-dimethyl-2(5H)-furanone	Others	Others	C18	Others	HMDB0031306	M+H	C6H8O3	3.0078	pos	Organoheterocyclic compounds	Dihydrofurans	129.055	0.0175856	48.5	0.937039	28664-35-9	Furanones
Oleandrose	-	-	C18	-	-	M+H	C7H14O4	3.0078	pos	-	-	163.096	0.00759728	51.6	-1.24478	6786-76-1	-
Isopeonol	-	-	C18	-	-	M+H	C9H10O3	3.0078	pos	-	-	167.07	0.00471922	52.5	-0.169516	-	-
Tropolone	-	-	C18	-	HMDB0259299	M+H	C7H6O2	3.02652	pos	Hydrocarbon derivatives	Tropones	123.044	0.00519141	57.2	1.28652	533-75-5	Tropolones
Sparanone A	-	-	C18	-	-	M+H	C11H12O5	3.02652	pos	-	-	225.075	0.00610813	45.6	-1.89826	-	-
Coumaryl acetate	Others	Others	C18	Others	HMDB0304297	M+H	C11H12O3	3.04668	pos	Benzenoids	Benzene and substituted derivatives	193.086	0.00348238	55.4	-0.716203	-	Styrenes
Sinapyl alcohol	Others	Others Phenols	C18	Others	HMDB0013070	M+H	C11H14O4	3.04668	pos	Benzenoids	Phenols	211.096	0.0022706	52.9	-1.24099	537-33-7	Methoxyphenols
Trans-zeatin	Others	Others	C18	Others	HMDB0012204	M+Na	C10H13N5O	3.04668	pos	Organoheterocyclic compounds	Imidazopyrimidines	242.103	0.00408204	53.2	8.81487	1637-39-4	Purines and purine derivatives
Zeatin Riboside	Nucleotides and derivatives	Nucleotides and derivatives	C18	Primary metabolite	HMDB0030388	M+H	C15H21N5O5	3.04668	pos	Nucleosides, nucleotides, and analogues	Purine nucleosides	352.161	0.00275861	53.3	-2.52263	6025-53-2	Not Available
Aloesone 7-O-glucoside	Carbohydrates and derivatives	Other carbohydrates	C18	Primary metabolite	HMDB0035734	M+H	C19H22O9	3.04668	pos	Organic oxygen compounds	Organooxygen compounds	395.131	0.00839433	47.1	-7.76716	128701-04-2	Carbohydrates and carbohydrate conjugates
(S)-Isosclerone	Others	Others	C18	Others	HMDB0038712	M+H	C10H10O3	3.06675	pos	Benzenoids	Tetralins	179.07	0.00252516	49.9	-1.5805	54712-38-8	Not Available
Beta-Hydroxypropiovanillone	-	-	C18	-	-	M+H	C10H12O4	3.06675	pos	-	-	197.081	0.00713591	58	-1.00821	-	-
Chrysophanol	Quinones	Anthraquinones	C18	Secondary metabolite	HMDB0030670;LMPK13040006	M+H	C15H10O4	3.06675	pos	Benzenoids	Anthracenes	255.065	0.0132174	53.7	-1.74963	481-74-3	Anthraquinones
Ala-Ala-Phe	-	-	C18	-	-	M+H	C15H21N3O4	3.06675	pos	-	-	308.16	0.00786924	52.6	-2.09546	-	-
Methyl salicylate	Phenolic acids and derivatives	Benzoic acids and derivatives	C18	Secondary metabolite	HMDB0034172	M+H	C8H8O3	3.0875	pos	Benzenoids	Benzene and substituted derivatives	153.055	0.00502126	47.4	-0.484968	119-36-8	Benzoic acids and derivatives
Arecoline	Alkaloids and derivatives	Other alkaloids	C18	Secondary metabolite	HMDB0030353	M+H	C8H13NO2	3.0875	pos	Alkaloids and derivatives	Not Available	156.102	0.0121003	51.7	-1.00475	63-75-2	Not Available
3-(3,4-Dihydroxyphenyl)-2-methoxypropionic acid	Phenolic acids and derivatives	Phenylpropanoic acids and derivatives	C18	Secondary metabolite	HMDB0041663	M+ACN+H	C10H12O5	3.10672	pos	Phenylpropanoids and polyketides	Phenylpropanoic acids	254.102	0.00885452	49.6	-2.15723	-	Not Available
9-Aminononanoic acid	-	-	C18	-	-	M+H	C9H19NO2	3.12762	pos	-	-	174.149	0.00208374	54.7	-0.910326	-	-
D-Vacciniin	Phenolic acids and derivatives	Benzoic acids and derivatives	C18	Secondary metabolite	HMDB0038492	M+H	C13H16O7	3.12762	pos	Benzenoids	Benzene and substituted derivatives	285.096	0.00374888	50.8	-2.10367	14200-76-1	Benzoic acids and derivatives
Methyl (3x,10R)-dihydroxy-11-dodecene-6,8-diynoate 10-glucoside	Lipids	Fatty Acyls	C18	Primary metabolite	HMDB0040896	M+H	C19H26O9	3.12762	pos	Lipids and lipid-like molecules	Fatty Acyls	399.164	0.0160292	50.3	-1.35091	152141-43-0	Fatty acyl glycosides
Indan-1-ol	-	-	C18	-	HMDB0059601	M+H	C9H10O	3.14645	pos	Benzenoids	Indanes	135.08	0.00156955	52.9	-0.276332	-	Not Available
5,6,7,8-Tetrahydro-2-naphthol	-	-	C18	-	-	M+H	C10H12O	3.14645	pos	-	-	149.096	0.00859759	57	-0.893263	1125-78-6	-
Cleviolide	-	-	C18	-	-	M+H	C10H10O2	3.14645	pos	-	-	163.075	0.00499533	52.5	-1.07856	-	-
2,3,6,7-Tetrahydro-7-methylcyclopent[b]azepin-8(1H)-one	Others	Others	C18	Others	HMDB0039661	M+NH4	C10H13NO	3.14645	pos	Organoheterocyclic compounds	Azepines	181.133	0.00242098	48.4	-1.49406	97826-67-0	Not Available
3-(3,4-Dihydroxyphenyl)-1-propanol	-	-	C18	-	-	M+H	C9H12O3	3.16523	pos	-	-	169.086	0.0132285	50.2	-1.05677	-	-
Methyl beta-D-glucopyranoside	Carbohydrates and derivatives	Glucosides	C18	Primary metabolite	HMDB0029965	M+Na-H2O	C7H14O6	3.2261	pos	Organic oxygen compounds	Organooxygen compounds	199.06	0.011298	46.5	8.73235	709-50-2	Carbohydrates and carbohydrate conjugates
Ala-Gln-Thr	-	-	C18	-	-	M+H	C12H22N4O6	3.2261	pos	-	-	319.165	0.00359164	47.1	11.5449	-	-
Gamma-Butyrolactone	Others	Lactones	C18	Others	HMDB0000549	M+H	C4H6O2	3.24573	pos	Organoheterocyclic compounds	Lactones	87.0447	0.00989429	46.5	7.86627	96-48-0	Gamma butyrolactones
3-[(3aS,4S,7aS)-1,5-dioxo-octahydroinden-4-yl]propanoic acid	-	-	C18	-	-	M+H	C12H16O4	3.24573	pos	-	-	225.112	0.00743479	55.6	-1.12292	-	-
7-Hydroxy-2-methyl-4-oxo-4H-1-benzopyran-5-acetic acid	Others	Benzopyrans	C18	Others	HMDB0040408	M+H	C12H10O5	3.24573	pos	Organoheterocyclic compounds	Benzopyrans	235.06	0.00974182	48.8	-1.09383	94356-34-0	1-benzopyrans
(R)-(+)-Pulegone	Terpenoids	Monoterpenoids	C18	Secondary metabolite	HMDB0035604	M+H	C10H16O	3.2873	pos	Lipids and lipid-like molecules	Prenol lipids	153.127	0.00469058	55.9	-0.618157	89-82-7	Monoterpenoids
2-(1h-indol-3-yl)acetaldehyde	Indoles and derivatives	Indoles and derivatives	C18	Secondary metabolite	HMDB0001190	M+NH4	C10H9NO	3.3075	pos	Organoheterocyclic compounds	Indoles and derivatives	177.102	0.0262592	50.3	-1.23553	2591-98-2	Indoles
(S)-2,3-Dihydro-7-hydroxy-2-methyl-4-oxo-4H-1-benzopyran-5-acetic acid	Others	Benzopyrans	C18	Others	HMDB0040407	M+H	C12H12O5	3.32885	pos	Organoheterocyclic compounds	Benzopyrans	237.075	0.0025394	49	-1.15662	94356-37-3	1-benzopyrans
4-Vinylguaiacol	Others	Others Phenols	C18	Others	HMDB0013744	M+H	C9H10O2	3.34923	pos	Benzenoids	Phenols	151.075	0.0108938	53.7	-0.298953	7786-61-0	Methoxyphenols
Ferulic acid	Phenolic acids and derivatives	Cinnamic acids and derivatives	C18	Secondary metabolite	HMDB0000954	M+H	C10H10O4	3.34923	pos	Phenylpropanoids and polyketides	Cinnamic acids and derivatives	195.065	0.00568955	58.3	-0.375525	537-98-4	Hydroxycinnamic acids and derivatives
3,4,5-trimethoxycinnamic acid	Phenolic acids and derivatives	Cinnamic acids and derivatives	C18	Secondary metabolite	HMDB0002511	M+NH4	C12H14O5	3.34923	pos	Phenylpropanoids and polyketides	Cinnamic acids and derivatives	256.118	0.0052343	53.5	-1.08743	90-50-6	Hydroxycinnamic acids and derivatives
(+)-Phomactin C	-	-	C18	-	-	M+H	C20H28O3	3.34923	pos	-	-	317.211	0.00367104	47.6	-1.50202	-	-
2-succinyl-5-enolpyruvyl-6-hydroxy-3-cyclohexene-1-carboxylate	-	-	C18	-	HMDB0304086	M+NH4	C14H13O9-3	3.34923	pos	Organic acids and derivatives	Carboxylic acids and derivatives	343.092	0.01006	47.1	7.93212	-	Tricarboxylic acids and derivatives
3-hydroxyphenylacetic acid	Others	Others Phenols	C18	Others	HMDB0000440	M+H-H2O	C8H8O3	3.36843	pos	Benzenoids	Phenols	135.044	0.00504441	47.7	-0.0475532	621-37-4	1-hydroxy-4-unsubstituted benzenoids
Methyl isovanillate	-	-	C18	-	-	M+H	C9H10O4	3.36843	pos	-	-	183.065	0.00674284	53.7	-0.368686	-	-
5-Hydroxyindoleacetylglycine	Amino acids and derivatives	Alpha-amino acids and derivatives	C18	Primary metabolite	HMDB0004185	M+H-2H2O	C12H12N2O4	3.36843	pos	Organic acids and derivatives	Carboxylic acids and derivatives	213.066	0.00459491	48	-0.943597	-	Amino acids, peptides, and analogues
7-Aminomethyl-7-carbaguanine	Others	Others	C18	Others	HMDB0011690	M+H	C7H9N5O	3.38863	pos	Organoheterocyclic compounds	Pyrrolopyrimidines	180.086	0.0035576	41.3	-8.34622	-	Pyrrolo[2,3-d]pyrimidines
Coixinden B	Others	Others	C18	Others	HMDB0040906	M+CH3OH+H	C13H14O4	3.38863	pos	Benzenoids	Indenes and isoindenes	267.122	0.00194615	51.8	-1.74968	151466-74-9	Not Available
Ala-Val-Leu	-	-	C18	-	-	M+H	C14H27N3O4	3.38863	pos	-	-	302.207	0.00318731	54.5	-1.75344	-	-
Trans-Cinnamoyl beta-D-glucoside	Phenolic acids and derivatives	Cinnamic acids and derivatives	C18	Secondary metabolite	HMDB0304505	M+H	C15H18O7	3.38863	pos	Phenylpropanoids and polyketides	Cinnamic acids and derivatives	311.112	0.00457054	55.9	-1.67417	-	Cinnamic acid esters
3-Feruloyl-1,5-quinolactone	Phenolic acids and derivatives	Cinnamic acids and derivatives	C18	Secondary metabolite	HMDB0029289	M+H	C17H18O8	3.38863	pos	Phenylpropanoids and polyketides	Cinnamic acids and derivatives	351.105	0.00317618	45.7	-8.22101	-	Hydroxycinnamic acids and derivatives
Coniferin	Carbohydrates and derivatives	Other carbohydrates	C18	Primary metabolite	HMDB0013682	M+NH4	C16H22O8	3.38863	pos	Organic oxygen compounds	Organooxygen compounds	360.164	0.00455077	49.7	-2.44024	531-29-3;124151-33-3	Carbohydrates and carbohydrate conjugates
Cis-Acetylacrylate	-	-	C18	-	HMDB0060461	M+H	C5H6O3	3.42783	pos	Organic acids and derivatives	Keto acids and derivatives	115.039	0.00831692	50.2	2.70181	-	Short-chain keto acids and derivatives
Clonostachydiol	-	-	C18	-	-	M+H	C14H20O6	3.42783	pos	-	-	285.133	0.0044154	58	-1.74513	-	-
Eupomatenoid 3	-	-	C18	-	-	M+H	C19H16O3	3.42783	pos	-	-	293.116	0.00810938	55	-4.75064	-	-
(R)-2,3-Dihydro-3,5-dihydroxy-2-oxo-3-indoleacetic acid	Indoles and derivatives	Indoles and derivatives	C18	Secondary metabolite	HMDB0038941	M+H	C10H9NO5	3.44713	pos	Organoheterocyclic compounds	Indoles and derivatives	224.055	0.00653739	47.5	-1.05918	-	Indolyl carboxylic acids and derivatives
Piquerol A	Terpenoids	Monoterpenoids	C18	Secondary metabolite	-	M+H	C10H14O2	3.46757	pos	-	-	167.107	0.00363468	56.9	-0.539022	32151-10-3	-
Aristelegone A	-	-	C18	-	-	M+H	C12H14O2	3.46757	pos	-	-	191.106	0.000413208	57.6	-0.960505	-	-
11-Hydroxyjasmonic acid	-	-	C18	-	-	M+H	C12H18O4	3.46757	pos	-	-	227.127	0.000940653	57.6	-1.3831	-	-
Moupinamide	Others	Others Phenols	C18	Others	HMDB0029365	M+H	C18H19NO4	3.46757	pos	Benzenoids	Phenols	314.138	0.00300058	53.7	-2.09696	66648-43-9	Methoxyphenols
Dhurrin 6'-glucoside	Carbohydrates and derivatives	Other carbohydrates	C18	Primary metabolite	HMDB0029776	M+	C20H27NO12	3.46757	pos	Organic oxygen compounds	Organooxygen compounds	473.155	0.0112709	47.8	3.12328	-	Carbohydrates and carbohydrate conjugates
4-Vinylcyclohexene	-	-	C18	-	HMDB0246592	M+H	C8H12	3.48737	pos	Hydrocarbons	Unsaturated hydrocarbons	109.102	0.00620006	56.6	3.64311	100-40-3	Olefins
Phenethyl acetate	Others	Others	C18	Others	HMDB0033945;HMDB0034093;HMDB0033945	M+H	C10H12O2	3.48737	pos	Benzenoids	Benzene and substituted derivatives	165.091	0.00794704	52.1	-0.453912	103-45-7	Not Available
5,7alpha-Dihydro-1,4,4,7a-tetramethyl-4H-indene	Others	Hydrocarbons and derivatives	C18	Others	HMDB0036683	M+H	C13H18	3.48737	pos	Hydrocarbons	Unsaturated hydrocarbons	175.148	0.00623988	51.5	-0.467761	99901-21-0	Branched unsaturated hydrocarbons
4-methoxycinnamic acid	Phenolic acids and derivatives	Cinnamic acids and derivatives	C18	Secondary metabolite	HMDB0002040;HMDB0246971	M+H	C10H10O3	3.48737	pos	Phenylpropanoids and polyketides	Cinnamic acids and derivatives	179.07	0.0127743	50.4	-0.848719	943-89-5	Cinnamic acids
(-)-Hydroxydihydrobovolide	-	-	C18	-	-	M+H	C11H18O3	3.48737	pos	-	-	199.133	0.0106499	54.1	-1.12896	-	-
2-(3,4-Dihydroxyphenylethyl)-6-epi-elenaiate	Others	Others Phenols	C18	Others	HMDB0039137	M+H	C19H22O8	3.48737	pos	Benzenoids	Phenols	379.139	0.0199471	48.8	-0.437099	50915-70-3	Tyrosols and derivatives
Sinapic Acid	Phenolic acids and derivatives	Cinnamic acids and derivatives	C18	Secondary metabolite	HMDB0032616	M+H	C11H12O5	3.50612	pos	Phenylpropanoids and polyketides	Cinnamic acids and derivatives	225.076	0.0166695	57.9	-0.991727	530-59-6;7362-37-0;7362-37-0	Hydroxycinnamic acids and derivatives
2-Phenylaminoadenosine	-	-	C18	-	HMDB0001069	M+Na-H2O	C16H18N6O4	3.50612	pos	Nucleosides, nucleotides, and analogues	Purine nucleosides	363.118	0.0251381	45.9	-0.45215	53296-10-9	Not Available
D-Gulono-1,4-Lactone	Others	Lactones	C18	Others	HMDB0243497	M+H-2H2O	C6H10O6	3.52672	pos	Organoheterocyclic compounds	Lactones	143.034	0.00612856	52.7	-0.219878	-	Gamma butyrolactones
Beta-Dolabrin	-	-	C18	-	LMPR0102110001	M+H	C10H10O2	3.52672	pos	-	-	163.075	0.00409159	55	-0.874374	-	-
Undecanedioic acid	-	-	C18	-	HMDB0000888;LMFA01170007	M+H	C11H20O4	3.52672	pos	Lipids and lipid-like molecules	Fatty Acyls	217.143	0.0100176	50.5	-0.904731	1852-04-6	Fatty acids and conjugates
Carissanol	Lignans and derivatives	Lignans and derivatives	C18	Secondary metabolite	HMDB0030081	M+H	C20H24O7	3.54722	pos	Lignans, neolignans and related compounds	Furanoid lignans	377.159	0.0262953	54.9	-1.87065	87402-76-4	Tetrahydrofuran lignans
1-naphthol	Others	Naphthalenes	C18	Others	HMDB0012138	M+H	C10H8O	3.56798	pos	Benzenoids	Naphthalenes	145.065	0.0052056	54.8	-0.495497	90-15-3	Naphthols and derivatives
2-Butyl-3-phenyl-2-propen-1-al	Others	Aldehydes and derivatives	C18	Others	HMDB0037292	M+H	C13H16O	3.56798	pos	Phenylpropanoids and polyketides	Cinnamaldehydes	189.127	0.00361168	48.7	-0.992148	7492-44-6	Not Available
2-(6-methyl-7-oxooctyl)-2H-uran-5-one	-	-	C18	-	-	M+H	C13H20O3	3.56798	pos	-	-	225.148	0.00300392	51.7	-1.44527	-	-
4-Isopropylbenzaldehyde	Terpenoids	Monoterpenoids	C18	Secondary metabolite	HMDB0002214	M+H	C10H12O	3.5875	pos	Lipids and lipid-like molecules	Prenol lipids	149.096	0.00403151	56.3	-0.240229	122-03-2	Monoterpenoids
Ibuprofen	-	-	C18	-	HMDB0001925;PW_C001284	M+H	C13H18O2	3.5875	pos	Phenylpropanoids and polyketides	Phenylpropanoic acids	207.138	0.0045582	56.5	-0.769784	15687-27-1	Not Available
Dihydrocumambrin A	Terpenoids	Other terpenoids	C18	Secondary metabolite	HMDB0036489	M+NH4	C17H24O5	3.5875	pos	Lipids and lipid-like molecules	Prenol lipids	326.196	0.00692311	52.2	-1.94268	20482-39-7	Terpene lactones
(-)-Carvone	Terpenoids	Monoterpenoids	C18	Secondary metabolite	HMDB0035089;LMPR0102090007	M+H	C10H14O	3.60843	pos	Lipids and lipid-like molecules	Prenol lipids	151.112	0.00601248	55.1	-0.358536	6485-40-1	Monoterpenoids
Cuminyl acetate	-	-	C18	-	-	M+H	C12H16O2	3.60843	pos	-	-	193.122	0.00728851	55.8	-0.367994	-	-
(+/-)7-epi Jasmonic Acid	-	-	C18	-	-	M+H	C12H18O3	3.60843	pos	-	-	211.133	0.0025146	56.4	-1.20971	-	-
Ieodomycin C	-	-	C18	-	LMFA01050564	M+H	C12H20O4	3.60843	pos	-	-	229.143	0.00734888	54.4	-1.12176	-	-
Ethyl 3-(N-butylacetamido)propionate	-	-	C18	-	HMDB0246904	M+H-H2O	C11H21NO3	3.62958	pos	Organic acids and derivatives	Carboxylic acids and derivatives	198.149	0.00802464	46	-0.706659	52304-36-6	Carboxylic acid derivatives
Isokobusone	Others	Alcohols and derivatives	C18	Others	HMDB0036791	M+NH4	C14H22O2	3.62958	pos	Organic oxygen compounds	Organooxygen compounds	240.195	0.00808061	52.9	-1.40247	24173-72-6	Alcohols and polyols
Angelicin	Coumarins and derivatives	Coumarins and derivatives	C18	Secondary metabolite	HMDB0033930	M+H	C11H6O3	3.65032	pos	Phenylpropanoids and polyketides	Coumarins and derivatives	187.039	0.00658813	54	-0.447498	523-50-2	Furanocoumarins
8-Hydroxy-2-methoxy-6-methyl-1,4-naphthoquinone	Quinones	Naphthoquinones	C18	Secondary metabolite	HMDB0030769	M+H	C12H10O4	3.65032	pos	Benzenoids	Naphthalenes	219.065	0.00582035	52.9	-0.785001	1589-92-0	Naphthoquinones
4-methoxysalicylic acid	Phenolic acids and derivatives	Benzoic acids and derivatives	C18	Secondary metabolite	-	M+H-H2O	C8H8O4	3.67097	pos	-	-	151.039	0.00654533	47.2	-0.449928	-	-
4-t-Butylbenzoic acid	-	-	C18	-	-	M+H	C11H14O2	3.67097	pos	-	-	179.107	0.00938515	55.4	-0.753828	98-73-7	-
Sepedonin	-	-	C18	-	-	M+H	C11H12O5	3.67097	pos	-	-	225.075	0.0121255	51.8	-1.13223	-	-
1,5-Dihydroxyxanthone	Others	Benzopyrans	C18	Others	HMDB0030723	M+ACN+H	C13H8O4	3.67097	pos	Organoheterocyclic compounds	Benzopyrans	270.076	0.0088762	45.1	-1.59735	14686-65-8	1-benzopyrans
Honokiol	Others	Others	C18	Others	HMDB0253212	M+Na-H2O	C18H18O2	3.67097	pos	Benzenoids	Benzene and substituted derivatives	271.111	0.0151255	45.8	3.61698	564-73-8	Biphenyls and derivatives
8-Acetoxy-4-acoren-3-one	Others	Others	C18	Others	HMDB0030974	M+NH4	C17H26O3	3.67097	pos	Organic oxygen compounds	Organooxygen compounds	296.222	0.0131255	51.2	-1.34232	185154-95-4	Carbonyl compounds
Ieodomycin A	-	-	C18	-	LMFA01050565	M+H	C13H22O4	3.69177	pos	-	-	243.159	0.00404054	54.3	-0.961104	-	-
Tanshinone I	-	-	C18	-	HMDB0258714	M+CH3OH+H	C18H12O3	3.69177	pos	Lipids and lipid-like molecules	Prenol lipids	309.111	0.00242148	45.4	-2.51393	-	Diterpenoids
3'-Hydroxy-5,7,4'-trimethoxy-8-C-methylflavanone	-	-	C18	-	LMPK12140598	M+H	C19H20O6	3.69177	pos	-	-	345.133	0.00199312	53.5	-1.58133	-	-
2,4-dimethylbenzoic acid	-	-	C18	-	-	M+H	C9H10O2	3.71177	pos	-	-	151.075	0.00545662	51.9	-0.380127	-	-
2,3-Dihydroxynaphthalene	-	-	C18	-	-	M+H	C10H8O2	3.71177	pos	-	-	161.06	0.00641583	56.6	-0.623004	92-44-4	-
Moracin H	Flavonoids	Other flavones	C18	Secondary metabolite	HMDB0033315	M+H	C20H18O5	3.71177	pos	Phenylpropanoids and polyketides	2-arylbenzofuran flavonoids	339.122	0.00667365	48.7	-1.49582	73338-87-1	Not Available
Vladinol D	-	-	C18	-	-	M+H	C20H22O7	3.71177	pos	-	-	375.143	0.00316006	48.5	-1.74017	-	-
Pinostilbenoside	Stilbenes	Stilbenes	C18	Secondary metabolite	HMDB0039273	M+H	C21H24O8	3.71177	pos	Phenylpropanoids and polyketides	Stilbenes	405.154	0.00715887	52.5	-1.50527	58762-96-2	Stilbene glycosides
Anethole	-	-	C18	-	HMDB0030837	M+H-H2O	C10H12O	3.73345	pos	Benzenoids	Phenol ethers	131.086	0.00638062	48.5	0.494652	4180-23-8;104-46-1;4180-23-8	Anisoles
Palatinose	Carbohydrates and derivatives	Glucosides	C18	Primary metabolite	HMDB0256083	M+H-2H2O	C12H22O11	3.73345	pos	Organic oxygen compounds	Organooxygen compounds	307.102	0.0155648	50	-1.30583	13718-94-0	Carbohydrates and carbohydrate conjugates
Aspirin	Phenolic acids and derivatives	Benzoic acids and derivatives	C18	Secondary metabolite	HMDB0001879;PW_C001251	M+H	C9H8O4	3.75347	pos	Benzenoids	Benzene and substituted derivatives	181.049	0.00895166	57.1	-0.768708	50-78-2	Benzoic acids and derivatives
Pilosine	-	-	C18	-	-	M+H	C16H18N2O3	3.75347	pos	-	-	287.139	0.00782913	52.6	-1.44681	13640-28-3	-
(1S,2S,4R)-p-Menth-8-ene-1,2,10-triol 2-glucoside	Terpenoids	Other terpenoids	C18	Secondary metabolite	HMDB0039469	M+H	C16H28O8	3.75347	pos	Lipids and lipid-like molecules	Prenol lipids	349.185	0.00870735	51.9	-1.75648	378254-11-6	Terpene glycosides
Octopamine	Others	Others Phenols	C18	Others	HMDB0004825	M+H	C8H11NO2	3.79288	pos	Benzenoids	Phenols	154.086	0.0128381	52.5	-0.855152	104-14-3	1-hydroxy-2-unsubstituted benzenoids
5-Phenyl-1,3-oxazinane-2,4-dione	Others	Others	C18	Others	HMDB0060400	M+H-H2O	C10H9NO3	3.79288	pos	Benzenoids	Benzene and substituted derivatives	174.055	0.0140854	53	-0.27265	-	Not Available
Equol	Flavonoids	Isoflavones	C18	Secondary metabolite	HMDB0002209	M+NH4	C15H14O3	3.79288	pos	Phenylpropanoids and polyketides	Isoflavonoids	260.128	0.0117449	54	-1.45712	531-95-3	Isoflavans
U-75302	-	-	C18	-	-	M+H-H2O	C22H35NO3	3.79288	pos	-	-	344.258	0.0142569	47.5	-1.47446	-	-
Gly-Arg-Gly-Asp-Ser	-	-	C18	-	HMDB0252824	M+H-2H2O	C17H30N8O9	3.83575	pos	Organic acids and derivatives	Carboxylic acids and derivatives	455.203	0.0331064	47	6.80826	-	Amino acids, peptides, and analogues
13-Hydroxy-5'-O-methylmelledonal	Terpenoids	Sesquiterpenoids	C18	Secondary metabolite	HMDB0035864	M+NH4	C24H30O9	3.83575	pos	Lipids and lipid-like molecules	Prenol lipids	480.222	0.0159153	52.7	-1.17974	112471-06-4	Sesquiterpenoids
3-Phenylpropanal	Others	Others	C18	Others	HMDB0033716	M+H	C9H10O	3.87913	pos	Benzenoids	Benzene and substituted derivatives	135.08	0.00233446	49.6	-0.11931	104-53-0	Not Available
Apocynin	-	-	C18	-	HMDB0247918	M+H	C9H10O3	3.87913	pos	Organic oxygen compounds	Organooxygen compounds	167.07	0.00592523	54.7	-0.630969	498-02-2	Carbonyl compounds
Isoeugenitin	Others	Benzopyrans	C18	Others	HMDB0029473	M+CH3OH+H	C12H12O4	3.87913	pos	Organoheterocyclic compounds	Benzopyrans	253.107	0.0131894	52.2	-1.70161	519-18-6	1-benzopyrans
Biotin	Vitamins	Vitamins	C18	Primary metabolite	HMDB0000030	M+CH3OH+Na	C10H16N2O3S	3.87913	pos	Organoheterocyclic compounds	Biotin and derivatives	299.102	0.00131839	47.3	-5.7515	58-85-5	Not Available
5-O-p-Coumaroylnigrumin	Lipids	Fatty Acyls	C18	Primary metabolite	HMDB0038730	M+H-H2O	C20H23NO9	3.87913	pos	Phenylpropanoids and polyketides	Tannins	404.138	0.00781741	51.2	9.87496	-	Not Available
Foliasalacioside A1	-	-	C18	-	-	M+H	C19H32O8	3.8994	pos	-	-	389.216	0.00799298	52.1	-2.02154	-	-
Comazaphilone C	-	-	C18	-	-	M+H	C22H24O8	3.91812	pos	-	-	417.154	0.0173003	57.2	-1.83795	-	-
6-C-Glucopyranosyl-8-C-arabinopyranosylgenkwanin	-	-	C18	-	LMPK12110980	M+H	C27H30O14	3.91812	pos	-	-	579.17	0.0084482	47.8	-1.74522	-	-
3-methyladenine	Others	Others	C18	Others	HMDB0011600	M+H	C6H7N5	3.93868	pos	Organoheterocyclic compounds	Imidazopyrimidines	150.076	0.0156436	39.3	-9.51081	5142-23-4	Purines and purine derivatives
3-(3,4-dihydroxyphenyl)prop-2-enal	Others	Aldehydes and derivatives	C18	Others	-	M+H	C9H8O3	3.93868	pos	-	-	165.055	0.016863	46.5	-0.547459	-	-
Tuliposide B	-	-	C18	-	HMDB0303141;LMFA13010038	M+H	C11H18O9	3.93868	pos	Organic oxygen compounds	Organooxygen compounds	295.102	0.0196475	55.2	-1.10095	19870-33-8	Carbohydrates and carbohydrate conjugates
Ieodomycin D	-	-	C18	-	LMFA01050563	M+H-2H2O	C10H16O3	3.95745	pos	-	-	149.096	0.00684754	49.7	-0.312948	-	-
Geijeren	-	-	C18	-	-	M+H	C12H18	3.95745	pos	-	-	163.148	0.0108589	56.9	-1.10501	-	-
Americanol A	Others	Others	C18	Others	HMDB0039381	M+H	C18H18O6	3.95745	pos	Organoheterocyclic compounds	Benzodioxanes	331.117	0.0208707	47.1	-1.42953	133838-65-0	Phenylbenzodioxanes
2-aminoacetophenone	Others	Ketones and derivatives	C18	Others	HMDB0032628	M+H	C8H9NO	3.97562	pos	Organic oxygen compounds	Organooxygen compounds	136.076	0.00885462	50	-0.432046	613-89-8	Carbonyl compounds
6-Caffeoylsucrose	Phenolic acids and derivatives	Cinnamic acids and derivatives	C18	Secondary metabolite	HMDB0035486	M+H-H2O	C21H28O14	3.97562	pos	Organic oxygen compounds	Organooxygen compounds	487.144	0.0196563	56.3	-1.52559	-	Carbohydrates and carbohydrate conjugates
Ibufenac	-	-	C18	-	HMDB0253333	M+H	C12H16O2	3.99592	pos	Benzenoids	Benzene and substituted derivatives	193.122	0.00329927	54.8	-0.549725	-	Phenylpropanes
4'-Methyl-(-)-epigallocatechin 3'-glucuronide	Flavonoids	Flavonoid glycosides	C18	Secondary metabolite	HMDB0041675	M+NH4	C22H24O13	3.99592	pos	Phenylpropanoids and polyketides	Flavonoids	514.155	0.0111938	46.9	-1.15362	-	Flavonoid glycosides
(6E)-8-Hydroxygeranial	-	-	C18	-	-	M+H	C10H16O2	4.01452	pos	-	-	169.122	0.00705026	48.7	-0.918711	-	-
10-hydroxy-2E-decenoic acid	-	-	C18	-	LMFA01050157	M+H	C10H18O3	4.01452	pos	-	-	187.133	0.00755181	51.1	-1.00443	-	-
4-(3-Methoxy-4-hydroxy)phenyl-3-methyl-3-buten-2-one	-	-	C18	-	-	M+H	C12H14O3	4.01452	pos	-	-	207.101	0.00235202	48.6	-0.974238	-	-
O-Cymol	Others	Others	C18	Others	HMDB0037050	M+H	C10H14	4.03257	pos	Benzenoids	Benzene and substituted derivatives	135.117	0.00548033	58.1	-0.178889	527-84-4	Cumenes
Limonene-1,2-epoxide	Others	Others	C18	Others	HMDB0035158;LMPR0102090015	M+H	C10H16O	4.03257	pos	Organoheterocyclic compounds	Oxepanes	153.127	0.00251929	55	-0.920847	1195-92-2	Not Available
(+)-trans-Carveol glucoside	Terpenoids	Other terpenoids	C18	Secondary metabolite	HMDB0029849	M+H	C16H26O6	4.03257	pos	Lipids and lipid-like molecules	Prenol lipids	315.18	0.00692178	50.8	-1.62186	114673-98-2	Terpene glycosides
Jasmolone	Others	Alcohols and derivatives	C18	Others	HMDB0030039	M+H	C11H16O2	4.05063	pos	Organic oxygen compounds	Organooxygen compounds	181.122	0.00099144	54.4	-1.15843	54383-66-3	Alcohols and polyols
1,2,4-Trimethoxynaphthalene	-	-	C18	-	-	M+H	C13H14O3	4.05063	pos	-	-	219.101	0.00520822	57.4	-1.21421	-	-
Forkienin	-	-	C18	-	-	M+H	C14H12O3	4.05063	pos	-	-	229.086	0.00532345	50.5	-1.1776	-	-
Hibiscoquinone B	-	-	C18	-	-	M+H	C14H14O4	4.05063	pos	-	-	247.096	0.00581763	50.2	-1.55423	-	-
4,6-Decadiyn-1-ol	Lipids	Fatty Acyls	C18	Primary metabolite	HMDB0038913	M+CH3OH+H	C10H14O	4.06942	pos	Lipids and lipid-like molecules	Fatty Acyls	183.138	0.00403924	47.6	-0.80709	-	Fatty alcohols
1-Octen-3-yl glucoside	Lipids	Fatty Acyls	C18	Primary metabolite	HMDB0032959	M+CH3OH+Na	C14H26O6	4.06942	pos	Lipids and lipid-like molecules	Fatty Acyls	345.19	0.00349273	50.5	6.17003	209863-00-3	Fatty acyl glycosides
Demethylbatatasin IV	Stilbenes	Stilbenes	C18	Secondary metabolite	HMDB0039097	M+ACN+H	C14H14O3	4.12902	pos	Phenylpropanoids and polyketides	Stilbenes	272.128	0.00823606	48.2	-2.09637	113276-63-4	Not Available
Quercetin	Flavonoids	Flavonols	C18	Secondary metabolite	HMDB0005794;LMPK12110004	M+H	C15H10O7	4.12902	pos	Phenylpropanoids and polyketides	Flavonoids	303.049	0.0109361	58	-1.59216	117-39-5	Flavones
(2-oxo-2,3-dihydro-1h-indol-3-yl)acetic acid	Indoles and derivatives	Indoles and derivatives	C18	Secondary metabolite	-	M+H-H2O	C10H9NO3	4.14915	pos	-	-	174.055	0.0122082	53.5	-0.564965	-	-
Deisopropylatrazine	Others	Others	C18	Others	HMDB0250961	M+NH4	C5H8ClN5	4.14915	pos	Organoheterocyclic compounds	Triazines	191.081	0.00491924	51.1	3.49552	1007-28-9	Aminotriazines
Alpha-Ionone	Terpenoids	Sesquiterpenoids	C18	Secondary metabolite	HMDB0059883	M+H	C13H20O	4.14915	pos	Lipids and lipid-like molecules	Prenol lipids	193.159	0.00450756	53.7	-0.937146	127-41-3	Sesquiterpenoids
Pyro-L-glutaminyl-L-glutamine	Amino acids and derivatives	Dipeptide	C18	Primary metabolite	HMDB0039229	M+ACN+Na	C10H15N3O5	4.14915	pos	Organic oxygen compounds	Organooxygen compounds	321.119	0.00458717	49.5	7.39787	109481-23-4	Carbohydrates and carbohydrate conjugates
Cassiachromone	Others	Benzopyrans	C18	Others	HMDB0030813	M+NH4	C13H12O4	4.18727	pos	Organoheterocyclic compounds	Benzopyrans	250.107	0.0120768	47.1	-1.53675	28955-30-8	1-benzopyrans
Kaempferol 3-o-galactoside	Flavonoids	Flavonoid glycosides	C18	Secondary metabolite	HMDB0030864	M+H	C21H20O11	4.18727	pos	Organoheterocyclic compounds	Pyrans	449.107	0.00816432	55.3	-2.03939	23627-87-4	Pyranones and derivatives
Cyperine	Others	Others	C18	Others	HMDB0033771	M+ACN+H	C15H16O4	4.20552	pos	Benzenoids	Benzene and substituted derivatives	302.138	0.0105955	52.1	-2.27499	33716-82-4	Diphenylethers
Viburtinal	Others	Aldehydes and derivatives	C18	Others	HMDB0036073	M+H	C10H8O2	4.22418	pos	Organic oxygen compounds	Organooxygen compounds	161.06	0.00607502	49	-1.0708	63661-79-0	Carbonyl compounds
4,4'-Dihydroxybiphenyl	-	-	C18	-	-	M+H	C12H10O2	4.22418	pos	-	-	187.075	0.00593237	48.5	-0.984292	92-88-6	-
Aromatic aldehyde	Others	Others	C18	Others	-	M+H	C7H6O	4.24197	pos	-	-	107.05	0.00945757	58.2	3.75942	-	-
Hydroquinone	Others	Others Phenols	C18	Others	HMDB0002434;PW_C001632	M+H	C6H6O2	4.24197	pos	Benzenoids	Phenols	111.044	0.0119891	57.7	2.15703	123-31-9	Benzenediols
Triacetate lactone	-	-	C18	-	-	M+H	C6H6O3	4.24197	pos	-	-	127.039	0.0086705	53.6	0.719723	675-10-5	-
Salicylic Acid	Phenolic acids and derivatives	Benzoic acids and derivatives	C18	Secondary metabolite	HMDB0001895;PW_C001263	M+H	C7H6O3	4.24197	pos	Benzenoids	Benzene and substituted derivatives	139.039	0.00647806	58.4	-0.887427	69-72-7	Benzoic acids and derivatives
3,5-Dihydroxycinnamic acid	Phenolic acids and derivatives	Cinnamic acids and derivatives	C18	Secondary metabolite	HMDB0032131	M+H	C9H8O4	4.24197	pos	Phenylpropanoids and polyketides	Cinnamic acids and derivatives	181.049	0.00605384	51.4	-1.32115	127791-54-2	Hydroxycinnamic acids and derivatives
4,4'-Dimethylangelicin	-	-	C18	-	-	M+H	C13H10O3	4.24197	pos	-	-	215.07	0.0068631	52.8	-1.55535	22975-76-4	-
Fascicularone A	-	-	C18	-	-	M+H	C14H20O4	4.24197	pos	-	-	253.143	0.0141858	55.5	-1.83684	-	-
Asc-DeltaC8	-	-	C18	-	-	M+H	C14H24O6	4.24197	pos	-	-	289.164	0.0155709	57.4	-2.443	-	-
Glycyrrhizaflavonol A	Flavonoids	Flavones	C18	Secondary metabolite	HMDB0035527	M+H	C20H18O7	4.24197	pos	Phenylpropanoids and polyketides	Flavonoids	371.112	0.00714886	49.3	-2.16344	197304-01-1	Flavones
Simazine	-	-	C18	-	HMDB0258294	M+H	C7H12ClN5	4.29742	pos	Organoheterocyclic compounds	Triazines	202.086	0.00581816	47.3	2.93945	122-34-9	1,3,5-triazines
Debiloside B	-	-	C18	-	-	M+NH4	C19H32O8	4.29742	pos	-	-	406.243	0.0132408	54.1	-1.90718	-	-
Caffeoyl tyramine	-	-	C18	-	-	M+H	C17H17NO4	4.31827	pos	-	-	300.123	0.00607844	49.4	-0.724125	-	-
Aristelegone C	-	-	C18	-	-	M+H	C12H14O3	4.34057	pos	-	-	207.101	0.00225657	48.5	-0.923318	-	-
Tetrahydrodipicolinate	Amino acids and derivatives	Alpha-amino acids and derivatives	C18	Primary metabolite	HMDB0012289	M+H-H2O	C7H9NO4	4.36265	pos	Organic acids and derivatives	Carboxylic acids and derivatives	154.05	0.000856596	47.4	-0.872538	4226-22-6	Amino acids, peptides, and analogues
Genipin	Terpenoids	Monoterpenoids	C18	Secondary metabolite	HMDB0035830	M+H-H2O	C11H14O5	4.36265	pos	Lipids and lipid-like molecules	Prenol lipids	209.081	0.00763719	54.1	-0.866483	6902-77-8	Monoterpenoids
Aloesol	Others	Benzopyrans	C18	Others	HMDB0035712	M+H-H2O	C13H14O4	4.36265	pos	Organoheterocyclic compounds	Benzopyrans	217.086	0.00791348	50.6	-0.961857	94356-35-1	1-benzopyrans
3,7,11-Trimethyl-1,4,6,10-dodecatetraene-3,8-diol	-	-	C18	-	-	M+H	C15H24O2	4.36265	pos	-	-	237.185	0.00358984	53.5	-1.53953	-	-
(Z)-4',6-Dihydroxyaurone	Flavonoids	Other flavones	C18	Secondary metabolite	HMDB0033153	M+NH4	C15H10O4	4.36265	pos	Phenylpropanoids and polyketides	Aurone flavonoids	272.091	0.00353549	49.4	-1.85218	5786-54-9	Not Available
Piperlonguminine	Others	Others	C18	Others	HMDB0030187	M+NH4	C16H19NO3	4.36265	pos	Organoheterocyclic compounds	Benzodioxoles	291.17	0.00317461	49.3	-1.98557	5950-12-09	Not Available
3E,5E-tridecadienoic acid	-	-	C18	-	LMFA01030244	M+H	C13H22O2	4.38452	pos	-	-	211.169	0.00425133	54	-1.01175	-	-
Visnagin	Others	Benzopyrans	C18	Others	HMDB0259840	M+H	C13H10O4	4.38452	pos	Organoheterocyclic compounds	Benzopyrans	231.065	0.0040538	46.9	-1.33133	82-57-5	1-benzopyrans
7-Hydroxy-10-oxodehydrodihydrobotrydial	-	-	C18	-	-	M+H	C15H18O3	4.38452	pos	-	-	247.133	0.00393055	54.4	-1.19387	-	-
Glyzarin	Flavonoids	Isoflavones	C18	Secondary metabolite	HMDB0029534;LMPK12050004	M+H	C18H14O4	4.38452	pos	Phenylpropanoids and polyketides	Isoflavonoids	295.096	0.00731613	54.7	0.0141974	62820-28-4	Isoflav-2-enes
Phaeochromycin A	-	-	C18	-	-	M+H	C18H16O5	4.38452	pos	-	-	313.107	0.00506778	51.3	-1.51611	-	-
1-Methoxy-3-(4-hydroxyphenyl)-2E-propenal 4'-glucoside	Carbohydrates and derivatives	Other carbohydrates	C18	Primary metabolite	HMDB0034755	M+Na-H2O	C16H22O7	4.38452	pos	Organic oxygen compounds	Organooxygen compounds	331.117	0.00501921	49.1	4.10456	-	Carbohydrates and carbohydrate conjugates
Blumenol C glucoside	-	-	C18	-	HMDB0040668	M+H	C19H32O7	4.38452	pos	Lipids and lipid-like molecules	Fatty Acyls	373.221	0.00150095	48.4	-1.79013	62512-23-6	Fatty acyl glycosides
Chrysaloin	Others	Anthracenes	C18	Others	HMDB0039379	M+H	C21H22O8	4.38452	pos	Benzenoids	Anthracenes	403.138	0.00546404	53.8	-0.728707	18262-45-8	Not Available
Aromadendrin 4'-glucoside	-	-	C18	-	-	M+H-H2O	C21H22O11	4.38452	pos	-	-	433.112	0.002225	56.3	-1.19709	-	-
6-Methylpretetramide	Others	Others	C18	Others	-	M+H	C20H15NO6	4.40647	pos	-	-	366.097	0.00754157	43.4	-1.10163	-	-
3-Amino-2,3-dihydrobenzoic acid	-	-	C18	-	HMDB0251519	M+H-H2O	C7H9NO2	4.42678	pos	Organic acids and derivatives	Carboxylic acids and derivatives	122.06	0.0114352	46.8	1.00747	87980-11-8	Amino acids, peptides, and analogues
5-Acetyl-2,3-dihydro-1H-pyrrolizine	Others	Ketones and derivatives	C18	Others	HMDB0040051	M+H	C9H11NO	4.42678	pos	Organoheterocyclic compounds	Pyrrolizines	150.091	0.00532097	50.3	-0.371347	55041-85-5	Not Available
1,2,3-Trimethoxynaphthalene	-	-	C18	-	-	M+H	C13H14O3	4.42678	pos	-	-	219.101	0.0106203	58.3	-1.02151	-	-
Benzyl cinnamate	Phenolic acids and derivatives	Cinnamic acids and derivatives	C18	Secondary metabolite	HMDB0040286	M+NH4	C16H14O2	4.42678	pos	Phenylpropanoids and polyketides	Cinnamic acids and derivatives	256.133	0.00602023	49.2	-1.60435	103-41-3	Cinnamic acid esters
2-hydroxyphenylacetic acid	Organic acids and derivatives	Organic acids and derivatives	C18	Secondary metabolite	HMDB0000669	M+H-H2O	C8H8O3	4.44628	pos	Benzenoids	Benzene and substituted derivatives	135.044	0.00993735	47.4	-0.289454	614-75-5	Phenylacetic acids
Stipitaldehyde	Others	Hydrocarbons and derivatives	C18	Others	-	M+H	C9H8O4	4.44628	pos	-	-	181.049	0.00340706	49.9	-1.19286	-	-
Leucocyanidin	Flavonoids	Flavanol	C18	Secondary metabolite	HMDB0303660	M+H	C15H14O7	4.44628	pos	Phenylpropanoids and polyketides	Flavonoids	307.081	0.00239338	49.6	-1.57307	93527-39-0	Flavans
1-(3-Hydroxy-4-Methoxyphenyl)-1,2-ethanediol 3'-O-b-D-glucoside	Carbohydrates and derivatives	Other carbohydrates	C18	Primary metabolite	HMDB0035057	M+H-2H2O	C15H22O9	4.44628	pos	Organic oxygen compounds	Organooxygen compounds	311.112	0.0114041	52	-1.97835	217972-13-9	Carbohydrates and carbohydrate conjugates
Sec-o-Glucosylhamaudol	-	-	C18	-	HMDB0258199	M+ACN+H	C21H26O10	4.44628	pos	Organoheterocyclic compounds	Benzopyrans	480.187	0.00350385	51	0.874339	-	1-benzopyrans
7-Deoxonarchinol A	-	-	C18	-	-	M+H	C12H16O2	4.46733	pos	-	-	193.122	0.00416904	53.3	-0.711936	-	-
Scytalol D	-	-	C18	-	-	M+H	C14H16O5	4.46733	pos	-	-	265.107	0.00732384	46.1	-1.89032	-	-
Cuminoside B	-	-	C18	-	-	M+H	C21H32O9	4.46733	pos	-	-	429.211	0.00280861	51.2	-1.56273	-	-
2,4-Dimethylphenol	Others	Others	C18	Others	HMDB0245456	M+H	C8H10O	4.48917	pos	Benzenoids	Benzene and substituted derivatives	123.081	0.00982798	50.2	1.28292	105-67-9	Xylenes
O-Methylacetophenone	-	-	C18	-	HMDB0032386	M+H	C9H10O	4.48917	pos	Organic oxygen compounds	Organooxygen compounds	135.08	0.00684301	49.4	-0.20241	577-16-2	Carbonyl compounds
5-Hydroxyferulic acid	Phenolic acids and derivatives	Cinnamic acids and derivatives	C18	Secondary metabolite	HMDB0035484	M+H-H2O	C10H10O5	4.48917	pos	Phenylpropanoids and polyketides	Cinnamic acids and derivatives	193.049	0.00219005	48.1	-0.551916	1782-55-4;110642-42-7	Hydroxycinnamic acids and derivatives
6-Tuliposide B	-	-	C18	-	-	M+H	C11H18O9	4.48917	pos	-	-	295.102	0.00326045	52.7	-1.4548	-	-
Glochidionionoside C	-	-	C18	-	-	M+NH4	C19H30O8	4.48917	pos	-	-	404.227	0.00381676	53.7	-1.95432	-	-
Setarin	Coumarins and derivatives	Coumarins and derivatives	C18	Secondary metabolite	HMDB0038115	M+CH3OH+H	C12H10O3	4.50942	pos	Phenylpropanoids and polyketides	Coumarins and derivatives	235.096	0.00195596	47.8	-1.72218	31005-07-9	Not Available
Morin	Flavonoids	Flavonols	C18	Secondary metabolite	HMDB0030796;LMPK12112517	M+H	C15H10O7	4.50942	pos	Phenylpropanoids and polyketides	Flavonoids	303.049	0.00424053	54.7	-1.84562	480-16-0	Flavones
Fabianine	-	-	C18	-	-	M+H	C14H21NO	4.53035	pos	-	-	220.169	0.00356838	58	-1.27363	6871-51-8	-
Eucatropine	-	-	C18	-	-	M+H	C17H25NO3	4.53035	pos	-	-	292.19	0.00474725	56.6	-2.03847	-	-
Tamarixetin	Flavonoids	Flavonols	C18	Secondary metabolite	HMDB0002937;LMPK12110606	M+H	C16H12O7	4.53035	pos	Phenylpropanoids and polyketides	Flavonoids	317.065	0.00482669	54.2	-1.75328	603-61-2	O-methylated flavonoids
Syringetin	Flavonoids	Flavonols	C18	Secondary metabolite	HMDB0304558;HMDB0304565;LMPK12112498	M+H	C17H14O8	4.53035	pos	Phenylpropanoids and polyketides	Flavonoids	347.076	0.00175502	55.8	-1.82096	4423-37-4	Flavones
Neolinustatin	Carbohydrates and derivatives	Other carbohydrates	C18	Primary metabolite	HMDB0038482	M+Na-H2O	C17H29NO11	4.53035	pos	Organic oxygen compounds	Organooxygen compounds	428.154	0.0131398	53.5	2.69173	72229-42-6	Carbohydrates and carbohydrate conjugates
Isorhamnetin 3-galactoside	Flavonoids	Flavonoid glycosides	C18	Secondary metabolite	HMDB0301761;LMPK12112315	M+H	C22H22O12	4.53035	pos	Phenylpropanoids and polyketides	Flavonoids	479.118	0.00848789	58.3	-1.7899	6743-92-6	Flavonoid glycosides
6-pentyl-2h-pyran-2-one	Others	Others	C18	Others	HMDB0031085	M+H	C10H14O2	4.57358	pos	Organoheterocyclic compounds	Pyrans	167.107	0.00311786	49.1	-0.716058	27593-23-3	Pyranones and derivatives
8-Hydroxy-2,6-dimethyl-2,6-octadienoic acid	-	-	C18	-	-	M+H	C10H16O3	4.57358	pos	-	-	185.117	0.0136915	48.4	-0.817767	-	-
4-formyl Indole	-	-	C18	-	-	M+H	C9H7NO	4.6154	pos	-	-	146.06	0.00266273	56.7	-0.667254	-	-
5,7-Dihydroxychromone	Others	Benzopyrans	C18	Others	HMDB0032950	M+H	C9H6O4	4.6154	pos	Organoheterocyclic compounds	Benzopyrans	179.034	0.00613351	54.5	-1.01315	31721-94-5	1-benzopyrans
Flavaprin	-	-	C18	-	LMPK12140229	M+H	C26H30O10	4.6154	pos	-	-	503.19	0.00691033	54.4	-3.10155	-	-
2'-Hydroxygenistein 7-O-(6''-malonylglucoside)	Flavonoids	Isoflavones	C18	Secondary metabolite	HMDB0039247	M+H	C24H22O14	4.6154	pos	Phenylpropanoids and polyketides	Isoflavonoids	535.107	0.00870724	57.4	-1.52326	137351-13-4	Isoflavonoid O-glycosides
2-Isopropyl-3-oxosuccinate	Organic acids and derivatives	Organic acids and derivatives	C18	Secondary metabolite	HMDB0012149	M+H-H2O	C7H10O5	4.63665	pos	Organic acids and derivatives	Keto acids and derivatives	157.049	0.0062637	53.2	-0.652747	1245945-28-1	Short-chain keto acids and derivatives
4-Hydroxy-3-methoxy-cinnamoylglycine	Amino acids and derivatives	Alpha-amino acids and derivatives	C18	Primary metabolite	HMDB0059747	M+H-2H2O	C12H13NO5	4.63665	pos	Organic acids and derivatives	Carboxylic acids and derivatives	216.065	0.00473989	50.1	-0.682325	-	Amino acids, peptides, and analogues
1-O-Methylglobuxanthone	-	-	C18	-	-	M+H	C19H18O5	4.63665	pos	-	-	327.122	0.00493421	48.8	-1.84279	-	-
Daidzein-8-C-Glucoside	Flavonoids	Isoflavones	C18	Secondary metabolite	-	M+H	C21H20O9	4.63665	pos	-	-	417.117	0.00893917	58.2	-1.86564	-	-
Rothindin	Flavonoids	Isoflavones	C18	Secondary metabolite	HMDB0036609	M+H	C22H20O10	4.63665	pos	Phenylpropanoids and polyketides	Isoflavonoids	445.11	0.00803846	53.3	-6.43121	63347-43-3	Isoflavonoid O-glycosides
Pisumic acid	Terpenoids	Sesquiterpenoids	C18	Secondary metabolite	HMDB0039241	M+H	C15H22O5	4.65785	pos	Lipids and lipid-like molecules	Prenol lipids	283.154	0.000230922	47.4	-1.62934	-	Sesquiterpenoids
6-Epi-7-isocucurbic acid glucoside	Lipids	Fatty Acyls	C18	Primary metabolite	HMDB0029782	M+H-H2O	C18H30O8	4.65785	pos	Lipids and lipid-like molecules	Fatty Acyls	357.19	0.0161314	40.9	-2.1348	176486-13-8	Fatty acyl glycosides
Trans,trans-2,4-heptadienal	-	-	C18	-	HMDB0303844	M+H-H2O	C7H10O	4.67855	pos	Organic oxygen compounds	Organooxygen compounds	93.0704	0.00323582	48	5.18674	-	Carbonyl compounds
Ethylbenzene	Others	Others	C18	Others	HMDB0059905	M+H	C8H10	4.67855	pos	Benzenoids	Benzene and substituted derivatives	107.086	0.00845142	55.8	3.67234	100-41-4	Not Available
Citronellic acid	-	-	C18	-	HMDB0035837;LMFA01020104	M+H	C10H18O2	4.67855	pos	Lipids and lipid-like molecules	Prenol lipids	171.138	0.00180379	55.5	-1.15173	502-47-6	Monoterpenoids
Rosiridin	-	-	C18	-	-	M+H	C16H28O7	4.67855	pos	-	-	333.19	0.00826575	53.1	-2.06513	-	-
9-Hydroxylinaloyl glucoside	-	-	C18	-	-	M+NH4	C16H28O7	4.67855	pos	-	-	350.217	0.00689036	46.5	-2.09624	-	-
Niazicinin	Carbohydrates and derivatives	Other carbohydrates	C18	Primary metabolite	HMDB0031947	M+H	C17H23NO8	4.67855	pos	Organic oxygen compounds	Organooxygen compounds	370.15	0.00521799	42.4	1.15493	163812-19-9	Carbohydrates and carbohydrate conjugates
Caudoxirene	-	-	C18	-	-	M+H	C11H14O	4.69832	pos	-	-	163.112	0.0027806	55.2	-1.11635	-	-
Xi-2-Hexyl-5-methyl-3(2H)-furanone	Others	Others	C18	Others	HMDB0038005	M+H-H2O	C11H18O2	4.7199	pos	Organoheterocyclic compounds	Dihydrofurans	165.127	0.00890614	47.6	-0.748999	-	Furanones
Drupanin	-	-	C18	-	-	M+H	C14H16O3	4.7199	pos	-	-	233.117	0.00267946	57.6	-1.30314	-	-
Tetralin	-	-	C18	-	HMDB0244120	M+H	C10H12	4.73962	pos	Benzenoids	Tetralins	133.101	0.00631294	58.4	0.00744196	119-64-2	Not Available
4-Propylphenol	-	-	C18	-	HMDB0032625	M+H	C9H12O	4.73962	pos	Benzenoids	Benzene and substituted derivatives	137.096	0.00488517	57.8	-0.546938	645-56-7	Phenylpropanes
(E)-3-(2,3-Dihydroxyphenyl)-2-propenoic acid	Phenolic acids and derivatives	Cinnamic acids and derivatives	C18	Secondary metabolite	HMDB0032057	M+NH4	C9H8O4	4.73962	pos	Phenylpropanoids and polyketides	Cinnamic acids and derivatives	198.076	0.00217965	52.2	-1.03876	38481-04-8	Hydroxycinnamic acids and derivatives
L-beta-Homophenylalanine	Amino acids and derivatives	Beta-amino acids and derivatives	C18	Primary metabolite	-	M+H	C10H13NO2	4.76033	pos	-	-	180.102	0.00572498	52.2	-0.977203	-	-
4-Hydroxy-3-(3-Methyl-2-butenyl)acetophenone	Others	Ketones and derivatives	C18	Others	HMDB0030770	M+H	C13H16O2	4.76033	pos	Organic oxygen compounds	Organooxygen compounds	205.122	0.00283492	45.4	-0.972616	26932-05-8	Carbonyl compounds
Herbarumin I	-	-	C18	-	-	M+H	C12H20O4	4.76033	pos	-	-	229.143	0.000197961	53.1	-1.08873	-	-
2,3-Dehydroillifunone	-	-	C18	-	-	M+H	C14H18O4	4.76033	pos	-	-	251.127	0.00397932	46	-1.52177	-	-
N-Methylschinifoline	Others	Quinolines and derivatives	C18	Others	HMDB0040381	M+NH4	C16H17NO2	4.76033	pos	Organoheterocyclic compounds	Quinolines and derivatives	273.159	0.00388951	47.4	-2.07972	149998-43-6	Quinolones and derivatives
2,6-Dimethyldeca-2,4,6,8-tetraenedial	-	-	C18	-	-	M+H	C12H14O2	4.803	pos	-	-	191.106	0.00309179	55.3	-1.09409	-	-
5,7-Dihydroxy-4,6-dimethyl-1(3H)-isobenzofuranone	Phenolic acids and derivatives	Benzoic acids and derivatives	C18	Secondary metabolite	-	M+H	C10H10O4	4.803	pos	-	-	195.065	0.00916348	47.6	-0.722988	-	-
Dihydroartemisinin	-	-	C18	-	HMDB0242686	M+H	C15H24O5	4.803	pos	Lipids and lipid-like molecules	Prenol lipids	285.169	0.0031614	58.3	-1.89183	-	Sesquiterpenoids
4-(4'-O-Acetyl-alpha-L-rhamnosyloxy)benzaldehyde	Carbohydrates and derivatives	Other carbohydrates	C18	Primary metabolite	HMDB0039958	M+H	C15H18O7	4.803	pos	Organic oxygen compounds	Organooxygen compounds	311.112	0.00439865	53.5	-1.53408	159733-92-3	Carbohydrates and carbohydrate conjugates
7-oxohernangerine	-	-	C18	-	-	M+H	C18H11NO5	4.803	pos	-	-	322.07	0.0100727	50.6	-1.72636	-	-
7-beta-D-Glucopyranosyloxybutylidenephthalide	Carbohydrates and derivatives	Other carbohydrates	C18	Primary metabolite	HMDB0034752	M+H-2H2O	C18H22O8	4.803	pos	Organic oxygen compounds	Organooxygen compounds	331.117	0.00302147	51.4	-1.43213	240823-19-2	Carbohydrates and carbohydrate conjugates
7-Methylxanthosine	Nucleotides and derivatives	Nucleotides and derivatives	C18	Primary metabolite	HMDB0301918	M+Na-H2O	C11H15N4O6+	4.82333	pos	Nucleosides, nucleotides, and analogues	Purine nucleosides	304.081	0.00169894	52	9.24294	-	Not Available
3-hydroxykynurenine	Others	Ketones and derivatives	C18	Others	HMDB0000732	M+H	C10H12N2O4	4.84445	pos	Organic oxygen compounds	Organooxygen compounds	225.087	0.00320482	51.4	-1.60339	2147-61-7	Carbonyl compounds
4',6'-Dihydroxy-2'-methoxyacetophenone 6'-glucoside	Carbohydrates and derivatives	Other carbohydrates	C18	Primary metabolite	HMDB0034862	M+Na	C15H20O9	4.84445	pos	Organic oxygen compounds	Organooxygen compounds	367.102	0.00312096	50.7	5.31063	241814-62-0	Carbohydrates and carbohydrate conjugates
5-(6-Methyl-6-hydroxyoctyl)furan-2(5H)-one	-	-	C18	-	-	M+H-H2O	C13H22O3	4.8652	pos	-	-	209.153	0.00477517	53.8	-0.975734	-	-
Buntanine	Others	Quinolines and derivatives	C18	Others	HMDB0038590	M+ACN+Na	C20H21NO5	4.8652	pos	Organoheterocyclic compounds	Quinolines and derivatives	419.159	0.00778408	48.8	3.38591	119116-85-7	Benzoquinolines
Di-2-propenyl disulfide, 9CI	Others	Organosulfur compounds	C18	Others	HMDB0033966	M+CH3OH+Na	C6H10S2	4.88665	pos	Organosulfur compounds	Allyl sulfur compounds	201.039	0.00690215	47.2	9.22599	2179-57-9	Not Available
Norlaudanosoline	Others	Isoquinolines and derivatives	C18	Others	HMDB0012486	M+H-H2O	C16H17NO4	4.88665	pos	Organoheterocyclic compounds	Isoquinolines and derivatives	270.112	0.00556085	48.5	-1.75303	4747-99-3;57073-15-1	Benzylisoquinolines
2,4',5,7-Tetrahydroxyflavanone	Flavonoids	Flavones	C18	Secondary metabolite	HMDB0040314	M+H	C15H12O6	4.88665	pos	Phenylpropanoids and polyketides	Flavonoids	289.07	0.0059667	47	-1.53467	58124-18-8	Hydroxyflavonoids
Prunetin 4'-O-[beta-D-apiofuranosyl-(1->6)-beta-D-glucopyranoside]	-	-	C18	-	-	M+ACN+H	C27H30O14	4.90883	pos	-	-	620.196	0.00292768	46.6	-2.12578	-	-
(+/-)-Naringenin	Flavonoids	Flavanone	C18	Secondary metabolite	-	M+H	C15H12O5	4.92995	pos	-	-	273.075	0.0106347	57.7	-1.75103	-	-
Phenylacetic acid	Others	Others	C18	Others	HMDB0000209;PW_C000135	M+H-H2O	C8H8O2	4.95212	pos	Benzenoids	Benzene and substituted derivatives	119.049	0.00562846	56.6	1.54688	103-82-2	Not Available
Coumarin	Coumarins and derivatives	Coumarins and derivatives	C18	Secondary metabolite	HMDB0001218	M+H	C9H6O2	4.95212	pos	Phenylpropanoids and polyketides	Coumarins and derivatives	147.044	0.00202106	59.1	-0.992705	91-64-5	Not Available
Clobenpropit	-	-	C18	-	HMDB0250329	M+H	C14H17ClN4S	4.95212	pos	Benzenoids	Benzene and substituted derivatives	309.096	0.00261982	40.6	8.40291	145231-45-4	Halobenzenes
Glycitin	Flavonoids	Isoflavones	C18	Secondary metabolite	HMDB0002219	M+H	C22H22O10	4.95212	pos	Phenylpropanoids and polyketides	Isoflavonoids	447.128	0.00198994	52.9	-1.88397	40246-10-4	Isoflavonoid O-glycosides
1-O-E-Cinnamoyl-(6-arabinosylglucose)	Phenolic acids and derivatives	Cinnamic acids and derivatives	C18	Secondary metabolite	HMDB0030294	M+ACN+H	C20H26O11	4.95212	pos	Phenylpropanoids and polyketides	Cinnamic acids and derivatives	484.18	0.00315317	54.2	-1.89485	181373-66-0	Cinnamic acid esters
(Z)-Isogeranic acid	-	-	C18	-	-	M+NH4	C10H16O2	4.97423	pos	-	-	186.149	0.00810339	51.4	-0.828573	-	-
(R)-Laudanidine	Others	Isoquinolines and derivatives	C18	Others	HMDB0030211	M+	C20H25NO4	4.97423	pos	Organoheterocyclic compounds	Isoquinolines and derivatives	343.176	0.00367007	46.3	-7.38869	301-21-3	Benzylisoquinolines
Betagarin	Flavonoids	Flavones	C18	Secondary metabolite	HMDB0030727	M+NH4	C18H16O6	4.97423	pos	Phenylpropanoids and polyketides	Flavonoids	346.128	0.0064685	48.5	-1.96596	60132-69-6	O-methylated flavonoids
(R)-11,12,13-Trinor-1(5),6,9-guaiatrien-8-one	Others	Hydrocarbons and derivatives	C18	Others	HMDB0039153	M+H	C12H14O	4.99545	pos	Hydrocarbon derivatives	Tropones	175.112	0.0052332	48.2	-0.741718	71305-89-0	Not Available
Libanotic acid	-	-	C18	-	-	M+H	C12H18O3	4.99545	pos	-	-	211.133	0.00112609	55.3	-1.23482	-	-
(S)-alpha-Terpinyl glucoside	Carbohydrates and derivatives	Glucosides	C18	Primary metabolite	HMDB0029856	M+NH4	C16H28O6	4.99545	pos	Organic oxygen compounds	Organooxygen compounds	334.222	0.00482989	52.8	-2.10977	114673-99-3	Carbohydrates and carbohydrate conjugates
O-Ethyltoluene	-	-	C18	-	HMDB0059819	M+H	C9H12	5.01732	pos	Benzenoids	Benzene and substituted derivatives	121.101	0.00324218	46.8	1.56064	-	Toluenes
(-)-Nopol	Terpenoids	Monoterpenoids	C18	Secondary metabolite	HMDB0030002	M+H	C11H18O	5.01732	pos	Lipids and lipid-like molecules	Prenol lipids	167.143	0.00643406	48.7	-0.716468	35836-73-8	Monoterpenoids
Ar-Tenuifolene	-	-	C18	-	-	M+H	C15H20	5.01732	pos	-	-	201.164	0.00371074	55.1	-1.35661	-	-
Moracin M	Flavonoids	Other flavones	C18	Secondary metabolite	HMDB0033307	M+H	C14H10O4	5.01732	pos	Phenylpropanoids and polyketides	2-arylbenzofuran flavonoids	243.065	0.00341513	49.1	-1.09019	56317-21-6	Not Available
Allyl crotonate	Lipids	Fatty Acyls	C18	Primary metabolite	HMDB0032067	M+H-2H2O	C7H10O2	5.03868	pos	Lipids and lipid-like molecules	Fatty Acyls	91.0548	0.0224919	48.7	4.71929	5453-44-1	Fatty acid esters
2-methoxybenzoic acid	Phenolic acids and derivatives	Benzoic acids and derivatives	C18	Secondary metabolite	HMDB0032604	M+H-H2O	C8H8O3	5.03868	pos	Benzenoids	Benzene and substituted derivatives	135.044	0.0126086	51.5	-0.357264	579-75-9	Benzoic acids and derivatives
Pantothenic Acid	-	-	C18	-	HMDB0000210;HMDB0250782;PW_C000136	M+H	C9H17NO5	5.05988	pos	Organic oxygen compounds	Organooxygen compounds	220.118	0.00923995	58.3	-1.06278	79-83-4	Alcohols and polyols
3-Hydroxy-L-phenylalanine	-	-	C18	-	-	M+H	C9H11NO3	5.08113	pos	-	-	182.081	0.00297353	50.6	-0.501785	587-33-7	-
Skimmin	-	-	C18	-	HMDB0258334	M+H	C15H16O8	5.08113	pos	Phenylpropanoids and polyketides	Coumarins and derivatives	325.091	0.00398144	57.8	-1.92677	-	Coumarin glycosides
(-)-Medicocarpin	Flavonoids	Isoflavones	C18	Secondary metabolite	HMDB0033855;HMDB0303948;HMDB0303948	M+H	C22H24O9	5.08113	pos	Phenylpropanoids and polyketides	Isoflavonoids	433.149	0.0102752	52.3	-1.44339	-	Furanoisoflavonoids
N-Jasmonoyltyrosine	Amino acids and derivatives	Other amino acids	C18	Primary metabolite	HMDB0039503	M+ACN+Na	C21H27NO5	5.08113	pos	Organic acids and derivatives	Carboxylic acids and derivatives	437.206	0.0032021	52.4	4.70365	105801-18-1	Amino acids, peptides, and analogues
Helianthol A	Terpenoids	Sesquiterpenoids	C18	Secondary metabolite	HMDB0035739	M+H	C15H24O	5.10267	pos	Lipids and lipid-like molecules	Prenol lipids	221.19	0.00337767	58.1	-1.21851	72916-06-4	Sesquiterpenoids
Cyclokievitone	Flavonoids	Isoflavones	C18	Secondary metabolite	HMDB0033983	M+CH3OH+H	C20H18O6	5.12308	pos	Phenylpropanoids and polyketides	Isoflavonoids	387.143	0.003069	52.6	-3.03783	74175-82-9	Isoflavans
Predurallone	-	-	C18	-	-	M+H	C23H24O6	5.12308	pos	-	-	397.164	0.0115197	55.3	-2.04166	-	-
Balanophonin 4-O-beta-D-glucopyranoside	-	-	C18	-	-	M+H	C26H30O11	5.14373	pos	-	-	519.185	0.00524117	53.4	-1.73011	-	-
Quercetin 3'-O-glucuronide	Flavonoids	Flavonoid glycosides	C18	Secondary metabolite	HMDB0041769	M+CH3OH+Na	C21H18O13	5.14373	pos	Phenylpropanoids and polyketides	Flavonoids	533.092	0.00639687	53.3	3.40636	-	Flavonoid glycosides
Eugenol	Others	Others Phenols	C18	Others	HMDB0005809	M+H	C10H12O2	5.16508	pos	Benzenoids	Phenols	165.091	0.0139248	57.9	-0.765462	97-53-0	Methoxyphenols
M-Hydroxyphenylpyruvic acid	-	-	C18	-	HMDB0011663	M+H	C9H8O4	5.16508	pos	Benzenoids	Benzene and substituted derivatives	181.049	0.0158807	56.4	-1.26726	-	Phenylpyruvic acid derivatives
(-)Helicascolide B	-	-	C18	-	-	M+H	C12H20O3	5.16508	pos	-	-	213.148	0.0063161	52.3	-0.903706	-	-
Dhelwangin	Others	Ketones and derivatives	C18	Others	HMDB0030703	M+CH3OH+Na	C12H16O4	5.16508	pos	Organic oxygen compounds	Organooxygen compounds	279.122	0.008752	51.8	8.87696	23800-56-8	Carbonyl compounds
Scytalone	-	-	C18	-	-	M+H	C10H10O4	5.18693	pos	-	-	195.065	0.0060898	55.9	-0.730743	49598-85-8	-
Cellobiose	-	-	C18	-	HMDB0000055;HMDB0242553;HMDB0246552	M+H-2H2O	C12H22O11	5.18693	pos	Organic oxygen compounds	Organooxygen compounds	307.102	0.0197454	53.5	-1.56928	16462-44-5;528-50-7	Carbohydrates and carbohydrate conjugates
Alpha-Hydrojuglone-4-glucoside	Carbohydrates and derivatives	Other carbohydrates	C18	Primary metabolite	HMDB0034242	M+H	C16H18O8	5.18693	pos	Organic oxygen compounds	Organooxygen compounds	339.107	0.00574064	57.2	-1.76689	39015-63-9	Carbohydrates and carbohydrate conjugates
Dihydrocoumarin	Coumarins and derivatives	Coumarins and derivatives	C18	Secondary metabolite	HMDB0036626	M+H-H2O	C9H8O2	5.20707	pos	Phenylpropanoids and polyketides	3,4-dihydrocoumarins	131.049	0.0187823	47.8	0.121277	119-84-6	Not Available
1-Oxo-1H-2-benzopyran-3-carboxaldehyde	Coumarins and derivatives	Coumarins and derivatives	C18	Secondary metabolite	HMDB0030577	M+H	C10H6O3	5.20707	pos	Phenylpropanoids and polyketides	Isocoumarins and derivatives	175.039	0.0185525	48.7	-0.725176	34328-51-3	Not Available
Isorupestonic acid	-	-	C18	-	-	M+H	C14H18O3	5.20707	pos	-	-	235.133	0.0119294	54.8	-1.32788	-	-
Isoformononetin	Flavonoids	Isoflavones	C18	Secondary metabolite	HMDB0033994	M+H	C16H12O4	5.20707	pos	Phenylpropanoids and polyketides	Isoflavonoids	269.08	0.0111845	49.7	-1.87265	486-63-5	O-methylated isoflavonoids
3,4-Methylenedioxybenzoic acid	Others	Others	C18	Others	HMDB0032613	M+H	C8H6O4	5.22618	pos	Organoheterocyclic compounds	Benzodioxoles	167.034	0.00975249	50.5	-0.893942	94-53-1	Not Available
Aspergillide B	-	-	C18	-	-	M+H	C14H22O4	5.22618	pos	-	-	255.159	0.0141012	53.5	-1.80689	-	-
Grangolide	-	-	C18	-	-	M+H	C15H22O4	5.22618	pos	-	-	267.159	0.0029395	56	-1.45762	-	-
Genistein	Flavonoids	Isoflavones	C18	Secondary metabolite	HMDB0003217;LMPK12050218	M+H	C15H10O5	5.22618	pos	Phenylpropanoids and polyketides	Isoflavonoids	271.06	0.00796669	54	-2.09813	446-72-0	Isoflav-2-enes
Gancaonin O	Flavonoids	Flavones	C18	Secondary metabolite	HMDB0038397	M+H	C20H18O6	5.22618	pos	Phenylpropanoids and polyketides	Flavonoids	355.117	0.0111001	46.5	-1.92242	129145-53-5	Flavones
Apigenin 7-o-glucoside	Flavonoids	Flavonoid glycosides	C18	Secondary metabolite	HMDB0037340;LMPK12110336	M+H	C21H20O10	5.22618	pos	Phenylpropanoids and polyketides	Flavonoids	433.112	0.0116804	58.8	-1.71839	578-74-5	Flavonoid glycosides
2,7-Dihydroxy-3-isopropyl-2,4,6-cycloheptatrienone	-	-	C18	-	-	M+H	C10H12O3	5.24615	pos	-	-	181.086	0.00843632	49.4	-1.06777	-	-
5,7-dimethoxycoumarin	Coumarins and derivatives	Coumarins and derivatives	C18	Secondary metabolite	HMDB0032952	M+H	C11H10O4	5.24615	pos	Phenylpropanoids and polyketides	Coumarins and derivatives	207.065	0.00149764	51.7	-0.815511	487-06-9	Not Available
(+)-cis-5,6-Dihydro-5-hydroxy-4-methoxy-6-(2-phenylethyl)-2H-pyran-2-one	Others	Kavalactones	C18	Others	HMDB0029575	M+Na-H2O	C14H16O4	5.24615	pos	Phenylpropanoids and polyketides	Kavalactones	253.085	0.00752399	49.5	5.76685	52247-81-1	Not Available
Luteolin 3'-methyl ether 7-malonylglucoside	-	-	C18	-	LMPK12110785	M+H	C25H24O14	5.24615	pos	-	-	549.123	0.00950256	57.7	-1.8114	-	-
Gamma-Methoxyisoeugenol	Others	Others Phenols	C18	Others	-	M+H	C11H14O3	5.26817	pos	-	-	195.101	0.00553023	49.8	-0.816933	-	-
Pterosin Q	-	-	C18	-	-	M+H	C14H18O4	5.26817	pos	-	-	251.127	0.0152042	51.3	-1.50183	-	-
Achimilic acid	Organic acids and derivatives	Organic acids and derivatives	C18	Secondary metabolite	HMDB0037325	M+Na-H2O	C15H18O5	5.26817	pos	Organic acids and derivatives	Keto acids and derivatives	283.096	0.00720512	48.8	4.89126	110732-04-2	Medium-chain keto acids and derivatives
Veratric acid	Phenolic acids and derivatives	Benzoic acids and derivatives	C18	Secondary metabolite	HMDB0059763	M+H-H2O	C9H10O4	5.28935	pos	Benzenoids	Benzene and substituted derivatives	165.054	0.0045774	48.3	-0.758087	-	Benzoic acids and derivatives
Sayanedin	Flavonoids	Isoflavones	C18	Secondary metabolite	HMDB0030718	M+CH3OH+H	C17H14O5	5.28935	pos	Phenylpropanoids and polyketides	Isoflavonoids	331.117	0.00314451	44.4	-1.74398	30564-92-2	O-methylated isoflavonoids
2-amino-1,3,4-tetradecanetriol	-	-	C18	-	-	M+H	C14H31NO3	5.31042	pos	-	-	262.237	0.00488007	55.2	-1.34764	-	-
Pe(3:0/0:0)	-	-	C18	-	-	M+H	C8H18NO7P	5.33295	pos	-	-	272.091	0.0026961	50.6	7.17265	-	-
Tyr-Pro	-	-	C18	-	HMDB0029113	M+Na	C14H18N2O4	5.33295	pos	Organic acids and derivatives	Carboxylic acids and derivatives	301.118	0.00525546	43.4	6.8304	-	Amino acids, peptides, and analogues
Senecionine	-	-	C18	-	-	M+H	C18H25NO5	5.33295	pos	-	-	336.18	0.00326369	52.3	-1.85572	130-01-8	-
Platyphylline N-oxide	-	-	C18	-	-	M+H	C18H27NO6	5.33295	pos	-	-	354.19	0.00230319	57.8	-1.89438	-	-
Scopoletin	Coumarins and derivatives	Coumarins and derivatives	C18	Secondary metabolite	HMDB0034344	M+H	C10H8O4	5.37665	pos	Phenylpropanoids and polyketides	Coumarins and derivatives	193.049	0.00604525	47.8	-0.680172	92-61-5	Hydroxycoumarins
2beta,9xi-Dihydroxy-8-oxo-1(10),4,11(13)-germacratrien-12,6alpha-olide	Terpenoids	Other terpenoids	C18	Secondary metabolite	HMDB0036662	M+H	C15H18O5	5.37665	pos	Lipids and lipid-like molecules	Prenol lipids	279.122	0.00287915	51.6	-1.57234	-	Terpene lactones
Licochalcone b	Flavonoids	Chalcones	C18	Secondary metabolite	HMDB0037320;LMPK12120434	M+H	C16H14O5	5.37665	pos	Phenylpropanoids and polyketides	Linear 1,3-diarylpropanoids	287.091	0.00381663	48.6	-1.75973	58749-23-8	Chalcones and dihydrochalcones
2,6,6-Trimethyl-2-cyclohexene-1,4-dione	Others	Others	C18	Others	HMDB0040216	M+H	C9H12O2	5.39822	pos	Organic oxygen compounds	Organooxygen compounds	153.091	0.00848934	52.2	-0.933586	1125-21-9	Carbonyl compounds
3-Ethyltoluene	-	-	C18	-	HMDB0059848	M+H	C9H12	5.42053	pos	Benzenoids	Benzene and substituted derivatives	121.101	0.0063702	56.2	1.3697	620-14-4	Toluenes
1-Naphthaldehyde	Others	Naphthalenes	C18	Others	HMDB0060325	M+H	C11H8O	5.42053	pos	Benzenoids	Naphthalenes	157.065	0.00945293	49.8	-0.789496	66-77-3	Not Available
Palutropone	-	-	C18	-	-	M+H	C12H12O	5.42053	pos	-	-	173.096	0.00247724	50.1	-0.906116	-	-
Dehydrotremetone	Others	Others	C18	Others	HMDB0250959	M+H	C13H12O2	5.42053	pos	Organoheterocyclic compounds	Benzofurans	201.091	0.00355099	47.9	-1.2867	3015-20-1	Not Available
Juglone	Quinones	Naphthoquinones	C18	Secondary metabolite	HMDB0030773	M+H	C10H6O3	5.44212	pos	Benzenoids	Naphthalenes	175.039	0.00222594	51.2	-0.97221	481-39-0	Naphthoquinones
Cys-Glu	-	-	C18	-	HMDB0028774	M+H	C8H14N2O5S	5.44212	pos	Organic acids and derivatives	Carboxylic acids and derivatives	251.07	0.00195959	49.7	0.88904	-	Amino acids, peptides, and analogues
Cinnamyl cinnamate	Phenolic acids and derivatives	Cinnamic acids and derivatives	C18	Secondary metabolite	HMDB0033832	M+NH4	C18H16O2	5.44212	pos	Phenylpropanoids and polyketides	Cinnamic acids and derivatives	282.148	0.00480877	44.7	-2.00557	122-69-0	Cinnamic acid esters
1-Methoxy-4-[5-(4-methoxyphenoxy)-3-penten-1-ynyl]benzene	Others	Phenol ethers	C18	Others	HMDB0041305	M+ACN+Na	C19H18O3	5.4633	pos	Benzenoids	Phenol ethers	358.143	0.00171351	48.8	5.83271	166762-96-5	Anisoles
Plumbagin	Quinones	Naphthoquinones	C18	Secondary metabolite	HMDB0256646	M+H	C11H8O3	5.48525	pos	Benzenoids	Naphthalenes	189.054	0.00350689	55	-1.13547	481-42-5	Naphthoquinones
Lippioside II	Terpenoids	Other terpenoids	C18	Secondary metabolite	HMDB0034268	M+ACN+H	C25H30O14	5.48525	pos	Lipids and lipid-like molecules	Prenol lipids	596.196	0.00391697	53.4	-1.69615	220271-94-3	Terpene glycosides
Diaportinol	-	-	C18	-	-	M+H	C13H14O6	5.50715	pos	-	-	267.086	0.00834448	52.4	-1.82585	-	-
Pc(3:0/0:0)	-	-	C18	-	LMGP01050059	M+H	C11H24NO7P	5.5511	pos	-	-	314.138	0.00403308	47.4	5.55763	-	-
3-p-Coumaroyl-1,5-quinolactone	Phenolic acids and derivatives	Cinnamic acids and derivatives	C18	Secondary metabolite	HMDB0029292	M+H	C16H16O7	5.5511	pos	Phenylpropanoids and polyketides	Cinnamic acids and derivatives	321.096	0.00547367	49	-1.77082	-	Hydroxycinnamic acids and derivatives
Benzofuran	Others	Others	C18	Others	HMDB0032929	M+H	C8H6O	5.57278	pos	Organoheterocyclic compounds	Benzofurans	119.049	0.0090753	55.9	1.52809	271-89-6	Not Available
Kavain	Others	Kavalactones	C18	Others	HMDB0034212	M+H-H2O	C14H14O3	5.57278	pos	Phenylpropanoids and polyketides	Kavalactones	213.091	0.00278808	49.8	-1.35191	500-64-1	Not Available
Verimol D	Stilbenes	Stilbenes	C18	Secondary metabolite	HMDB0036472	M+H	C18H22O4	5.57278	pos	Phenylpropanoids and polyketides	Stilbenes	303.158	0.00342585	49	-2.03616	212516-37-5	Not Available
4-Nonylphenol	-	-	C18	-	HMDB0038982	M+H-H2O	C15H24O	5.59485	pos	Benzenoids	Phenols	203.179	0.0116127	52.1	-0.958105	104-40-5	1-hydroxy-2-unsubstituted benzenoids
Farnesal	Terpenoids	Sesquiterpenoids	C18	Secondary metabolite	HMDB0060356	M+H	C15H24O	5.59485	pos	Lipids and lipid-like molecules	Prenol lipids	221.19	0.00812328	48	-1.41732	502-67-0;19317-11-4	Sesquiterpenoids
2,6,10-Trimethyl-3,6,11-dodecatriene-2,10-diol	Terpenoids	Sesquiterpenoids	C18	Secondary metabolite	HMDB0036880	M+H	C15H26O2	5.59485	pos	Lipids and lipid-like molecules	Prenol lipids	239.2	0.00350394	57.7	-1.75548	58865-89-7	Sesquiterpenoids
Trp-Gly	-	-	C18	-	HMDB0029083	M+H	C13H15N3O3	5.59485	pos	Organic acids and derivatives	Carboxylic acids and derivatives	262.118	0.0160739	50.3	-1.78422	-	Amino acids, peptides, and analogues
Juzirine	Others	Isoquinolines and derivatives	C18	Others	HMDB0033954	M+H	C17H15NO3	5.59485	pos	Organoheterocyclic compounds	Isoquinolines and derivatives	282.112	0.0121312	48.3	-1.73986	64069-53-0	Benzylisoquinolines
Narirutin	Flavonoids	Flavonoid glycosides	C18	Secondary metabolite	HMDB0033740	M+H-H2O	C27H32O14	5.59485	pos	Phenylpropanoids and polyketides	Flavonoids	563.175	0.00708232	57.3	-1.19896	14259-46-2	Flavonoid glycosides
Corticrocin	Lipids	Fatty Acyls	C18	Primary metabolite	HMDB0034384	M+H	C14H14O4	5.63803	pos	Lipids and lipid-like molecules	Fatty Acyls	247.096	0.00916209	50.9	-1.72361	505-53-3	Fatty acids and conjugates
3-Hydroxyphloretin	Flavonoids	Chalcones	C18	Secondary metabolite	HMDB0029253	M+H	C15H14O6	5.6599	pos	Phenylpropanoids and polyketides	Linear 1,3-diarylpropanoids	291.086	0.000810872	47.7	-2.00925	-	Chalcones and dihydrochalcones
Flacourtin	Carbohydrates and derivatives	Other carbohydrates	C18	Primary metabolite	HMDB0039172	M+NH4	C20H22O9	5.6599	pos	Organic oxygen compounds	Organooxygen compounds	424.159	0.00215811	53.2	-1.98199	113270-18-1	Carbohydrates and carbohydrate conjugates
3,5-Dihydroxyphenylpropionic acid	Phenolic acids and derivatives	Phenylpropanoic acids and derivatives	C18	Secondary metabolite	HMDB0125533	M+H-2H2O	C9H10O4	5.68185	pos	Phenylpropanoids and polyketides	Phenylpropanoic acids	147.044	0.00139217	48.4	-1.11504	26539-01-5	Not Available
Epinepetalactone	Terpenoids	Other terpenoids	C18	Secondary metabolite	HMDB0035063	M+H	C10H14O2	5.70368	pos	Lipids and lipid-like molecules	Prenol lipids	167.106	0.00482991	51.4	-0.969163	17257-15-7	Terpene lactones
Jasmonic acid	Lipids	Fatty Acyls	C18	Primary metabolite	HMDB0032797;LMFA02020001	M+H	C12H18O3	5.70368	pos	Lipids and lipid-like molecules	Fatty Acyls	211.133	0.00182485	58.2	-1.42095	6894-38-8;59366-47-1	Lineolic acids and derivatives
Qing Hau Sau	Terpenoids	Other terpenoids	C18	Secondary metabolite	-	M+H	C15H22O5	5.70368	pos	-	-	283.153	0.00119867	54.8	-2.24009	63968-64-9	-
(x)-2-Heptanol glucoside	Lipids	Fatty Acyls	C18	Primary metabolite	HMDB0035028	M+Na	C13H26O6	5.70368	pos	Lipids and lipid-like molecules	Fatty Acyls	301.164	0.00775048	46.6	6.68925	-	Fatty acyl glycosides
Delta-Octanolactone	Others	Lactones	C18	Others	-	M+H	C8H14O2	5.74865	pos	-	-	143.107	0.00259036	49.7	-0.483527	-	-
Poncirin	Flavonoids	Flavonoid glycosides	C18	Secondary metabolite	HMDB0037487	M+NH4	C28H34O14	5.74865	pos	Phenylpropanoids and polyketides	Flavonoids	612.227	0.000919046	47.2	-2.04374	14941-08-3	Flavonoid glycosides
(Z)-6-(2-Methoxyvinyl)-7-methyl-2H-1-benzopyran-2-one	Coumarins and derivatives	Coumarins and derivatives	C18	Secondary metabolite	HMDB0032656	M+H-H2O	C13H12O3	5.76987	pos	Phenylpropanoids and polyketides	Coumarins and derivatives	199.075	0.00277455	46.6	-0.794494	195259-91-7	Not Available
Mansonone C	Terpenoids	Sesquiterpenoids	C18	Secondary metabolite	-	M+H	C15H16O2	5.76987	pos	-	-	229.122	0.0043295	56	-1.03748	5574-34-5	-
Godotol A	-	-	C18	-	-	M+H	C15H24O2	5.76987	pos	-	-	237.185	0.00195182	55.2	-1.46777	-	-
Loxoprofen	Phenolic acids and derivatives	Phenylpropanoic acids and derivatives	C18	Secondary metabolite	HMDB0041920	M+H	C15H18O3	5.76987	pos	Phenylpropanoids and polyketides	Phenylpropanoic acids	247.133	0.00307937	57.7	-1.381	80382-23-6	Not Available
(+)-3-Carene	Terpenoids	Monoterpenoids	C18	Secondary metabolite	LMPR0102120021	M+H	C10H16	5.7912	pos	-	-	137.132	0.00859153	52.6	-0.487639	498-15-7	-
2-O-Feruloyltartronic acid	Phenolic acids and derivatives	Cinnamic acids and derivatives	C18	Secondary metabolite	HMDB0032957	M+H	C13H12O8	5.7912	pos	Phenylpropanoids and polyketides	Cinnamic acids and derivatives	297.06	0.00394722	51.3	-1.38396	95519-25-8	Hydroxycinnamic acids and derivatives
4',7-Dihydroxy-6-methoxyisoflavan	Flavonoids	Isoflavones	C18	Secondary metabolite	HMDB0041670	M+ACN+H	C16H16O4	5.7912	pos	Phenylpropanoids and polyketides	Isoflavonoids	314.138	0.00904651	49.9	-2.41346	-	O-methylated isoflavonoids
2,6-Dimethyl-7-octene-1,6-diol 8-O-glucoside	Lipids	Fatty Acyls	C18	Primary metabolite	HMDB0033218	M+H-H2O	C16H30O7	5.7912	pos	Lipids and lipid-like molecules	Fatty Acyls	317.195	0.00911201	51	-1.3739	219814-33-2	Fatty acyl glycosides
4-Methyl-2,6-dihydroxy-benzaldehyde	-	-	C18	-	-	M+H	C8H8O3	5.81203	pos	-	-	153.055	0.00565939	48.9	-0.790679	-	-
7-Hydroxy-6-methyl-2H-1-benzopyran-2-one	Coumarins and derivatives	Coumarins and derivatives	C18	Secondary metabolite	HMDB0032990	M+H-H2O	C10H8O3	5.81203	pos	Phenylpropanoids and polyketides	Coumarins and derivatives	159.044	0.00263684	53.1	-0.650259	53811-56-6	Hydroxycoumarins
Trigraecum	Flavonoids	Flavones	C18	Secondary metabolite	HMDB0030720	M+H	C16H12O4	5.81203	pos	Phenylpropanoids and polyketides	Flavonoids	269.08	0.0025059	52.2	-1.65109	38070-97-2	O-methylated flavonoids
4-methylumbelliferyl-alpha-d-glucopyranoside	-	-	C18	-	-	M+H	C16H18O8	5.81203	pos	-	-	339.107	0.00239696	55	-1.69526	-	-
10-Demethoxystegane	-	-	C18	-	-	M+H	C21H20O6	5.81203	pos	-	-	369.133	0.00769179	49.7	-1.50818	-	-
Nobiletin	Flavonoids	Flavones	C18	Secondary metabolite	HMDB0029540	M+H	C21H22O8	5.81203	pos	Phenylpropanoids and polyketides	Flavonoids	403.138	0.0106088	50.3	-1.41744	478-01-3	O-methylated flavonoids
Podophyllotoxin	Lignans and derivatives	Lignans and derivatives	C18	Secondary metabolite	HMDB0015310	M+H	C22H22O8	5.81203	pos	Lignans, neolignans and related compounds	Lignan lactones	415.138	0.00748535	48	-1.76878	518-28-5	Podophyllotoxins
Armexifolin	Terpenoids	Other terpenoids	C18	Secondary metabolite	HMDB0035596	M+H	C15H18O4	5.8338	pos	Lipids and lipid-like molecules	Prenol lipids	263.127	0.0092901	46.9	-1.5392	64929-15-3	Terpene lactones
Xi-Linalool 3-[rhamnosyl-(1->6)-glucoside]	Lipids	Fatty Acyls	C18	Primary metabolite	HMDB0030422	M+NH4	C22H38O10	5.8338	pos	Lipids and lipid-like molecules	Fatty Acyls	480.28	0.0101197	48.4	-1.73211	84534-33-8	Fatty acyl glycosides
1,2,3,4-Tetrahydro-1-[1-hydroxy-3-(4-hydroxyphenyl)-2-propenyl]-7-methoxy-2,6-naphthalenediol	Others	Others	C18	Others	HMDB0041400	M+	C20H22O5	5.87747	pos	Benzenoids	Tetralins	342.148	0.00170811	47.4	2.97191	163811-77-6	Not Available
3-methylcatechol	Others	Others Phenols	C18	Others	HMDB0301753	M+H	C7H8O2	5.89935	pos	Benzenoids	Phenols	125.06	0.0107183	52.6	1.24049	488-17-5	Benzenediols
1,2-Dihydro-1,1,6-trimethylnaphthalene	Others	Naphthalenes	C18	Others	HMDB0040284	M+H	C13H16	5.89935	pos	Benzenoids	Naphthalenes	173.132	0.00728217	48.4	-0.338497	30364-38-6	Not Available
Eutypoid E	-	-	C18	-	-	M+H	C17H14O6	5.92217	pos	-	-	315.086	0.00758805	51.6	-1.77301	-	-
1-Caffeoyl-beta-D-glucose	Phenolic acids and derivatives	Cinnamic acids and derivatives	C18	Secondary metabolite	HMDB0036937;HMDB0302440;HMDB0302440	M+H-2H2O	C15H18O9	5.94413	pos	Phenylpropanoids and polyketides	Cinnamic acids and derivatives	307.081	0.00362718	54.1	-1.36651	14364-08-0	Hydroxycinnamic acids and derivatives
2-phenylpropionic acid	Phenolic acids and derivatives	Phenylpropanoic acids and derivatives	C18	Secondary metabolite	HMDB0011743	M+H-H2O	C9H10O2	5.96642	pos	Phenylpropanoids and polyketides	Phenylpropanoic acids	133.065	0.0104822	57.5	0.115631	492-37-5	Not Available
Bisacumol	Terpenoids	Sesquiterpenoids	C18	Secondary metabolite	HMDB0038511	M+H	C15H22O	5.96642	pos	Lipids and lipid-like molecules	Prenol lipids	219.174	0.00463255	55.3	-0.886223	120710-98-7	Sesquiterpenoids
2-Nitroanisole	-	-	C18	-	-	M+H	C7H7NO3	5.98873	pos	-	-	154.05	0.00317026	46.9	-0.893379	91-23-6	-
Trinoranastreptene	-	-	C18	-	-	M+H	C12H16	5.98873	pos	-	-	161.132	0.0020907	57.2	-0.906409	-	-
Phe-Hyp	-	-	C18	-	HMDB0011176	M+ACN+H	C14H18N2O4	5.98873	pos	Organic acids and derivatives	Carboxylic acids and derivatives	320.16	0.0025058	54.3	-2.02049	-	Amino acids, peptides, and analogues
Cinncassiol C2	Terpenoids	Sesquiterpenoids	C18	Secondary metabolite	HMDB0035168	M+K	C20H28O6	5.98873	pos	Lipids and lipid-like molecules	Prenol lipids	403.149	0.00270739	48.1	-7.09063	73599-14-1	Sesquiterpenoids
2-Aminophenol	Others	Others	C18	Others	-	M+H	C6H7NO	6.01003	pos	-	-	110.06	0.0101816	57.8	2.90525	95-55-6	-
Tenuifolene	-	-	C18	-	-	M+H	C15H22	6.01003	pos	-	-	203.179	0.00312932	58.3	-0.685196	-	-
Secoclausenamide	Others	Others	C18	Others	HMDB0032962	M+Na	C18H21NO3	6.01003	pos	Benzenoids	Benzene and substituted derivatives	322.143	0.00145162	51.5	5.93612	140848-73-3	Not Available
Cinnzeylanine	Terpenoids	Diterpenoids	C18	Secondary metabolite	HMDB0036011	M+H	C22H34O8	6.01003	pos	Lipids and lipid-like molecules	Prenol lipids	427.232	0.00472343	48.8	-1.86199	62203-47-8	Diterpenoids
Cirsimaritin	Flavonoids	Flavones	C18	Secondary metabolite	HMDB0250276	M+NH4	C17H14O6	6.032	pos	Phenylpropanoids and polyketides	Flavonoids	332.112	0.00163121	48	-2.05965	6601-62-3	O-methylated flavonoids
9-O-Methylphilenopteran	-	-	C18	-	LMPK12070059	M+NH4	C18H18O6	6.032	pos	-	-	348.143	0.00388323	53	-2.52969	-	-
Niazinin	Carbohydrates and derivatives	Other carbohydrates	C18	Primary metabolite	HMDB0031942	M+ACN+Na	C15H21NO6S	6.032	pos	Organic oxygen compounds	Organooxygen compounds	407.123	0.00937315	47.3	-5.18085	147821-57-6	Carbohydrates and carbohydrate conjugates
Isoamericanol A	Others	Others	C18	Others	HMDB0039740	M+H	C18H18O6	6.05413	pos	Organoheterocyclic compounds	Benzodioxanes	331.117	0.0128421	47.5	-1.60545	121620-06-2	Phenylbenzodioxanes
6-Methoxycomaparvin 5-methyl ether	-	-	C18	-	-	M+NH4	C19H20O6	6.05413	pos	-	-	362.159	0.0189707	47.9	-2.77926	-	-
Gamma-Terpinene	Others	Hydrocarbons and derivatives	C18	Others	HMDB0005806;LMPR0102090027	M+H	C10H16	6.09892	pos	Hydrocarbons	Unsaturated hydrocarbons	137.132	0.00720924	55.6	-0.476065	99-85-4	Branched unsaturated hydrocarbons
Neryl rhamnosyl-glucoside	Terpenoids	Other terpenoids	C18	Secondary metabolite	HMDB0029349	M+NH4	C22H38O10	6.09892	pos	Lipids and lipid-like molecules	Prenol lipids	480.28	0.0120937	49.4	-1.73572	84534-31-6	Terpene glycosides
2,4,8-Trihydroxy-1-tetralone	-	-	C18	-	-	M+H	C10H10O4	6.12098	pos	-	-	195.065	0.00539055	56.7	-0.656495	88899-02-9	-
3,4-dhpea-ea	Terpenoids	Monoterpenoids	C18	Secondary metabolite	HMDB0029304	M+CH3OH+Na	C19H22O8	6.12098	pos	Lipids and lipid-like molecules	Prenol lipids	433.149	0.00626448	56.3	4.59261	-	Monoterpenoids
QYNAD	-	-	C18	-	HMDB0006730	M+Na	C25H35N7O11	6.14353	pos	Organic acids and derivatives	Carboxylic acids and derivatives	632.233	0.00520427	53.6	6.34766	290814-98-1	Amino acids, peptides, and analogues
(S)-9-Hydroxy-10-undecenoic acid	Organic acids and derivatives	Organic acids and derivatives	C18	Secondary metabolite	HMDB0032662	M+H-H2O	C11H20O3	6.18855	pos	Organic acids and derivatives	Hydroxy acids and derivatives	183.138	0.00882297	48.7	-0.616589	-	Medium-chain hydroxy acids and derivatives
2'-Deoxymugineic acid	Amino acids and derivatives	Gamma-amino acids and derivatives	C18	Primary metabolite	HMDB0033909	M+K	C12H20N2O7	6.18855	pos	Organic acids and derivatives	Carboxylic acids and derivatives	343.092	0.00246879	46.9	5.5088	74235-24-8	Amino acids, peptides, and analogues
Acacetin 7-[apiosyl(1->6)-glucoside]	Flavonoids	Flavonoid glycosides	C18	Secondary metabolite	HMDB0035023	M+Na-H2O	C27H30O14	6.18855	pos	Phenylpropanoids and polyketides	Flavonoids	583.143	0.00464607	52	0.275007	239106-94-6	Flavonoid glycosides
4-Androstenediol	-	-	C18	-	HMDB0005849	M+CH3OH+Na	C19H30O2	6.21107	pos	Lipids and lipid-like molecules	Steroids and steroid derivatives	345.238	0.0047197	46.1	-8.44291	1156-92-9	Androstane steroids
Enokipodin D	Quinones	Other quinones	C18	Secondary metabolite	HMDB0038399	M+H	C15H18O4	6.23312	pos	Lipids and lipid-like molecules	Prenol lipids	263.127	0.00457913	49.6	-1.37696	359701-29-4	Quinone and hydroquinone lipids
Zenkequinone B	-	-	C18	-	-	M+H	C19H16O3	6.23312	pos	-	-	293.117	0.00115872	49.2	-2.06479	-	-
Harringtonolide	-	-	C18	-	-	M+H	C19H18O4	6.23312	pos	-	-	311.127	0.000956352	49.1	-1.79212	-	-
Seitomycin	-	-	C18	-	-	M+CH3OH+H	C20H18O6	6.23312	pos	-	-	387.143	0.00208783	48.1	-1.94224	-	-
2-Naphtylmethylsuccinic acid	-	-	C18	-	-	M+H-H2O	C15H14O4	6.25443	pos	-	-	241.086	0.00478316	47.7	-1.50591	350044-88-1	-
(s)-dnpa	Others	Naphthopyrans	C18	Others	-	M+H	C16H14O5	6.25443	pos	-	-	287.091	0.00254522	51.8	-2.34417	-	-
Psoralidin	Flavonoids	Isoflavones	C18	Secondary metabolite	HMDB0034050	M+CH3OH+Na	C20H16O5	6.25443	pos	Phenylpropanoids and polyketides	Isoflavonoids	391.117	0.00536942	47.6	4.88792	18642-23-4	Coumestans
20-COOH-leukotriene E4	-	-	C18	-	HMDB0012634	M+H-2H2O	C23H35NO7S	6.25443	pos	Organic acids and derivatives	Carboxylic acids and derivatives	434.201	0.00662992	45.7	3.51424	-	Amino acids, peptides, and analogues
D-sorbitol	Carbohydrates and derivatives	Sugar alcohol	C18	Primary metabolite	HMDB0000247	M+Na-H2O	C6H14O6	6.27588	pos	Organic oxygen compounds	Organooxygen compounds	187.06	0.0091354	46.3	9.32438	50-70-4	Carbohydrates and carbohydrate conjugates
Dehydroeffusal	-	-	C18	-	-	M+H	C16H12O3	6.27588	pos	-	-	253.085	0.0025941	52.9	-1.74507	-	-
5,7-Dihydroxy-8,4'-dimethoxyisoflavone	Flavonoids	Isoflavones	C18	Secondary metabolite	HMDB0041690	M+CH3OH+H	C17H14O7	6.27588	pos	Phenylpropanoids and polyketides	Isoflavonoids	363.107	0.00338113	48.4	-2.46296	-	O-methylated isoflavonoids
Licoagrocarpin	Flavonoids	Isoflavones	C18	Secondary metabolite	HMDB0032665	M+ACN+H	C21H22O4	6.27588	pos	Phenylpropanoids and polyketides	Cinnamic acids and derivatives	380.185	0.00362621	49.4	-2.28211	202815-29-0	Hydroxycinnamic acids and derivatives
Osmanthuside A	Phenolic acids and derivatives	Cinnamic acids and derivatives	C18	Secondary metabolite	HMDB0038748	M+H	C23H26O9	6.27588	pos	Phenylpropanoids and polyketides	Cinnamic acids and derivatives	447.164	0.00632285	50.8	-1.88301	97457-19-7	Hydroxycinnamic acids and derivatives
Nigellimine	Others	Isoquinolines and derivatives	C18	Others	HMDB0041526	M+NH4	C12H13NO2	6.29838	pos	Organoheterocyclic compounds	Isoquinolines and derivatives	221.128	0.0100351	47.2	-1.58511	4594-02-09	Not Available
Eupafolin	Flavonoids	Flavones	C18	Secondary metabolite	-	M+H	C16H12O7	6.29838	pos	-	-	317.065	0.00377083	52.4	-1.81343	-	-
Panaxytriol	Lipids	Fatty Acyls	C18	Primary metabolite	HMDB0031928	M+NH4	C17H26O3	6.32012	pos	Lipids and lipid-like molecules	Fatty Acyls	296.222	0.00909122	51.7	-1.16619	87005-03-6	Fatty alcohols
Apiin	Flavonoids	Flavonoid glycosides	C18	Secondary metabolite	HMDB0030843	M+Na-H2O	C26H28O14	6.34255	pos	Benzenoids	Naphthalenes	569.128	0.00137549	54.4	1.82922	26544-34-3	Phenylnaphthalenes
Lamoxirene	-	-	C18	-	-	M+H	C11H14O	6.36502	pos	-	-	163.112	0.00759411	58.1	-1.01822	-	-
Perilloside B	Terpenoids	Other terpenoids	C18	Secondary metabolite	HMDB0040465	M+H-2H2O	C16H24O7	6.36502	pos	Lipids and lipid-like molecules	Prenol lipids	293.138	0.00754048	48.4	-1.74118	-	Terpene glycosides
Arborinine	Others	Quinolines and derivatives	C18	Others	HMDB0030177	M+CH3OH+H	C16H15NO4	6.36502	pos	Organoheterocyclic compounds	Quinolines and derivatives	318.133	0.00441805	46	-2.43569	5489-57-6	Benzoquinolines
4-Hydroxyretinoic acid	Vitamins	Vitamins	C18	Primary metabolite	HMDB0006254	M+NH4	C20H28O3	6.36502	pos	Lipids and lipid-like molecules	Prenol lipids	334.237	0.00578281	50.3	-2.08597	66592-72-1	Retinoids
(+)-Teucriumlactone	-	-	C18	-	-	M+H	C10H14O2	6.38762	pos	-	-	167.107	0.0104226	49.6	-0.756391	-	-
5,7-Dimethoxychromone	-	-	C18	-	-	M+H	C11H10O4	6.38762	pos	-	-	207.065	0.00420011	50.5	-0.875692	-	-
N-(2-Ethylhexyl)-5-norbornene-2,3-dicarboximide	-	-	C18	-	-	M+H	C17H25NO2	6.38762	pos	-	-	276.196	0.00424971	55.7	-0.758545	-	-
Terphenyllin	-	-	C18	-	-	M+H	C20H18O5	6.38762	pos	-	-	339.122	0.00934341	51.7	-2.00602	-	-
Cid 9906686	-	-	C18	-	-	M+H	C20H20O6	6.38762	pos	-	-	357.133	0.0124417	56.3	-1.9793	-	-
6-Deoxy-gamma-mangostin	Others	Benzopyrans	C18	Others	HMDB0038552	M+H	C23H24O5	6.38762	pos	Organoheterocyclic compounds	Benzopyrans	381.169	0.00779242	46.6	-1.37744	105037-94-3	1-benzopyrans
Oscr#20	-	-	C18	-	LMFA13040084	M+H-2H2O	C18H34O6	6.41017	pos	-	-	311.221	0.00529594	55.3	-1.79486	-	-
Saccharopine	Amino acids and derivatives	Other amino acids	C18	Primary metabolite	HMDB0000279	M+K	C11H20N2O6	6.43275	pos	Organic acids and derivatives	Carboxylic acids and derivatives	315.097	0.00800762	47.2	5.65985	997-68-2	Amino acids, peptides, and analogues
Bisnorbiotin	Amino acids and derivatives	Other amino acids	C18	Primary metabolite	HMDB0004821	M+CH3OH+Na	C8H12N2O3S	6.45557	pos	Organic acids and derivatives	Carboxylic acids and derivatives	271.071	0.0123166	52.5	-6.47001	16968-98-2	Amino acids, peptides, and analogues
Mycorradicin	Lipids	Fatty Acyls	C18	Primary metabolite	HMDB0302033	M+ACN+Na	C14H16O4	6.45557	pos	Lipids and lipid-like molecules	Fatty Acyls	312.123	0.00985843	46	8.96986	160162-46-9	Fatty acids and conjugates
6,3'-dimethoxyflavone	-	-	C18	-	LMPK12110103	M+CH3OH+H	C17H14O4	6.47785	pos	-	-	315.122	0.0146918	53.2	-1.91657	-	-
(S)-3-Hydroxy-N-methylcoclaurine	Others	Isoquinolines and derivatives	C18	Others	HMDB0006921	M+ACN+Na	C18H21NO4	6.47785	pos	Organoheterocyclic compounds	Isoquinolines and derivatives	379.164	0.00614448	49.1	4.88353	-	Benzylisoquinolines
Carbetapentane	-	-	C18	-	HMDB0249630;HMDB0258088	M+H	C20H31NO3	6.50055	pos	Benzenoids	Benzene and substituted derivatives	334.237	0.00512831	56.4	-1.76835	-	Not Available
Isoferulic Acid	-	-	C18	-	HMDB0000955;HMDB0259693	M+H	C10H10O4	6.52312	pos	Phenylpropanoids and polyketides	Cinnamic acids and derivatives	195.065	0.0115458	55.1	-0.616613	537-73-5;25522-33-2	Hydroxycinnamic acids and derivatives
Theaflagallin	Others	Benzopyrans	C18	Others	HMDB0033287	M+H	C20H16O9	6.52312	pos	Organoheterocyclic compounds	Benzopyrans	401.086	0.00261014	48.5	-1.76832	102208-15-1	1-benzopyrans
1-O-Feruloyl-beta-D-glucopyranose	-	-	C18	-	HMDB0302092	M+H-2H2O	C16H20O9	6.54577	pos	Phenylpropanoids and polyketides	Cinnamic acids and derivatives	321.096	0.00478895	54.2	-1.27736	-	Hydroxycinnamic acids and derivatives
Cyrtopterin	-	-	C18	-	LMPK12140232	M+ACN+H	C23H26O10	6.54577	pos	-	-	504.186	0.00239935	45.6	-1.7236	-	-
Eglinazine	-	-	C18	-	-	M+H	C7H10ClN5O2	6.56808	pos	-	-	232.06	0.00143702	45.5	2.727	68228-19-3	-
Sambacolignoside	Lignans and derivatives	Lignans and derivatives	C18	Secondary metabolite	HMDB0038933	M+ACN+Na	C43H54O22	6.58982	pos	Lignans, neolignans and related compounds	Lignan glycosides	986.326	0.00282351	48.8	0.0281006	114449-12-6	Not Available
Alizarin	Quinones	Anthraquinones	C18	Secondary metabolite	HMDB0248144	M+H	C14H8O4	6.61255	pos	Benzenoids	Anthracenes	241.049	0.00406368	54	-1.44801	72-48-0	Anthraquinones
Ala-Phe-Ala	-	-	C18	-	HMDB0304795	M+Na-H2O	C15H21N3O4	6.61255	pos	Organic acids and derivatives	Carboxylic acids and derivatives	312.134	0.00406902	52.2	4.15616	-	Amino acids, peptides, and analogues
Lusitanicoside	Carbohydrates and derivatives	Other carbohydrates	C18	Primary metabolite	HMDB0034120	M+ACN+Na	C21H30O10	6.61255	pos	Organic oxygen compounds	Organooxygen compounds	506.201	0.00612567	49.8	4.04758	499-35-4	Carbohydrates and carbohydrate conjugates
Aegelinol	Coumarins and derivatives	Coumarins and derivatives	C18	Secondary metabolite	HMDB0033914	M+ACN+H	C14H14O4	6.6349	pos	Phenylpropanoids and polyketides	Coumarins and derivatives	288.123	0.00710407	50.3	-1.80683	21860-31-1	Pyranocoumarins
5-Fluorouridine	Nucleotides and derivatives	Nucleotides and derivatives	C18	Primary metabolite	HMDB0060396	M+CH3OH+H	C9H11FN2O6	6.6349	pos	Nucleosides, nucleotides, and analogues	Pyrimidine nucleosides	295.096	0.00434554	49.8	8.67749	316-46-1	Not Available
Zanthobisquinolone	Others	Quinolines and derivatives	C18	Others	HMDB0040786	M+ACN+H	C21H18N2O4	6.65733	pos	Organoheterocyclic compounds	Quinolines and derivatives	404.16	0.00739366	47.5	-2.01004	57147-67-8	Hydroxyquinolines
Heteroplexisolide E	-	-	C18	-	-	M+H	C13H18O3	6.70307	pos	-	-	223.133	0.00302354	47	-1.30438	-	-
9,12-octadecadiynoic acid	-	-	C18	-	HMDB0247623;LMFA01030540	M+NH4	C18H28O2	6.70307	pos	Lipids and lipid-like molecules	Fatty Acyls	294.242	0.00676966	56.1	-1.55596	-	Fatty acids and conjugates
(+)-Theonellin	-	-	C18	-	-	M+H	C15H24	6.74877	pos	-	-	205.195	0.0086036	56.9	-0.693211	-	-
Hydrangenol	Others	Benzopyrans	C18	Others	-	M+H	C15H12O4	6.74877	pos	-	-	257.08	0.00394408	44.9	-1.69721	480-47-7	-
Methyl 3,4-dicaffeoylquinate	Phenolic acids and derivatives	Quinic acids and derivatives	C18	Secondary metabolite	HMDB0037093	M+H	C27H28O12	6.74877	pos	Organic oxygen compounds	Organooxygen compounds	545.165	0.00405795	49.8	-1.38692	345642-66-2	Alcohols and polyols
Herierin III	Others	Others	C18	Others	HMDB0038760	M+H-H2O	C8H10O4	6.77155	pos	Organoheterocyclic compounds	Pyrans	153.055	0.00378443	50.6	-0.702251	131123-56-3	Pyranones and derivatives
N-Carboxyacetyl-D-phenylalanine	Amino acids and derivatives	Other amino acids	C18	Primary metabolite	HMDB0039102	M+H-2H2O	C12H13NO5	6.77155	pos	Organic acids and derivatives	Carboxylic acids and derivatives	216.065	0.00241221	49.6	-0.586235	-	Amino acids, peptides, and analogues
Phloretin	Flavonoids	Chalcones	C18	Secondary metabolite	HMDB0003306;HMDB0029646;LMPK12120525	M+H	C15H14O5	6.77155	pos	Phenylpropanoids and polyketides	Linear 1,3-diarylpropanoids	275.091	0.0107844	47	-1.95935	60-82-2;7507-89-3	Chalcones and dihydrochalcones
(E)-2-O-Cinnamoyl-beta-D-glucopyranose	Carbohydrates and derivatives	Monosaccharides	C18	Primary metabolite	HMDB0035880	M+H-H2O	C15H18O7	6.77155	pos	Organic oxygen compounds	Organooxygen compounds	293.101	0.00425605	49.2	-1.84183	94356-16-8	Carbohydrates and carbohydrate conjugates
Zanthodioline	Others	Quinolines and derivatives	C18	Others	HMDB0031929	M+Na	C16H19NO5	6.77155	pos	Organoheterocyclic compounds	Quinolines and derivatives	328.117	0.00541282	52.6	5.92623	198336-59-3	Quinolones and derivatives
Piperenol A	Phenolic acids and derivatives	Benzoic acids and derivatives	C18	Secondary metabolite	HMDB0039634	M+H	C21H20O7	6.77155	pos	Benzenoids	Benzene and substituted derivatives	385.127	0.0072815	48.6	-1.84845	134476-89-4	Benzoic acids and derivatives
Emodin	Quinones	Anthraquinones	C18	Secondary metabolite	HMDB0035214;LMPK13040008	M+H	C15H10O5	6.7943	pos	Benzenoids	Anthracenes	271.06	0.00221124	54.8	-1.76704	518-82-1	Anthraquinones
(S)-Bitalin A 12-glucoside	Carbohydrates and derivatives	Glucosides	C18	Primary metabolite	HMDB0038328	M+ACN+H	C19H24O8	6.7943	pos	Organic oxygen compounds	Organooxygen compounds	422.18	0.00495512	54.1	-2.40777	-	Carbohydrates and carbohydrate conjugates
Cyathocaline	-	-	C18	-	-	M+H	C14H11NO4	6.81677	pos	-	-	258.076	0.00390393	58.1	-0.80954	-	-
His-Pro-Lys	-	-	C18	-	-	M+H	C17H28N6O4	6.81677	pos	-	-	381.226	0.0047945	45.8	5.037	-	-
Furodysinin hydroperoxide	-	-	C18	-	-	M+H	C16H24O4	6.8393	pos	-	-	281.174	0.00511053	58.8	-1.49973	-	-
Herniarin	Coumarins and derivatives	Coumarins and derivatives	C18	Secondary metabolite	HMDB0029758	M+H	C10H8O3	6.86137	pos	Phenylpropanoids and polyketides	Coumarins and derivatives	177.054	0.00348808	55.3	-0.853436	531-59-9	Not Available
Isoplumbagin	Quinones	Naphthoquinones	C18	Secondary metabolite	HMDB0035291	M+H	C11H8O3	6.86137	pos	Benzenoids	Naphthalenes	189.054	0.0077288	50	-1.10392	14777-17-4	Naphthoquinones
Malabaricano	Lignans and derivatives	Lignans and derivatives	C18	Secondary metabolite	HMDB0034179	M+H	C20H24O5	6.86137	pos	Lignans, neolignans and related compounds	Furanoid lignans	345.169	0.017513	51.7	-1.71031	74683-16-2	Tetrahydrofuran lignans
Malonyldaidzin	Flavonoids	Isoflavones	C18	Secondary metabolite	HMDB0041263	M+H	C24H22O12	6.86137	pos	Phenylpropanoids and polyketides	Coumarins and derivatives	503.118	0.0035961	57.8	-1.74006	-	Furanocoumarins
Mannitol 1-Phosphate	-	-	C18	-	HMDB0001530	M+CH3OH+H	C6H15O9P	6.90585	pos	Organic oxygen compounds	Organooxygen compounds	295.081	0.00528855	45.5	7.07669	15806-48-1	Carbohydrates and carbohydrate conjugates
(S)-Naringenin 8-C-(2''-rhamnosylglucoside)	Flavonoids	Flavonoid glycosides	C18	Secondary metabolite	HMDB0035426	M+ACN+H	C27H32O14	6.90585	pos	Phenylpropanoids and polyketides	Flavonoids	622.212	0.00807003	49.7	-1.77921	-	Flavonoid glycosides
Benzylazanium	Others	Amines and derivatives	C18	Others	-	M+K	C7H10N+	6.92872	pos	-	-	147.044	0.00449024	47.2	-5.14898	-	-
3-Hydroxybenzaldehyde	Others	Aldehydes and derivatives	C18	Others	-	M+H-H2O	C7H6O2	6.97425	pos	-	-	105.034	0.0189112	51.5	2.07856	100-83-4	-
2-Decarboxyphyllocactin	Carbohydrates and derivatives	Other carbohydrates	C18	Primary metabolite	HMDB0036379	M+	C26H29N2O14+	6.97425	pos	Organic oxygen compounds	Organooxygen compounds	593.162	0.00553469	48.2	0.139821	-	Carbohydrates and carbohydrate conjugates
(-)-5,5-Dimethyl-4-methylene-2-cyclohexene-1-carboxylic acid	-	-	C18	-	-	M+H	C10H14O2	6.99652	pos	-	-	167.107	0.00619156	54	-0.741016	-	-
5-hydroxy-3'-methoxyflavone	-	-	C18	-	-	M+H	C16H12O4	6.99652	pos	-	-	269.08	0.00187857	54.9	-1.70737	-	-
Isohumbertiol	Terpenoids	Sesquiterpenoids	C18	Secondary metabolite	HMDB0040686	M+CH3OH+Na	C15H22O	6.99652	pos	Lipids and lipid-like molecules	Prenol lipids	273.184	0.00172987	46.7	8.66084	-	Sesquiterpenoids
Deoxyinosine	Nucleotides and derivatives	Nucleotides and derivatives	C18	Primary metabolite	HMDB0000071	M+ACN+Na	C10H12N4O4	6.99652	pos	Nucleosides, nucleotides, and analogues	Purine nucleosides	316.102	0.00788696	47.6	2.46538	890-38-0	Purine 2''-deoxyribonucleosides
Moracin C	Flavonoids	Other flavones	C18	Secondary metabolite	HMDB0033310	M+ACN+H	C19H18O4	6.99652	pos	Phenylpropanoids and polyketides	2-arylbenzofuran flavonoids	352.154	0.000339209	50.4	-2.30878	69120-06-5	Not Available
Formononetin-7-O-Glucoside	Flavonoids	Isoflavones	C18	Secondary metabolite	-	M+H	C22H22O9	6.99652	pos	-	-	431.133	0.0010454	57.3	-1.6111	-	-
8-Deoxy-11,13-dihydroxygrosheimin	Terpenoids	Other terpenoids	C18	Secondary metabolite	HMDB0041144	M+Na-H2O	C15H20O5	7.01918	pos	Lipids and lipid-like molecules	Prenol lipids	285.112	0.00646947	50.7	5.115	83551-03-5	Terpene lactones
2-Hydroxy-6-[2-(4-hydroxyphenyl)-2-oxo-ethyl]benzoic acid	-	-	C18	-	-	M+H	C15H12O5	7.08663	pos	-	-	273.075	0.00777364	56.5	-1.74777	-	-
Dictyoquinazol A	Others	Others	C18	Others	HMDB0040435	M+H	C17H16N2O4	7.08663	pos	Organoheterocyclic compounds	Diazanaphthalenes	313.118	0.00230624	48.9	-2.42175	-	Benzodiazines
Chrysoeriol	Flavonoids	Flavones	C18	Secondary metabolite	HMDB0030667;LMPK12110799	M+H	C16H12O6	7.10872	pos	Phenylpropanoids and polyketides	Flavonoids	301.07	0.00182347	58.7	-1.6958	491-71-4	O-methylated flavonoids
N5-Acetyl-N2-gamma-L-glutamyl-L-ornithine	Amino acids and derivatives	Dipeptide	C18	Primary metabolite	HMDB0039423	M+K	C12H21N3O6	7.10872	pos	Organic acids and derivatives	Carboxylic acids and derivatives	342.108	0.00661466	49.2	4.36539	102148-92-5	Amino acids, peptides, and analogues
3,4-dihydroxyphenyl ethanol	Others	Others Phenols	C18	Others	-	M+H-2H2O	C8H10O3	7.13152	pos	-	-	119.049	0.00926188	55.2	1.28069	-	-
Trp-Pro-Asp	-	-	C18	-	-	M+H	C20H24N4O6	7.13152	pos	-	-	417.18	0.00240825	47.8	7.35532	-	-
1,2,2'-Triferuloylgentiobiose	Phenolic acids and derivatives	Cinnamic acids and derivatives	C18	Secondary metabolite	HMDB0301722	M+H	C42H46O20	7.13152	pos	Phenylpropanoids and polyketides	Cinnamic acids and derivatives	871.261	0.00455	51.2	-4.76606	-	Hydroxycinnamic acids and derivatives
Isogentisin	Others	Benzopyrans	C18	Others	HMDB0030871	M+ACN+Na	C14H10O5	7.15403	pos	Organoheterocyclic compounds	Benzopyrans	322.07	0.0030974	44.7	7.11099	491-64-5	1-benzopyrans
S-Adenosylhomocysteine	Nucleotides and derivatives	Nucleotides and derivatives	C18	Primary metabolite	HMDB0000939	M+H	C14H20N6O5S	7.15403	pos	Organoheterocyclic compounds	Lactones	385.128	0.00751329	52.2	-3.42509	979-92-0	Gamma butyrolactones
Isoxanthohumol B	Flavonoids	Chalcones	C18	Secondary metabolite	HMDB0035499	M+ACN+Na	C21H22O6	7.15403	pos	Phenylpropanoids and polyketides	Linear 1,3-diarylpropanoids	434.159	0.00777088	49.2	5.35496	-	Chalcones and dihydrochalcones
19-Oxotestosterone	Steroids and steroid derivatives	Androstane steroids	C18	Secondary metabolite	HMDB0003959	M+ACN+H	C19H26O3	7.17678	pos	Lipids and lipid-like molecules	Steroids and steroid derivatives	344.221	0.00607339	53.8	-1.99257	4075-13-2	Androstane steroids
(+)-Oxyglutinosone	-	-	C18	-	-	M+H	C14H20O3	7.19985	pos	-	-	237.148	0.00775858	48.8	-1.49768	-	-
Aflatoxin B1	Coumarins and derivatives	Coumarins and derivatives	C18	Secondary metabolite	HMDB0006552	M+Na-H2O	C17H12O6	7.19985	pos	Phenylpropanoids and polyketides	Coumarins and derivatives	317.044	0.00434832	47.9	4.28525	1162-65-8	Furanocoumarins
3-Caffeoyl-4-feruloylquinic acid	Phenolic acids and derivatives	Quinic acids and derivatives	C18	Secondary metabolite	HMDB0037092	M+Na	C26H26O12	7.22273	pos	Organic oxygen compounds	Organooxygen compounds	553.133	0.00291156	55.6	3.08689	125132-81-2	Alcohols and polyols
Broussonetine W	-	-	C18	-	-	M+H	C18H31NO4	7.26853	pos	-	-	326.232	0.00195587	54.3	-1.45589	-	-
3,5,7,4'-Tetrahydroxy-3'-methoxy-8-prenylflavanone	-	-	C18	-	-	M+H	C21H22O7	7.29138	pos	-	-	387.143	0.00381847	46.9	-1.44685	-	-
3-Oxododecanoic acid	-	-	C18	-	HMDB0010727;PW_C006734	M+H-2H2O	C12H22O3	7.3372	pos	Organic acids and derivatives	Keto acids and derivatives	179.143	0.00678623	50.4	-0.693358	-	Medium-chain keto acids and derivatives
Cichoriin	Coumarins and derivatives	Coumarins and derivatives	C18	Secondary metabolite	HMDB0030821	M+H-H2O	C15H16O9	7.3372	pos	Phenylpropanoids and polyketides	Coumarins and derivatives	323.075	0.00172926	53	-1.95584	531-58-8	Coumarin glycosides
PSF-A	Terpenoids	Other terpenoids	C18	Secondary metabolite	HMDB0034608	M+ACN+Na	C23H28O10	7.3372	pos	Lipids and lipid-like molecules	Prenol lipids	528.186	0.000993787	49	3.56039	-	Terpene lactones
Anthranilic acid	Phenolic acids and derivatives	Benzoic acids and derivatives	C18	Secondary metabolite	HMDB0001123	M+H-H2O	C7H7NO2	7.36005	pos	Benzenoids	Benzene and substituted derivatives	120.045	0.0168674	45.9	1.4559	118-92-3	Benzoic acids and derivatives
Estradiol	-	-	C18	-	HMDB0000151;PW_C000098	M+H	C18H24O2	7.38303	pos	Lipids and lipid-like molecules	Steroids and steroid derivatives	273.184	0.000537705	51.6	-1.94188	50-28-2	Estrane steroids
3-(2-hydroxyphenyl)propanoic acid	Phenolic acids and derivatives	Phenylpropanoic acids and derivatives	C18	Secondary metabolite	HMDB0033752	M+ACN+H	C9H10O3	7.40598	pos	Phenylpropanoids and polyketides	Phenylpropanoic acids	208.097	0.00200394	50	-1.15695	495-78-3	Not Available
Aspartame	-	-	C18	-	HMDB0001894	M+Na-H2O	C14H18N2O5	7.45185	pos	Organic acids and derivatives	Carboxylic acids and derivatives	299.102	0.00395347	50.2	4.8324	22839-47-0	Amino acids, peptides, and analogues
Lycorine	Alkaloids and derivatives	Quinolizidine alkaloids	C18	Secondary metabolite	HMDB0254256	M+H	C16H17NO4	7.49735	pos	Alkaloids and derivatives	Amaryllidaceae alkaloids	288.122	0.00254053	51.7	-1.93211	476-28-8	Lycorine-type amaryllidaceae alkaloids
Toralactone	Others	Naphthopyrans	C18	Others	HMDB0038549	M+H	C15H12O5	7.51978	pos	Organoheterocyclic compounds	Naphthopyrans	273.075	0.00618696	52.1	-1.48863	41743-74-2	Naphthopyranones
Homoferreirin	Flavonoids	Isoflavones	C18	Secondary metabolite	HMDB0030111	M+Na-H2O	C17H16O6	7.51978	pos	Phenylpropanoids and polyketides	Isoflavonoids	321.075	0.00540072	44.6	3.92822	482-01-9	O-methylated isoflavonoids
Methyl 2,4,6-trihydroxybenzoate	Phenolic acids and derivatives	Benzoic acids and derivatives	C18	Secondary metabolite	HMDB0029650	M+H-H2O	C8H8O5	7.56425	pos	Benzenoids	Benzene and substituted derivatives	167.034	0.00106173	47.2	-2.03084	3147-39-5	Benzoic acids and derivatives
5-Hydroxycoumarin	-	-	C18	-	-	M+H	C9H6O3	7.60803	pos	-	-	163.039	0.00420563	58.6	-1.31439	-	-
8-Hydroxy-1-methoxy-3-methylanthraquinone	Quinones	Anthraquinones	C18	Secondary metabolite	HMDB0033036	M+H	C16H12O4	7.60803	pos	Benzenoids	Anthracenes	269.08	0.00368797	48.9	-1.61355	67116-22-7	Anthraquinones
Phaseollinisoflavan	Flavonoids	Isoflavones	C18	Secondary metabolite	HMDB0034411	M+ACN+H	C20H20O4	7.60803	pos	Phenylpropanoids and polyketides	Isoflavonoids	366.169	0.00816489	49.1	-1.99246	40323-57-7	Pyranoisoflavonoids
Physalien	-	-	C18	-	HMDB0304723	M+H	C28H30N2O16	7.60803	pos	Not Available	Not Available	651.167	0.00208772	54	0.397582	144-67-2	Not Available
Isopiperitenone	Terpenoids	Monoterpenoids	C18	Secondary metabolite	HMDB0302241	M+H-H2O	C10H14O	7.62963	pos	Lipids and lipid-like molecules	Prenol lipids	133.101	0.0183658	51.2	-0.0620006	529-01-1	Monoterpenoids
Ectocarpene	-	-	C18	-	-	M+H	C11H16	7.62963	pos	-	-	149.132	0.00309553	58.1	-0.564597	-	-
5-(6-Methyl-6-hydroxyheptyl)furan-2(5H)-one	-	-	C18	-	-	M+H	C12H20O3	7.62963	pos	-	-	213.148	0.00467417	49.2	-1.2936	-	-
9-OxoOTrE	-	-	C18	-	-	M+H	C18H28O3	7.62963	pos	-	-	293.21	0.00261627	57.9	-2.21958	-	-
P-Menthane-3,8-diol	Terpenoids	Monoterpenoids	C18	Secondary metabolite	HMDB0036145	M+Na-H2O	C10H20O2	7.65182	pos	Lipids and lipid-like molecules	Prenol lipids	177.127	0.00390909	46.1	9.77423	91739-72-9;42822-86-6	Monoterpenoids
Tectorigenin	Flavonoids	Isoflavones	C18	Secondary metabolite	HMDB0042024;LMPK12050385	M+H	C16H12O6	7.65182	pos	Phenylpropanoids and polyketides	Isoflavonoids	301.07	0.00244109	58	-1.75259	548-77-6	Isoflav-2-enes
Diosbulbinoside D	Others	Naphthopyrans	C18	Others	HMDB0030084	M+ACN+H	C25H30O11	7.67255	pos	Organoheterocyclic compounds	Naphthopyrans	548.212	0.00566458	50.9	-1.75768	66756-59-0	Not Available
Gibberellin A4	-	-	C18	-	HMDB0303447;LMPR0104170021	M+H	C19H24O5	7.69438	pos	Lipids and lipid-like molecules	Prenol lipids	333.169	0.00433132	46.1	-2.27809	468-44-0	Diterpenoids
Tyr-Ala	-	-	C18	-	HMDB0029098	M+H	C12H16N2O4	7.71595	pos	Organic acids and derivatives	Carboxylic acids and derivatives	253.118	0.00192369	49.1	-1.73993	-	Amino acids, peptides, and analogues
Ser-Met-Gly	-	-	C18	-	-	M+NH4	C10H19N3O5S	7.73845	pos	-	-	311.138	0.00572007	47.6	0.215712	-	-
S-Adenosylmethionine	Nucleotides and derivatives	Nucleotides and derivatives	C18	Primary metabolite	HMDB0001185	M+H	C15H23N6O5S+	7.73845	pos	Nucleosides, nucleotides, and analogues	5''-deoxyribonucleosides	400.154	0.00625066	49.3	3.44707	29908-03-0;485-80-3	5''-deoxy-5''-thionucleosides
Arg-Glu-Asp	-	-	C18	-	-	M+H	C15H26N6O8	7.73845	pos	-	-	419.186	0.00875715	44	-5.29801	-	-
Loxtidine	-	-	C18	-	HMDB0254182	M+H-2H2O	C19H29N5O2	7.76117	pos	Organoheterocyclic compounds	Piperidines	324.216	0.0115343	51.2	-5.33879	76956-02-0	Benzylpiperidines
3-Methoxy-4-hydroxyphenylglycolaldehyde	Others	Others Phenols	C18	Others	HMDB0004061	M+H-2H2O	C9H10O4	7.78375	pos	Benzenoids	Phenols	147.044	0.00951933	48.4	-0.733954	17592-23-3	Methoxyphenols
Galbonolide C	-	-	C18	-	-	M+H	C21H32O5	7.78375	pos	-	-	365.232	0.00628109	48.8	-1.72747	-	-
7,12-Dihydroxy-3,11,15,23-tetraoxolanost-8-en-26-oic acid	Terpenoids	Triterpenoids	C18	Secondary metabolite	HMDB0033023	M+ACN+H	C30H42O8	7.78375	pos	Organic oxygen compounds	Organooxygen compounds	572.321	0.0120471	54.2	-1.66638	97653-94-6	Carbohydrates and carbohydrate conjugates
(-)-alpha-Cedrene	-	-	C18	-	HMDB0059695	M+H	C15H24	7.80618	pos	Lipids and lipid-like molecules	Prenol lipids	205.195	0.0103983	56.1	-0.812085	-	Sesquiterpenoids
Myristic acid	Lipids	Fatty Acyls	C18	Primary metabolite	HMDB0000806	M+NH4	C14H28O2	7.80618	pos	Lipids and lipid-like molecules	Fatty Acyls	246.242	0.00546123	48.6	-1.47681	544-63-8	Fatty acids and conjugates
Tetrahydroharmol	Alkaloids and derivatives	Indole alkaloids	C18	Secondary metabolite	HMDB0029835	M+CH3OH+Na	C12H14N2O	7.82865	pos	Alkaloids and derivatives	Harmala alkaloids	257.128	0.00504661	46.5	9.79497	17952-75-9	Not Available
Xanthohumol D	Flavonoids	Chalcones	C18	Secondary metabolite	HMDB0035003	M+ACN+Na	C21H22O6	7.82865	pos	Phenylpropanoids and polyketides	Linear 1,3-diarylpropanoids	434.159	0.00413746	50.5	4.31237	274675-25-1	Chalcones and dihydrochalcones
Norsanguinine	-	-	C18	-	-	M+H	C15H17NO3	7.85132	pos	-	-	260.128	0.00589987	50	-1.57141	-	-
N-hydroxy-L-tryptophan	-	-	C18	-	HMDB0255152	M+H	C11H12N2O3	7.8741	pos	Organoheterocyclic compounds	Indoles and derivatives	221.092	0.00618574	50.3	-0.946087	-	Indolyl carboxylic acids and derivatives
Cuspidiol	-	-	C18	-	-	M+H	C14H20O3	7.8741	pos	-	-	237.148	0.00650981	45.6	-1.39819	-	-
Derriscannoside A	-	-	C18	-	HMDB0304618	M+ACN+H	C28H32O13	7.8741	pos	Phenylpropanoids and polyketides	Isoflavonoids	618.217	0.00716947	49.3	-2.00838	-	Isoflavonoid O-glycosides
Miliusol	-	-	C18	-	-	M+H	C18H24O4	7.89622	pos	-	-	305.174	0.0065644	51.8	-1.68748	-	-
Romucosine C	Alkaloids and derivatives	Aporphines alkaloids	C18	Secondary metabolite	HMDB0036764	M+ACN+Na	C20H21NO5	7.89622	pos	Lipids and lipid-like molecules	Prenol lipids	419.159	0.00789573	48.4	4.36778	356048-25-4	Sesquiterpenoids
Cycluron	-	-	C18	-	-	M+H	C11H22N2O	7.91933	pos	-	-	199.18	0.00633868	49.3	-0.935632	2163-69-1	-
(E)-endo-beta-bergamotenoic acid	-	-	C18	-	-	M+H	C15H22O2	7.91933	pos	-	-	235.169	0.0115249	54.6	-1.21975	-	-
Ribostamycin	Carbohydrates and derivatives	Other carbohydrates	C18	Primary metabolite	HMDB0257216	M+Na	C17H34N4O10	7.91933	pos	Organic oxygen compounds	Organooxygen compounds	477.216	0.002416	51.4	-1.00866	25546-65-0	Carbohydrates and carbohydrate conjugates
Lactucin	Others	Lactones	C18	Others	HMDB0035814	M+Na	C15H16O5	7.94235	pos	Organoheterocyclic compounds	Lactones	299.091	0.00604836	52.7	7.24137	1891-29-8	Gamma butyrolactones
4-Methylumbelliferone glucuronide	Coumarins and derivatives	Coumarins and derivatives	C18	Secondary metabolite	HMDB0240464	M+	C16H16O9	7.9879	pos	Phenylpropanoids and polyketides	Coumarins and derivatives	352.081	0.00561151	51	4.22873	6160-80-1	Coumarin glycosides
Isorhapontin	Stilbenes	Stilbenes	C18	Secondary metabolite	LMPK13090010	M+H	C21H24O9	7.9879	pos	-	-	421.149	0.00478319	52.1	-1.89949	32727-29-0	-
Simmondsin	Carbohydrates and derivatives	Glucosides	C18	Primary metabolite	HMDB0030394	M+Na	C16H25NO9	8.01072	pos	Organic oxygen compounds	Organooxygen compounds	398.142	0.00373202	51.1	-1.53394	51771-52-9	Carbohydrates and carbohydrate conjugates
Pergillin	Others	Benzopyrans	C18	Others	HMDB0039592	M+Na	C15H16O4	8.0336	pos	Organoheterocyclic compounds	Benzopyrans	283.096	0.00411223	51.2	7.5503	74798-20-2	2-benzopyrans
Anomurine	Others	Isoquinolines and derivatives	C18	Others	HMDB0030270	M+Na-H2O	C20H25NO4	8.0336	pos	Organoheterocyclic compounds	Isoquinolines and derivatives	348.159	0.00149249	47.6	3.54394	78478-27-0	Benzylisoquinolines
L-Cystathionine	Amino acids and derivatives	Other amino acids	C18	Primary metabolite	HMDB0000099	M+NH4	C7H14N2O4S	8.07923	pos	Organic acids and derivatives	Carboxylic acids and derivatives	240.101	0.0136198	47.6	0.978492	56-88-2	Amino acids, peptides, and analogues
Panaquinquecol 1	Lipids	Fatty Acyls	C18	Primary metabolite	HMDB0038035	M+NH4	C18H28O3	8.10202	pos	Lipids and lipid-like molecules	Fatty Acyls	310.237	0.00937948	50.1	-1.93397	133921-57-0	Fatty alcohols
3,17,21-trihydroxypregnane-11,20-dione	Steroids and steroid derivatives	Hydroxysteroids	C18	Secondary metabolite	-	M+H	C21H32O5	8.10202	pos	-	-	365.232	0.0053449	44.9	-1.57306	-	-
Gravacridonediol glucoside	Others	Quinolines and derivatives	C18	Others	HMDB0029328	M+H	C25H29NO10	8.1248	pos	Organoheterocyclic compounds	Quinolines and derivatives	504.186	0.0120818	46.3	-1.58632	59086-97-4	Benzoquinolines
Olitorin	Steroids and steroid derivatives	Steroid lactones	C18	Secondary metabolite	HMDB0034361	M+H	C35H52O14	8.14782	pos	Organoheterocyclic compounds	Pyrrolizines	697.339	0.01511	51.6	-5.5855	13289-20-8	Not Available
Confertifoline	Others	Others	C18	Others	-	M+H	C15H22O2	8.1708	pos	-	-	235.169	0.00922155	55.2	-1.22679	-	-
4-Hydroxyretinol	-	-	C18	-	-	M+H	C20H30O2	8.1708	pos	-	-	303.231	0.00692847	52.3	-1.76088	-	-
Met-Ile	-	-	C18	-	HMDB0028976	M+CH3OH+Na	C11H22N2O3S	8.1708	pos	Organic acids and derivatives	Carboxylic acids and derivatives	317.149	0.00871974	45.2	-5.20507	-	Amino acids, peptides, and analogues
Cinnamoylbenzene	Flavonoids	Chalcones	C18	Secondary metabolite	-	M+H	C15H12O	8.1936	pos	-	-	209.096	0.00762088	50.9	-1.0846	-	-
1,3-Di-O-[2',2'-di-(p-phenylene) isopropylidene] glycerol	-	-	C18	-	-	M+CH3OH+H	C18H20O3	8.1936	pos	-	-	317.174	0.00610828	49.3	-1.64917	-	-
Eremophila-1(10),8,11-triene	-	-	C18	-	-	M+H	C15H22	8.21638	pos	-	-	203.179	0.00772354	57	-0.736632	-	-
Gymnasterkoreayne B	-	-	C18	-	-	M+H	C17H22O2	8.23933	pos	-	-	259.169	0.00579796	46.7	-0.604602	-	-
9beta-Propionyloxy costunolide	-	-	C18	-	-	M+H	C18H24O4	8.26213	pos	-	-	305.174	0.00537439	55.3	-1.78163	-	-
Zeranol	Others	Macrolides and derivatives	C18	Others	HMDB0032702;HMDB0041824	M+H	C18H26O5	8.26213	pos	Phenylpropanoids and polyketides	Macrolides and analogues	323.185	0.00692681	56.1	-1.52103	26538-44-3;36455-72-8	Not Available
(Z)-Resveratrol 4'-glucoside	Stilbenes	Stilbenes	C18	Secondary metabolite	HMDB0030565	M+H-H2O	C20H22O8	8.26213	pos	Phenylpropanoids and polyketides	Stilbenes	373.128	0.00511691	50.4	-1.47921	38963-95-0	Stilbene glycosides
Dihydroactinidiolide	Others	Others	C18	Others	HMDB0035240	M+H	C11H16O2	8.30797	pos	Organoheterocyclic compounds	Benzofurans	181.122	0.00587298	56.1	-1.10977	15356-74-8	Not Available
17-Octadecen-9-ynoic acid	-	-	C18	-	LMFA01030562	M+H	C18H30O2	8.30797	pos	-	-	279.231	0.0132826	49.2	-1.40407	-	-
(7'R,8'R)-4,7'-Epoxy-3'-methoxy-4',5,9,9'-lignanetetrol 9'-glucoside	Flavonoids	Other flavones	C18	Secondary metabolite	HMDB0038710	M+ACN+Na	C25H32O11	8.37713	pos	Phenylpropanoids and polyketides	2-arylbenzofuran flavonoids	572.212	0.00951696	48	2.8275	-	Not Available
Swerilactone M	-	-	C18	-	-	M+H-H2O	C13H14O4	8.40012	pos	-	-	217.086	0.00517589	49.2	-0.827637	-	-
(+)-Lucidenic acid A	Terpenoids	Triterpenoids	C18	Secondary metabolite	HMDB0037611	M+H	C27H38O6	8.40012	pos	Lipids and lipid-like molecules	Prenol lipids	459.273	0.00818473	49.9	-1.99405	95311-94-7	Sesquiterpenoids
1-(2,6-Dihydroxy-4-methoxyphenyl)-3-phenyl-1-propanone	Flavonoids	Chalcones	C18	Secondary metabolite	HMDB0034435	M+ACN+H	C16H16O4	8.423	pos	Phenylpropanoids and polyketides	Linear 1,3-diarylpropanoids	314.138	0.014771	49.9	-2.44944	35241-55-5	Chalcones and dihydrochalcones
Acerogenin B	-	-	C18	-	-	M+H	C19H22O3	8.46882	pos	-	-	299.164	0.00609473	46.8	-1.62147	-	-
Moracin I	Flavonoids	Other flavones	C18	Secondary metabolite	HMDB0033311	M+NH4	C20H20O4	8.46882	pos	Phenylpropanoids and polyketides	2-arylbenzofuran flavonoids	342.169	0.0129556	47.2	-1.81555	73338-88-2	Not Available
Bufotenine O-glucoside	Carbohydrates and derivatives	Other carbohydrates	C18	Primary metabolite	HMDB0029564	M+ACN+Na	C18H26N2O6	8.46882	pos	Organic oxygen compounds	Organooxygen compounds	430.191	0.0142065	45.1	-9.3841	64656-15-1	Carbohydrates and carbohydrate conjugates
Ieodomycin B	-	-	C18	-	LMFA07040110	M+H-H2O	C12H18O3	8.49147	pos	-	-	193.122	0.0075877	52.2	-0.541307	-	-
Ethyl (2E,4E,7Z)-Decatrienoate	Lipids	Fatty Acyls	C18	Primary metabolite	HMDB0035375	M+H-2H2O	C12H18O2	8.53587	pos	Lipids and lipid-like molecules	Fatty Acyls	159.117	0.010865	49.3	-0.74288	28290-88-2	Fatty acid esters
Beta-fenchocamphorone	-	-	C18	-	-	M+H	C11H18O	8.53587	pos	-	-	167.143	0.0122552	57	-0.82952	-	-
11,12,13-Trinor-6,9-eremophiladien-8-one	-	-	C18	-	-	M+H	C12H16O	8.53587	pos	-	-	177.127	0.0140181	57.2	-0.987788	-	-
3,7-Dimethyl-2,5-octadiene-1,7-diol	-	-	C18	-	-	M+H	C12H20O3	8.53587	pos	-	-	213.148	0.00719848	55.4	-1.32309	-	-
9-OxoODE	Lipids	Fatty Acyls	C18	Primary metabolite	HMDB0004669;LMFA02000251;LMFA02000274	M+H	C18H30O3	8.53587	pos	Lipids and lipid-like molecules	Fatty Acyls	295.226	0.00705766	58.2	-1.67351	-	Lineolic acids and derivatives
9,10-Epoxy-13-hydroxy-11-octadecenoate	Organic acids and derivatives	Organic acids and derivatives	C18	Secondary metabolite	-	M+H	C18H32O4	8.53587	pos	-	-	313.237	0.0067161	57.3	-2.08774	-	-
2',4',6'-Trihydroxydihydrochalcone 4'-glucoside	Flavonoids	Flavonoid glycosides	C18	Secondary metabolite	HMDB0037484	M+H-2H2O	C21H24O9	8.55847	pos	Phenylpropanoids and polyketides	Flavonoids	385.127	0.0106561	50.7	-1.78089	73519-16-1	Flavonoid glycosides
9-Oxononanoic acid	Lipids	Fatty Acyls	C18	Primary metabolite	HMDB0094711	M+H	C9H16O3	8.58082	pos	Lipids and lipid-like molecules	Fatty Acyls	173.117	0.00240716	54.1	-0.657446	2553-17-5	Fatty acids and conjugates
7,8-Dihydroyangonin	Others	Kavalactones	C18	Others	HMDB0033016	M+ACN+H	C15H16O4	8.58082	pos	Phenylpropanoids and polyketides	Kavalactones	302.138	0.0127902	48.4	-2.21698	3155-52-0	Not Available
2,5-dihydroxybenzoic acid	Phenolic acids and derivatives	Benzoic acids and derivatives	C18	Secondary metabolite	HMDB0000152	M+H-H2O	C7H6O4	8.62582	pos	Benzenoids	Benzene and substituted derivatives	137.023	0.0167059	51.1	-0.774313	490-79-9	Benzoic acids and derivatives
1-Nitro-5,6-dihydroxy-dihydronaphthalene	Others	Naphthalenes	C18	Others	HMDB0060328	M+CH3OH+H	C10H9NO4	8.71507	pos	Benzenoids	Naphthalenes	240.086	0.00362917	47.8	-1.82105	-	Nitronaphthalenes
Lipoxin A4	Lipids	Fatty Acyls	C18	Primary metabolite	HMDB0004385	M+CH3OH+H	C20H32O5	8.71507	pos	Lipids and lipid-like molecules	Fatty Acyls	385.258	0.011847	47.2	-2.37723	89663-86-5	Eicosanoids
Juncutol	-	-	C18	-	-	M+H	C18H18O2	8.73783	pos	-	-	267.138	0.00275587	50.5	-1.67385	-	-
Leu-Glu-Phe-Glu	-	-	C18	-	-	M+H	C25H36N4O9	8.78308	pos	-	-	537.259	0.00531252	45.8	5.59722	-	-
Trans-Grandmarin	Coumarins and derivatives	Coumarins and derivatives	C18	Secondary metabolite	HMDB0039030	M+Na-H2O	C15H16O6	8.82827	pos	Phenylpropanoids and polyketides	Coumarins and derivatives	297.075	0.00289643	50.5	4.77497	119239-48-4	Pyranocoumarins
DIMBOA-Glc	Carbohydrates and derivatives	Glucosides	C18	Primary metabolite	HMDB0029710	M+ACN+H	C15H19NO10	8.87327	pos	Organic oxygen compounds	Organooxygen compounds	415.138	0.00490881	47.4	9.3669	113565-32-5	Carbohydrates and carbohydrate conjugates
(-)-Malyngolide	-	-	C18	-	-	M+H	C16H30O3	8.91867	pos	-	-	271.226	0.00702289	47.6	-1.6856	-	-
Taraxacoside	Carbohydrates and derivatives	Glucosides	C18	Primary metabolite	HMDB0030055	M+H-H2O	C18H22O10	8.91867	pos	Organic oxygen compounds	Organooxygen compounds	381.117	0.00413777	54.7	-1.81783	98449-40-2	Carbohydrates and carbohydrate conjugates
(-)-alpha-Chamipinene	-	-	C18	-	-	M+H	C15H24	8.94132	pos	-	-	205.195	0.00591696	54	-0.860455	-	-
Brefeldin A	-	-	C18	-	-	M+H	C16H24O4	8.94132	pos	-	-	281.174	0.00344403	46.3	-1.56354	-	-
Hexahydrocurcumin	Others	Diarylheptanoids	C18	Others	HMDB0302135	M+H	C21H26O6	8.96415	pos	Phenylpropanoids and polyketides	Diarylheptanoids	375.179	0.00663024	47.2	-1.96922	-	Linear diarylheptanoids
Hypacrone	-	-	C18	-	-	M+H	C15H20O2	8.98708	pos	-	-	233.153	0.00457402	53.5	-1.11844	-	-
Vernopolyanthofuran	-	-	C18	-	-	M+H	C15H22O3	8.98708	pos	-	-	251.164	0.00347255	56.4	-1.48509	-	-
1,2-Dihydroheudelotinol	-	-	C18	-	-	M+H	C18H24O2	8.98708	pos	-	-	273.184	0.00315287	49.2	-1.77424	-	-
3-Epinobilin	Terpenoids	Other terpenoids	C18	Secondary metabolite	HMDB0036690	M+H	C20H26O5	8.98708	pos	Lipids and lipid-like molecules	Prenol lipids	347.182	0.0031554	46.4	-8.62062	-	Terpene lactones
Placidene C	-	-	C18	-	-	M+H	C13H18O3	9.03297	pos	-	-	223.133	0.00473774	45.6	-1.35868	-	-
14,15,-Bisnor-8(17)-labdene-16,19-dioic acid	-	-	C18	-	-	M+H	C18H28O4	9.03297	pos	-	-	309.205	0.00258922	52	-1.89415	-	-
4'-O-Methylglucoliquiritigenin	Flavonoids	Flavonoid glycosides	C18	Secondary metabolite	HMDB0039927	M+H-H2O	C22H24O9	9.03297	pos	Phenylpropanoids and polyketides	Flavonoids	415.138	0.00615915	52.8	-2.27481	-	Flavonoid glycosides
Betaenone D	-	-	C18	-	-	M+H-H2O	C21H36O6	9.12465	pos	-	-	367.247	0.00493564	46.1	-1.23754	-	-
D6-Ambrettolide	Others	Macrolides and derivatives	C18	Others	HMDB0037805	M+H-2H2O	C16H28O2	9.17065	pos	Phenylpropanoids and polyketides	Macrolides and analogues	217.195	0.0120789	51.2	-0.812508	7779-50-2	Not Available
Osthenol	Coumarins and derivatives	Coumarins and derivatives	C18	Secondary metabolite	HMDB0034130	M+NH4	C14H14O3	9.17065	pos	Phenylpropanoids and polyketides	Coumarins and derivatives	248.128	0.0352304	50.8	-0.631957	484-14-0	Hydroxycoumarins
(Z)-N-Coumaroyl-5-hydroxyanthranilic acid	Phenolic acids and derivatives	Cinnamic acids and derivatives	C18	Secondary metabolite	HMDB0038577	M+CH3OH+H	C16H13NO5	9.19348	pos	Phenylpropanoids and polyketides	Cinnamic acids and derivatives	332.112	0.00789003	49.3	-1.64108	108605-70-5	Hydroxycinnamic acids and derivatives
3,4,17-Trihydroxy-9,10-seconandrost-1,3,5(10)-triene-9-one	-	-	C18	-	-	M+H	C19H26O4	9.21622	pos	-	-	319.19	0.00668204	51.4	-1.89869	-	-
Mikanialactone	-	-	C18	-	-	M+H	C18H26O4	9.23888	pos	-	-	307.19	0.00486046	56.4	-1.74111	-	-
Bisoprolol	-	-	C18	-	HMDB0014750;PW_C009100	M+H	C18H31NO4	9.23888	pos	Benzenoids	Benzene and substituted derivatives	326.232	0.00694697	49.6	-1.48821	66722-44-9	Benzylethers
S-(2-Hydroxyethyl)glutathione	-	-	C18	-	HMDB0062525	M+H	C12H21N3O7S	9.23888	pos	Organic acids and derivatives	Carboxylic acids and derivatives	352.117	0.00107262	47	-0.125397	28747-20-8	Amino acids, peptides, and analogues
Quinolactacin A	-	-	C18	-	-	M+H	C16H18N2O2	9.26175	pos	-	-	271.144	0.00706595	51.1	-1.76012	-	-
Artonol B	Others	Benzopyrans	C18	Others	HMDB0030488	M+H	C24H20O7	9.26175	pos	Organoheterocyclic compounds	Coumarans	421.127	0.00326512	51	-2.04552	186824-58-8	Not Available
Pentadecanoic acid	Lipids	Fatty Acyls	C18	Primary metabolite	HMDB0000826	M+NH4	C15H30O2	9.28393	pos	Lipids and lipid-like molecules	Fatty Acyls	260.258	0.00413904	47.9	-1.6564	1002-84-2	Fatty acids and conjugates
20-Hydroxy-leukotriene E4	Lipids	Fatty Acyls	C18	Primary metabolite	HMDB0012639	M+ACN+Na	C23H37NO6S	9.28393	pos	Lipids and lipid-like molecules	Fatty Acyls	519.248	0.00861418	49.5	-4.06161	111844-33-8	Eicosanoids
N-cis-Caffeoyltyramine	Phenolic acids and derivatives	Cinnamic acids and derivatives	C18	Secondary metabolite	HMDB0033026	M+H	C17H17NO4	9.32952	pos	Phenylpropanoids and polyketides	Cinnamic acids and derivatives	300.123	0.00609993	47.7	-1.55982	219773-48-5	Hydroxycinnamic acids and derivatives
Manaarenolide B	-	-	C18	-	-	M+H	C20H32O6	9.32952	pos	-	-	369.226	0.00337827	55.6	-1.9663	-	-
Leueantine C	-	-	C18	-	-	M+H	C33H45NO6	9.32952	pos	-	-	552.329	0.00544027	51.4	-6.00137	-	-
Undecanoic acid	Lipids	Fatty Acyls	C18	Primary metabolite	HMDB0000947	M+H-2H2O	C11H22O2	9.35178	pos	Lipids and lipid-like molecules	Fatty Acyls	151.148	0.00343446	50.2	-0.526319	112-37-8	Fatty acids and conjugates
Iso-alpha-curcumene	-	-	C18	-	-	M+H	C15H22	9.35178	pos	-	-	203.179	0.00306862	56.8	-0.62553	-	-
Pentostatin	-	-	C18	-	HMDB0014692	M+H-2H2O	C11H16N4O4	9.35178	pos	Organoheterocyclic compounds	Imidazodiazepines	233.102	0.0082505	47	-6.25344	53910-25-1	Not Available
Flavokawain c	Flavonoids	Chalcones	C18	Secondary metabolite	HMDB0030875	M+H	C17H16O5	9.35178	pos	Phenylpropanoids and polyketides	Linear 1,3-diarylpropanoids	301.107	0.00113125	52.7	-1.67058	37308-75-1	Chalcones and dihydrochalcones
N-(4-Hydroxycinnamoyl)tyrosine	Amino acids and derivatives	Other amino acids	C18	Primary metabolite	HMDB0039502	M+H	C18H17NO5	9.35178	pos	Organic acids and derivatives	Carboxylic acids and derivatives	328.117	0.00125077	50.7	-1.95606	77201-66-2	Amino acids, peptides, and analogues
Trans-EKODE-(E)-Ib	-	-	C18	-	-	M+H	C18H30O4	9.4415	pos	-	-	311.221	0.00458947	56.2	-2.18379	-	-
Hynapene A	-	-	C18	-	-	M+H	C18H28O5	9.4415	pos	-	-	325.2	0.000430783	55.8	-1.68759	-	-
Zizybeoside I	Carbohydrates and derivatives	Glucosides	C18	Primary metabolite	HMDB0034954	M+H-H2O	C19H28O11	9.48677	pos	Organic oxygen compounds	Organooxygen compounds	415.164	0.00065068	51	9.63026	76819-28-8	Carbohydrates and carbohydrate conjugates
6''-O-Caffeoylastragalin	Flavonoids	Flavonoid glycosides	C18	Secondary metabolite	HMDB0030239	M+H-H2O	C30H26O14	9.55395	pos	Phenylpropanoids and polyketides	Flavonoids	593.128	0.00315308	47.5	-1.82362	190328-43-9	Flavonoid glycosides
Triphenylphosphine oxid	-	-	C18	-	-	M+H	C18H15OP	9.57672	pos	-	-	279.093	0.00210591	58.8	-1.52142	-	-
(-)-Rel-acora-2,4(14),8-trien-15-oic acid	-	-	C18	-	-	M+H	C15H20O2	9.59947	pos	-	-	233.153	0.00383039	47.6	-1.23732	-	-
Omega-3 arachidonic acid	-	-	C18	-	-	M+H	C20H32O2	9.66763	pos	-	-	305.247	0.00410539	50.4	-1.85162	-	-
Lactupicrin	Others	Others Phenols	C18	Others	HMDB0035828	M+H-H2O	C23H22O7	9.69005	pos	Benzenoids	Phenols	393.132	0.00187494	53.2	-2.18055	65725-11-3	1-hydroxy-2-unsubstituted benzenoids
3,5-Bis(3-methyl-2-butenyl)-4-methoxybenzoic acid	-	-	C18	-	-	M+H	C18H24O3	9.71252	pos	-	-	289.179	0.00421997	47.8	-1.76868	-	-
Isophorone	Others	Others	C18	Others	HMDB0031195	M+H-H2O	C9H14O	9.73475	pos	Organic oxygen compounds	Organooxygen compounds	121.101	0.0132236	50	1.36824	78-59-1	Carbonyl compounds
3-hydroxylauroylcarnitine	-	-	C18	-	HMDB0061638	M+H	C19H37NO5	9.73475	pos	Lipids and lipid-like molecules	Fatty Acyls	360.274	0.00338521	55	-2.08903	-	Fatty acid esters
Phe-Gly-Ser	-	-	C18	-	-	M+H	C14H19N3O5	9.75708	pos	-	-	310.143	0.0121537	42.4	11.1856	-	-
N-Feruloylglycine	Amino acids and derivatives	Alpha-amino acids and derivatives	C18	Primary metabolite	HMDB0059747	M+H	C12H13NO5	9.80288	pos	Organic acids and derivatives	Carboxylic acids and derivatives	252.086	0.00702073	44.8	-1.43257	-	Amino acids, peptides, and analogues
Pacificanone A	-	-	C18	-	-	M+H	C20H34O3	9.80288	pos	-	-	323.258	0.00264285	52.6	-1.58653	-	-
Ile-Asp-Val	-	-	C18	-	-	M+H	C15H27N3O6	9.80288	pos	-	-	346.198	0.0115446	46.7	2.83402	-	-
Deacetylnomilin	Terpenoids	Triterpenoids	C18	Secondary metabolite	HMDB0035684	M+ACN+Na	C26H32O8	9.87157	pos	Lipids and lipid-like molecules	Prenol lipids	536.227	0.00220457	48.1	2.46109	3264-90-2	Triterpenoids
Octadeca-8,10,12-triynoic acid	-	-	C18	-	LMFA01031106	M+H	C18H24O2	9.89445	pos	-	-	273.184	0.00157411	56	-1.75988	-	-
Mg(18:3(9,11,15)-oh(13)/0:0/0:0)	-	-	C18	-	HMDB0260508	M+H-H2O	C21H36O5	9.89445	pos	Not Available	Not Available	351.252	0.00392579	47.1	-1.79783	-	Not Available
Fusicoccin P	-	-	C18	-	-	M+H	C27H44O9	9.89445	pos	-	-	513.305	0.0054536	52	-0.91965	-	-
3'-Prenylapigenin 7-[rhamnosyl-(1->6)-glucoside]	Flavonoids	Flavonoid glycosides	C18	Secondary metabolite	HMDB0034634	M+ACN+Na	C32H38O14	9.89445	pos	Phenylpropanoids and polyketides	Flavonoids	710.243	0.00322111	48.8	1.28424	245054-57-3	Flavonoid glycosides
Leu-Tyr	-	-	C18	-	HMDB0028941	M+H-2H2O	C15H22N2O4	9.9173	pos	Organic acids and derivatives	Carboxylic acids and derivatives	259.144	0.00293804	49.9	-1.41852	-	Amino acids, peptides, and analogues
Tuberatolide A	-	-	C18	-	-	M+H	C18H26O3	9.96237	pos	-	-	291.195	0.00188679	56.9	-1.85684	-	-
MG(a-15:0/0:0/0:0)[rac]	-	-	C18	-	HMDB0072865	M+NH4	C18H36O4	9.96237	pos	Lipids and lipid-like molecules	Glycerolipids	334.295	0.00620252	47	-1.84536	-	Monoradylglycerols
Naringenin Chalcone	Flavonoids	Chalcones	C18	Secondary metabolite	HMDB0029631;LMPK12120264	M+H-H2O	C15H12O5	9.98477	pos	Phenylpropanoids and polyketides	Linear 1,3-diarylpropanoids	255.065	0.00255158	51.1	-1.69473	25515-46-2;5071-40-9	Chalcones and dihydrochalcones
3-Keto-beta-ionone	-	-	C18	-	-	M+H	C13H18O2	10.0285	pos	-	-	207.138	0.00257367	58.1	-1.10618	-	-
4,8,12,15-Octadecatetraenoic acid	Lipids	Fatty Acyls	C18	Primary metabolite	HMDB0032672	M+NH4	C18H28O2	10.0285	pos	Lipids and lipid-like molecules	Fatty Acyls	294.242	0.00459742	50.4	-1.65317	67329-10-6	Lineolic acids and derivatives
S-Formylglutathione	Amino acids and derivatives	Oligopeptides	C18	Primary metabolite	HMDB0001550	M+H	C11H17N3O7S	10.0285	pos	Organic acids and derivatives	Carboxylic acids and derivatives	336.086	0.00459514	48.6	-0.510528	50409-81-9	Amino acids, peptides, and analogues
25-Acetylvulgaroside	Terpenoids	Sesterterpenoids	C18	Secondary metabolite	HMDB0041365	M+H	C27H42O7	10.0512	pos	Lipids and lipid-like molecules	Prenol lipids	479.299	0.00369935	50.4	-2.00269	172616-88-5	Sesterterpenoids
2-Hydroxy-2,6,6-trimethylcyclohexanone	Indoles and derivatives	Indoles and derivatives	C18	Secondary metabolite	HMDB0037023	M+H-2H2O	C9H16O2	10.0735	pos	Organic oxygen compounds	Organooxygen compounds	121.101	0.0168931	47.1	1.13646	7500-42-7	Carbonyl compounds
Gibberellin A24	Terpenoids	Diterpenoids	C18	Secondary metabolite	HMDB0303459	M+H	C20H26O5	10.0963	pos	Lipids and lipid-like molecules	Prenol lipids	347.182	0.00460463	52.9	-8.80518	19427-32-8	Diterpenoids
(S)-2,2,3-Trimethyl-3-(4-methylphenyl)cyclopentanone	-	-	C18	-	-	M+H	C15H20O	10.1641	pos	-	-	217.158	0.00520978	49.3	-1.10817	-	-
Lovastatin acid	-	-	C18	-	HMDB0254177	M+CH3OH+Na	C24H38O6	10.1641	pos	Organic acids and derivatives	Hydroxy acids and derivatives	477.284	0.00287412	47.5	3.9136	75225-51-3	Medium-chain hydroxy acids and derivatives
5-hete	Lipids	Fatty Acyls	C18	Primary metabolite	HMDB0011134;LMFA03060084;PW_C006773	M+H	C20H32O3	10.2097	pos	Lipids and lipid-like molecules	Fatty Acyls	321.242	0.00262545	52.9	-1.96244	70608-72-9	Eicosanoids
Vignafuran	Flavonoids	Other flavones	C18	Secondary metabolite	HMDB0033940	M+NH4	C16H14O4	10.2325	pos	Phenylpropanoids and polyketides	2-arylbenzofuran flavonoids	288.123	0.000387645	47.7	-1.90801	57800-41-6	Not Available
Ecklonialactone A	-	-	C18	-	-	M+H	C18H26O3	10.2552	pos	-	-	291.195	0.00101878	57.1	-1.98427	-	-
Sulindac	-	-	C18	-	HMDB0014743	M+ACN+Na	C20H17FO3S	10.2552	pos	Benzenoids	Indenes and isoindenes	420.107	0.0255439	47.6	7.86714	38194-50-2	Not Available
6'-Hydroxy-O-desmethylangolensin	Flavonoids	Other flavones	C18	Secondary metabolite	HMDB0041695	M+H-H2O	C15H14O5	10.2775	pos	Phenylpropanoids and polyketides	Alpha-methyldeoxybenzoin flavonoids	257.08	0.00503594	48.3	-1.71961	-	Not Available
Androst-5-ene-3beta,17beta,19-triol	-	-	C18	-	-	M+H	C19H30O3	10.3	pos	-	-	307.226	0.00282681	58.1	-1.9399	-	-
Annosquamosin G	-	-	C18	-	-	M+H	C19H32O4	10.3	pos	-	-	325.237	0.00211709	54.4	-1.95318	-	-
Isopestacin	-	-	C18	-	-	M+H	C15H12O5	10.3455	pos	-	-	273.075	0.00198	53.5	-1.58328	-	-
Hexadecasphinganine	-	-	C18	-	LMSP01040001	M+H	C16H35NO2	10.4124	pos	-	-	274.273	0.00405985	58.5	-2.10815	-	-
6,7,4'-trihydroxyisoflavone	Flavonoids	Isoflavones	C18	Secondary metabolite	HMDB0031715	M+H	C15H10O5	10.4346	pos	Phenylpropanoids and polyketides	Isoflavonoids	271.06	0.00452908	49	-0.990405	17817-31-1	Isoflav-2-enes
Methyl tumonoate A	-	-	C18	-	-	M+H-H2O	C20H35NO4	10.4565	pos	-	-	336.252	0.0101034	45.8	-2.90072	-	-
Niveusin C	Terpenoids	Other terpenoids	C18	Secondary metabolite	HMDB0034474	M+Na	C20H26O7	10.4565	pos	Lipids and lipid-like molecules	Prenol lipids	401.159	0.00367088	49.7	4.3004	75680-27-2	Terpene lactones
Geraniol	Terpenoids	Monoterpenoids	C18	Secondary metabolite	HMDB0035155;HMDB0005812	M+H	C10H18O	10.5003	pos	Lipids and lipid-like molecules	Prenol lipids	155.143	0.00463294	47.6	-1.18308	106-24-1;106-25-2	Monoterpenoids
Rishitinol	-	-	C18	-	HMDB0038190	M+H	C15H22O2	10.5451	pos	Benzenoids	Tetralins	235.169	0.00638097	48.2	-1.35007	31316-42-4	Not Available
Grasshopper ketone	Terpenoids	Sesquiterpenoids	C18	Secondary metabolite	-	M+H-H2O	C13H20O3	10.5899	pos	-	-	207.138	0.00251595	45.4	-0.970563	-	-
4-(4-Hydroxyphenyl)-2-butanone	Others	Others Phenols	C18	Others	HMDB0033723	M+	C10H12O2	10.6128	pos	Benzenoids	Phenols	164.083	0.00639627	48.5	-4.90018	5471-51-2	1-hydroxy-2-unsubstituted benzenoids
Arteincultone	-	-	C18	-	-	M+H	C15H24O4	10.6352	pos	-	-	269.174	0.00306565	56.4	-1.57335	-	-
Eicosanedioic acid	-	-	C18	-	HMDB0242141	M+H-H2O	C20H38O4	10.6352	pos	Lipids and lipid-like molecules	Fatty Acyls	325.273	0.00595378	53.1	-1.64031	-	Fatty acids and conjugates
Heptadecanoic acid	Lipids	Fatty Acyls	C18	Primary metabolite	HMDB0002259	M+NH4	C17H34O2	10.6575	pos	Lipids and lipid-like molecules	Fatty Acyls	288.289	0.00341365	48.1	-1.81214	506-12-7	Fatty acids and conjugates
Mg(15:0/0:0/0:0)	-	-	C18	-	HMDB0011563	M+NH4	C18H36O4	10.6575	pos	Lipids and lipid-like molecules	Glycerolipids	334.295	0.00597561	50.5	-2.01206	-	Monoradylglycerols
(3beta,5beta,8beta,22E,24xi)-Ergosta-6,22-diene-3,5,8-triol	Steroids and steroid derivatives	Other steroids	C18	Secondary metabolite	HMDB0038353	M+	C28H46O3	10.6575	pos	Lipids and lipid-like molecules	Steroids and steroid derivatives	430.346	0.00570016	48.3	2.3082	288847-52-9	Ergostane steroids
Litseakolide A	-	-	C18	-	-	M+H	C18H28O4	10.7249	pos	-	-	309.205	0.00327121	57	-1.98111	-	-
Isoboonein	-	-	C18	-	-	M+H	C9H14O3	10.7698	pos	-	-	171.101	0.00852654	54.3	-1.27011	-	-
[7]-Paradol	Others	Others Phenols	C18	Others	HMDB0040806	M+NH4	C18H28O3	10.7698	pos	Benzenoids	Phenols	310.237	0.00544498	49.3	-1.86396	53172-04-6	Methoxyphenols
GPCho(14:1/4:0)	-	-	C18	-	-	M+H	C26H50NO8P	10.7698	pos	-	-	536.334	0.0178336	46.1	-2.20063	-	-
Bicyclo[4.2.0]octa-1,3,5-triene	-	-	C18	-	-	M+H	C8H8	10.8124	pos	-	-	105.07	0.00866352	56.9	2.18244	-	-
3-Methylbenzaldehyde	Others	Others	C18	Others	HMDB0029637;HMDB0303310	M+H	C8H8O	10.8124	pos	Benzenoids	Benzene and substituted derivatives	121.065	0.00679789	54.5	0.988452	620-23-5	Benzoyl derivatives
Adipic Acid	Lipids	Fatty Acyls	C18	Primary metabolite	HMDB0000448;LMFA01170048	M+H	C6H10O4	10.8124	pos	Lipids and lipid-like molecules	Fatty Acyls	147.065	0.0131407	47	-1.24701	124-04-9	Fatty acids and conjugates
6-Deoxyerythronolide B	Others	Macrolides and derivatives	C18	Others	LMPK04000002	M+H-2H2O	C21H38O6	10.8124	pos	-	-	351.252	0.0105387	49	-1.62909	15797-36-1	-
20-hydroxy-fusarin	-	-	C18	-	-	M+H	C22H29NO6	10.8124	pos	-	-	404.206	0.00914117	51.6	-2.19973	-	-
Myxopyronin A	-	-	C18	-	-	M+H	C23H31NO6	10.8124	pos	-	-	418.221	0.0125187	55.9	-2.35309	-	-
Clausarinol	Coumarins and derivatives	Coumarins and derivatives	C18	Secondary metabolite	HMDB0041407	M+NH4	C24H30O6	10.8124	pos	Phenylpropanoids and polyketides	Coumarins and derivatives	432.237	0.00350813	50.2	-2.07379	-	Pyranocoumarins
Stolonoxide E	-	-	C18	-	-	M+H	C24H36O5	10.855	pos	-	-	405.263	0.00823536	52	-1.69408	-	-
Panaxydol chlorohydrin	Others	Organohalogen compounds	C18	Others	HMDB0039534	M+H	C17H25ClO2	10.9211	pos	Organohalogen compounds	Halohydrins	297.159	0.00766989	44	-7.72732	111103-92-5	Chlorohydrins
(-)-Menthone	Terpenoids	Monoterpenoids	C18	Secondary metabolite	HMDB0035162;LMPR0102090004	M+H	C10H18O	10.944	pos	Lipids and lipid-like molecules	Prenol lipids	155.143	0.00818756	46.4	-1.09273	14073-97-3	Monoterpenoids
Methyl 6-methoxy-9H-carbazole-3-carboxylate	Indoles and derivatives	Indoles and derivatives	C18	Secondary metabolite	HMDB0038639	M+ACN+Na	C15H13NO3	10.967	pos	Organoheterocyclic compounds	Indoles and derivatives	319.107	0.00436825	46.2	7.11456	132922-58-8	Carbazoles
3,7-Dihydroxy-3',4'-dimethoxyflavone	-	-	C18	-	-	M+H	C17H14O6	10.9899	pos	-	-	315.086	0.00683996	56	-2.33864	-	-
Chitotriose	Carbohydrates and derivatives	Other carbohydrates	C18	Primary metabolite	HMDB0006578	M+NH4	C18H35N3O13	10.9899	pos	Organic oxygen compounds	Organooxygen compounds	519.248	0.00623347	46.6	-5.15123	41708-93-4	Carbohydrates and carbohydrate conjugates
Didemnilactone A	-	-	C18	-	-	M+H	C20H28O3	11.0126	pos	-	-	317.211	0.0049811	47.2	-1.64388	-	-
(2xi,6xi)-7-Methyl-3-methylene-1,2,6,7-octanetetrol	Lipids	Fatty Acyls	C18	Primary metabolite	HMDB0033217	M+H-H2O	C10H20O4	11.0584	pos	Lipids and lipid-like molecules	Fatty Acyls	187.133	0.0108665	48.8	-0.984019	217449-59-7	Fatty alcohols
L-beta-homotyrosine	-	-	C18	-	-	M+H	C10H13NO3	11.1041	pos	-	-	196.097	0.00720446	47.2	-0.870928	-	-
Tetradecylamine	-	-	C18	-	HMDB0258887	M+H	C14H31N	11.1041	pos	Organic nitrogen compounds	Organonitrogen compounds	214.253	0.00609794	46.8	-1.42262	-	Amines
(Z)-3-Oxo-2-(2-pentenyl)-1-cyclopenteneacetic acid	Others	Ketones and derivatives	C18	Others	HMDB0030197	M+ACN+Na	C12H16O3	11.1041	pos	Organic oxygen compounds	Organooxygen compounds	272.128	0.00732472	50.1	9.19343	120282-76-0	Carbonyl compounds
10-nitro-9E-octadecenoic acid	-	-	C18	-	LMFA01120003	M+H	C18H33NO4	11.1269	pos	-	-	328.248	0.00445711	56	-1.81155	-	-
Japodagrone	-	-	C18	-	-	M+H	C20H28O4	11.1269	pos	-	-	333.203	0.00260257	47	-9.2294	-	-
Homogentisic acid	Organic acids and derivatives	Organic acids and derivatives	C18	Secondary metabolite	HMDB0000130	M+ACN+H	C8H8O4	11.1948	pos	Benzenoids	Benzene and substituted derivatives	210.076	0.00251678	50.5	-1.87599	451-13-8	Phenylacetic acids
Afzelechin	Flavonoids	Flavanol	C18	Secondary metabolite	HMDB0030823	M+ACN+H	C15H14O5	11.1948	pos	Phenylpropanoids and polyketides	Flavonoids	316.118	0.0027584	50.1	-1.60669	2545-00-8	Flavans
Mg(0:0/20:5(5z,8z,11z,14z,17z)/0:0)	-	-	C18	-	HMDB0011550	M+	C23H36O4	11.2171	pos	Lipids and lipid-like molecules	Endocannabinoids	376.259	0.00246899	47.9	-7.25613	-	Not Available
11h-14,15-eeta	Lipids	Fatty Acyls	C18	Primary metabolite	HMDB0004693	M+ACN+H	C20H32O4	11.2171	pos	Lipids and lipid-like molecules	Fatty Acyls	378.265	0.0040293	48.2	4.29251	219535-29-2	Fatty acids and conjugates
1,26-Hexacosanediol diferulate	Phenolic acids and derivatives	Cinnamic acids and derivatives	C18	Secondary metabolite	HMDB0030751	M+H	C46H70O8	11.2171	pos	Phenylpropanoids and polyketides	Cinnamic acids and derivatives	751.51	0.0100305	48	-5.77763	-	Hydroxycinnamic acids and derivatives
(-)-Taylorione	-	-	C18	-	-	M+H	C15H22O	11.2607	pos	-	-	219.174	0.00719157	52.1	-1.0472	-	-
(3E,12Z)-Laurediol	-	-	C18	-	-	M+H	C15H22O2	11.2607	pos	-	-	235.169	0.00605921	56.5	-1.34471	-	-
(Z)-Octadec-12-ene-8,10-diynoic acid	-	-	C18	-	-	M+H	C18H26O2	11.2607	pos	-	-	275.2	0.00347397	57.3	-1.3986	-	-
9,10-Epoxystearic acid	Lipids	Fatty Acyls	C18	Primary metabolite	HMDB0247617	M+NH4	C18H34O3	11.2835	pos	Lipids and lipid-like molecules	Fatty Acyls	316.284	0.00314443	52.1	-1.8872	2443-39-2	Lineolic acids and derivatives
Compactin diol lactone	-	-	C18	-	-	M+H	C18H26O4	11.3513	pos	-	-	307.19	0.00381897	56.5	-1.70804	58889-19-3	-
Cinnamoyltyramine	-	-	C18	-	HMDB0304290	M+ACN+Na	C17H17NO2	11.3513	pos	Phenylpropanoids and polyketides	Cinnamic acids and derivatives	331.144	0.0123594	43.4	6.81684	-	Cinnamic acid amides
Gancaonin A	Flavonoids	Isoflavones	C18	Secondary metabolite	HMDB0038481	M+ACN+H	C21H20O5	11.3513	pos	Phenylpropanoids and polyketides	Isoflavonoids	394.164	0.005884	48.5	-1.96603	27762-99-8	Isoflavans
Heraclenol	Coumarins and derivatives	Coumarins and derivatives	C18	Secondary metabolite	HMDB0030745	M+H-H2O	C16H16O6	11.374	pos	Phenylpropanoids and polyketides	Coumarins and derivatives	287.091	0.00192071	48.1	-1.48892	26091-76-9	Furanocoumarins
Medica 16	-	-	C18	-	HMDB0254402	M+NH4	C20H38O4	11.374	pos	Lipids and lipid-like molecules	Fatty Acyls	360.31	0.0211232	46.6	-2.0605	-	Fatty acids and conjugates
Cortol	-	-	C18	-	HMDB0003180	M+H	C21H36O5	11.397	pos	Lipids and lipid-like molecules	Steroids and steroid derivatives	369.263	0.00229314	53.6	-1.85689	516-38-1	Hydroxysteroids
Bavachinin	-	-	C18	-	HMDB0248887;LMPK12140040	M+CH3OH+H	C21H22O4	11.4199	pos	Phenylpropanoids and polyketides	Flavonoids	371.185	0.00502748	53.1	-1.71347	-	Flavans
Isoxanthohumol	-	-	C18	-	-	M+Na	C21H22O5	11.4427	pos	-	-	377.138	0.00615074	45.7	5.17466	72247-79-1	-
Auxin b	Terpenoids	Monoterpenoids	C18	Secondary metabolite	HMDB0038484	M+H	C18H30O4	11.5343	pos	Lipids and lipid-like molecules	Prenol lipids	311.221	0.00185862	48.1	-1.73807	-	Monoterpenoids
Cinmethylin	-	-	C18	-	-	M+H	C18H26O2	11.5571	pos	-	-	275.2	0.00240469	55.2	-1.21534	87818-31-3	-
9,10-eot	Lipids	Fatty Acyls	C18	Primary metabolite	-	M+H	C18H28O3	11.5794	pos	-	-	293.211	0.00171887	58	-1.89419	-	-
13-OxoODE	-	-	C18	-	HMDB0004668;LMFA02000252	M+H	C18H30O3	11.6021	pos	Lipids and lipid-like molecules	Fatty Acyls	295.226	0.00197988	58.3	-1.77534	-	Lineolic acids and derivatives
5-Deoxykievitol	Flavonoids	Isoflavones	C18	Secondary metabolite	HMDB0038774;LMPK12050460	M+Na-H2O	C20H20O6	11.6021	pos	Phenylpropanoids and polyketides	Isoflavonoids	361.106	0.00239761	46.9	3.29183	104380-54-3	Isoflavans
Mg(20:4(5z,8z,11z,14z)-oh(19s)/0:0/0:0)	-	-	C18	-	HMDB0260467	M+NH4	C23H38O5	11.6021	pos	Not Available	Not Available	412.305	0.0114371	50.1	-1.83428	-	Not Available
Vulgarole	Terpenoids	Monoterpenoids	C18	Secondary metabolite	HMDB0035085	M+H-2H2O	C12H20O3	11.625	pos	Lipids and lipid-like molecules	Prenol lipids	177.127	0.00573499	46.6	-0.643882	61586-52-5	Monoterpenoids
(1S-cis)-4-[2,2-Dimethyl-3-(4-methyl-3-furanyl)cyclopropyl]-2-butanone	-	-	C18	-	-	M+H	C14H20O2	11.7387	pos	-	-	221.153	0.00582116	48.8	-0.965167	-	-
1alpha-Hydroxyisoondetianone	-	-	C18	-	-	M+H	C12H18O2	11.7614	pos	-	-	195.138	0.00417249	52.3	-0.801424	-	-
(10Z,14E,16E)-10,14,16-Octadecatrien-12-ynoic acid	Lipids	Fatty Acyls	C18	Primary metabolite	HMDB0035963	M+H	C18H26O2	11.7614	pos	Lipids and lipid-like molecules	Fatty Acyls	275.2	0.000585033	51	-1.31636	-	Fatty acids and conjugates
(1,2,3-Trimethyl-2-cyclopropen-1-yl)benzene	-	-	C18	-	-	M+H	C12H14	11.7834	pos	-	-	159.117	0.00452699	57	-1.03468	-	-
Kobusimin B	-	-	C18	-	-	M+H	C15H24O4	11.8281	pos	-	-	269.174	0.00266952	46.4	-1.6695	-	-
Cortolone	-	-	C18	-	HMDB0003128	M+H	C21H34O5	11.8505	pos	Lipids and lipid-like molecules	Steroids and steroid derivatives	367.247	0.000481141	57.5	-1.78123	516-42-7	Hydroxysteroids
Halisphingosine A	-	-	C18	-	-	M+H	C18H37NO3	11.8963	pos	-	-	316.284	0.00114968	58.5	-1.50801	-	-
Asarinin	Lignans and derivatives	Lignans and derivatives	C18	Secondary metabolite	HMDB0034256	M+Na	C20H18O6	11.8963	pos	Lignans, neolignans and related compounds	Furanoid lignans	377.101	0.00242312	48.8	4.77395	133-04-0;607-80-7	Not Available
17-Hydroxylinolenic acid	Lipids	Fatty Acyls	C18	Primary metabolite	HMDB0011108	M+H	C18H30O3	12.0099	pos	Lipids and lipid-like molecules	Fatty Acyls	295.226	0.00387453	57.1	-1.91387	-	Lineolic acids and derivatives
2-Hydroxylinolenic acid	Lipids	Fatty Acyls	C18	Primary metabolite	HMDB0031103	M+NH4	C18H30O3	12.0099	pos	Lipids and lipid-like molecules	Fatty Acyls	312.253	0.00791024	52.6	-2.12724	-	Lineolic acids and derivatives
4,8 dimethylnonanoyl carnitine	-	-	C18	-	HMDB0006202;LMFA07070046;PW_C002659	M+H	C18H35NO4	12.0099	pos	Lipids and lipid-like molecules	Fatty Acyls	330.263	0.00482916	57.6	-2.04887	-	Fatty acid esters
Germacrenone	Terpenoids	Sesquiterpenoids	C18	Secondary metabolite	HMDB0035887	M+NH4	C15H26O2	12.0327	pos	Lipids and lipid-like molecules	Prenol lipids	256.227	0.00170036	51.1	-1.77603	99957-12-7	Sesquiterpenoids
Spirodysin	-	-	C18	-	-	M+CH3OH+Na	C17H24O3	12.0327	pos	-	-	331.187	0.00310777	47.9	-2.10726	-	-
Spisulosine	-	-	C18	-	HMDB0258433;LMSP01080032	M+H	C18H39NO	12.0785	pos	Organic nitrogen compounds	Organonitrogen compounds	286.31	0.00323956	56.2	-1.81602	-	Amines
Batatasin IV	Stilbenes	Stilbenes	C18	Secondary metabolite	HMDB0032641	M+ACN+Na	C15H16O3	12.0785	pos	Phenylpropanoids and polyketides	Stilbenes	308.128	0.00543902	47.5	7.69642	60347-67-3	Not Available
Gingerenone C	Others	Diarylheptanoids	C18	Others	HMDB0034720	M+ACN+Na	C20H22O4	12.1012	pos	Phenylpropanoids and polyketides	Diarylheptanoids	390.169	0.00147822	53.5	4.88146	128701-01-9	Linear diarylheptanoids
Rheidin C	Organic acids and derivatives	Organic acids and derivatives	C18	Secondary metabolite	HMDB0038508	M+H	C31H22O9	12.1012	pos	Benzenoids	Anthracenes	539.133	0.00604577	51.1	-1.61325	-	Anthracenecarboxylic acids and derivatives
Jamesoniellide D	-	-	C18	-	-	M+H	C20H22O5	12.1239	pos	-	-	343.153	0.00664208	46.7	-1.81771	-	-
Allopumiliotoxin 267a	-	-	C18	-	-	M+H	C16H29NO2	12.2145	pos	-	-	268.227	0.00166237	54.2	-1.40884	73376-38-2	-
O-Xylene	Others	Others	C18	Others	HMDB0059851	M+H	C8H10	12.2358	pos	Benzenoids	Benzene and substituted derivatives	107.086	0.0118139	48.4	3.3687	95-47-6	Xylenes
Alpha-Methylstyrene	-	-	C18	-	HMDB0059899	M+H	C9H10	12.2358	pos	Benzenoids	Benzene and substituted derivatives	119.086	0.0024662	58.5	0.804095	98-83-9	Phenylpropenes
3,4-dimethylbenzoic acid	Phenolic acids and derivatives	Benzoic acids and derivatives	C18	Secondary metabolite	HMDB0002237	M+H-H2O	C9H10O2	12.2358	pos	Benzenoids	Benzene and substituted derivatives	133.064	0.00350477	54.4	-2.11427	619-04-5	Benzoic acids and derivatives
Pentalenolactone O	-	-	C18	-	-	M+H	C15H18O6	12.2358	pos	-	-	295.117	0.00439133	46.2	-1.61056	-	-
Trp-Ala-Arg	-	-	C18	-	-	M+H	C20H29N7O4	12.2358	pos	-	-	432.237	0.00707651	46	4.26351	-	-
Austalide L	Flavonoids	Isoflavones	C18	Secondary metabolite	HMDB0030158	M+NH4	C25H32O6	12.2358	pos	Phenylpropanoids and polyketides	Flavonoids	446.253	0.00990022	51.7	-2.05742	87833-52-1	Flavones
Phe-Pro-Arg	-	-	C18	-	HMDB0253027	M+ACN+H	C20H30N6O4	12.2358	pos	Organic acids and derivatives	Carboxylic acids and derivatives	460.268	0.00302056	52.4	3.95257	-	Amino acids, peptides, and analogues
Alpha-Linolenoyl Ethanolamide	-	-	C18	-	HMDB0013624	M+H	C20H35NO2	12.2802	pos	Organic nitrogen compounds	Organonitrogen compounds	322.274	0.00184459	54.3	-1.65565	-	Amines
7-Hydroxy-6-Methoxydihydroflavonol	-	-	C18	-	-	M+H	C16H14O5	12.3018	pos	-	-	287.091	0.00305031	53.9	-1.66015	-	-
(2S,4R,6S)-2-[2-(4-hydroxy-3-methoxyphenyl)ethyl]tetrahydro-6-(4-hydroxy-3,5-dimethoxyphenyl)-2H-pyran-4-ol	Others	Diarylheptanoids	C18	Others	HMDB0030504	M+	C22H28O7	12.3018	pos	Phenylpropanoids and polyketides	Diarylheptanoids	404.185	0.00203201	52.7	3.22232	182227-94-7	Linear diarylheptanoids
2,2,6,7-Tetramethylbicyclo[4.3.0]nona-1(9),4-diene-7,8-diol	Others	Alcohols and derivatives	C18	Others	HMDB0036686	M+CH3OH+H	C13H20O2	12.3474	pos	Organic oxygen compounds	Organooxygen compounds	241.179	0.00312852	49.9	-2.1393	99901-24-3	Alcohols and polyols
(7S,8S)-DiHODE	Lipids	Fatty Acyls	C18	Primary metabolite	-	M+NH4	C18H32O4	12.3474	pos	-	-	330.263	0.00447978	55.5	-1.98978	143288-65-7	-
Tetracycline	Others	Others	C18	Others	HMDB0014897	M+NH4	C22H24N2O8	12.3474	pos	Phenylpropanoids and polyketides	Tetracyclines	462.19	0.00370899	52.4	6.90666	60-54-8	Not Available
5-Isopropylbicyclo[3.1.0]hexan-2-one	Others	Ketones and derivatives	C18	Others	HMDB0035229	M+H	C9H14O	12.3928	pos	Organic oxygen compounds	Organooxygen compounds	139.112	0.00806616	48.5	-0.603617	513-20-2	Carbonyl compounds
Lyratyl acetate	-	-	C18	-	-	M+H	C12H18O2	12.3928	pos	-	-	195.138	0.00442743	57.2	-0.802612	-	-
Sakuranetin	Flavonoids	Flavones	C18	Secondary metabolite	HMDB0030090	M+ACN+H	C16H14O5	12.4157	pos	Phenylpropanoids and polyketides	Flavonoids	328.117	0.00661083	51.9	-1.83978	2957-21-3	O-methylated flavonoids
(5alpha,6beta,14alpha,20R,22R)-5,6,14,20,27-Pentahydroxy-1-oxowith-24-enolide	Steroids and steroid derivatives	Steroid lactones	C18	Secondary metabolite	HMDB0033198	M+NH4	C28H42O8	12.4157	pos	Lipids and lipid-like molecules	Steroids and steroid derivatives	524.321	0.00333888	52.6	-1.28218	222609-97-4	Steroid lactones
Ganoderic acid L	Terpenoids	Triterpenoids	C18	Secondary metabolite	HMDB0035885	M+NH4	C30H46O8	12.4157	pos	Phenylpropanoids and polyketides	Isoflavonoids	552.352	0.00483992	48.9	-1.65188	102607-24-9	O-methylated isoflavonoids
Cepharanthine	-	-	C18	-	HMDB0249813	M+Na	C37H38N2O6	12.4383	pos	Lignans, neolignans and related compounds	Not Available	629.263	0.00706542	53.3	2.07319	481-49-2	Not Available
Monacolin J acid	Organic acids and derivatives	Organic acids and derivatives	C18	Secondary metabolite	-	M+H	C19H30O5	12.4612	pos	-	-	339.216	0.000421543	53.1	-1.38161	-	-
(+)-Chamecynenol	-	-	C18	-	-	M+H	C14H20O	12.5071	pos	-	-	205.159	0.00245952	52.1	-0.700944	-	-
9alpha-(3-Methyl-2E-pentenoyloxy)-4S-hydroxy-10(14)-oplopen-3-one	Terpenoids	Sesquiterpenoids	C18	Secondary metabolite	HMDB0040954	M+H	C21H32O4	12.5071	pos	Lipids and lipid-like molecules	Prenol lipids	349.237	0.00303373	52.1	-1.76055	147742-07-2	Sesquiterpenoids
2,3-Dihydro-2,3-dihydroxy-4-(4-hydroxyphenyl)-1H-phenalen-1-one	Others	Naphthalenes	C18	Others	HMDB0032848	M+CH3OH+Na	C19H14O4	12.5071	pos	Benzenoids	Naphthalenes	361.106	0.00480431	46.4	5.51235	-	Phenylnaphthalenes
Buddledin A	Terpenoids	Sesquiterpenoids	C18	Secondary metabolite	-	M+H	C17H24O3	12.5528	pos	-	-	277.18	0.00391198	51.8	-1.06298	62346-20-7	-
Mg(22:6(4z,7z,10z,13e,15e,19z)-oh(17)/0:0/0:0)	-	-	C18	-	HMDB0260504	M+H	C25H38O5	12.5528	pos	Not Available	Not Available	419.279	0.00791889	48.5	-1.24615	-	Not Available
Etherolenic acid	Lipids	Fatty Acyls	C18	Primary metabolite	LMFA10000003	M+H	C18H28O3	12.5753	pos	-	-	293.21	0.00650865	55.6	-2.16045	-	-
6E-Geranylgeraniol-19-oic acid-1-O-methyl ether	-	-	C18	-	-	M+H	C21H34O3	12.5753	pos	-	-	335.257	0.00116546	53.3	-1.9949	-	-
[truncated: 2,593 more rows]

## Sheet: Table S8
Supplemental Table 8. Summary of OPLS-DA model parameters for pairwise comparisons among different sample groups.
[truncated: 7 more rows]

[truncated: 1 more sheets: Table S9]
